# Supplementary material for: Cross-species comparison reveals therapeutic vulnerabilities halting glioblastoma progression
Source: Nat Commun. 2025 Aug 6;16:7250. doi: 10.1038/s41467-025-62528-w (PMC12329047; doi:10.1038/s41467-025-62528-w)
Supplement: Supplementary file 6 — Supplementary Data 4 [file 41467_2025_62528_MOESM6_ESM.xlsx]

## Sheet: QAD_methylation_probes
ProbeID	TargetID	ElasticNet_Q_coefficient	ElasticNet_A_coefficient	ElasticNet_D_coefficient	ElasticNet_CC_coefficient	CHR_hg38	Start_hg38	End_hg38	Strand_hg38	GencodeCompV12_NAME	GencodeCompV12_Accession	GencodeCompV12_Group
1601572	cg03450734	0	0	0	0	chr17	47822495	47822497	+	OSBPL7;OSBPL7	ENST00000007414.2;ENST00000392507.3	TSS1500;TSS1500
1604212	cg23378722	0	0	0	0	chr13	49308363	49308365	+
1604956	cg27172769	0	0	0	0	chr19	1255283	1255285	-
1605896	cg22117188	0	0	0	0	chr3	52313923	52313925	-
1607984	cg09272948	0	0	0	0	chr20	41329722	41329724	+
1608532	cg05299479	0	0	0	0	chr19	2813429	2813431	+	THOP1	ENST00000307741.5	3'UTR
1610881	cg24828620	0	0	0	0	chr7	50093306	50093308	+	ZPBP;ZPBP;ZPBP	ENST00000413331.1;ENST00000419417.1;ENST00000046087.2	TSS200;TSS200;TSS200
1614938	cg05347965	0	0	0	0	chr17	57585894	57585896	-
1614974	cg27361847	0	0	0	0	chr5	2865064	2865066	-
1618178	cg14239494	0	0	0	0	chr20	41616958	41616960	+	CHD6;CHD6;CHD6	ENST00000482596.1;ENST00000373233.3;ENST00000373222.3	3'UTR;5'UTR;5'UTR
1618590	cg25286679	0	0	0	0	chr1	245716310	245716312	-
1621306	cg19077806	0.0268964	0	0	0	chr2	182379490	182379492	+	PDE1A;PDE1A;PDE1A;PDE1A	ENST00000462938.1;ENST00000482782.1;ENST00000495511.1;ENST00000536095.1	3'UTR;3'UTR;3'UTR;5'UTR
1621824	cg08768395	0	0	0	0	chr5	33889355	33889357	-	U6;ADAMTS12	ENST00000364753.1;ENST00000509762.1	TSS1500;3'UTR
1624454	cg13043454	0.00874714	0	0	0.0128158	chr2	48753465	48753467	+
1625351	cg07441319	0	0	0	0	chr10	8075503	8075505	-
1628205	cg25015038	0	0	0	0	chr14	89137717	89137719	+
1628369	cg17721249	0	0	0	0	chr1	203629465	203629467	+	ATP2B4;ATP2B4	ENST00000357681.5;ENST00000367219.3	5'UTR;5'UTR
1628587	cg08273233	0	-0.00160855	0	0	chr6	87015260	87015262	+	HTR1E;HTR1E	ENST00000305344.4;ENST00000369584.1	5'UTR;5'UTR
1630892	cg15931921	0	0	0	0	chr6	170288499	170288501	+	DLL1	ENST00000366756.3	ExonBnd
1631497	cg07487572	0	0	0	0	chr4	184097237	184097239	+	ENPP6	ENST00000296741.2	ExonBnd
1633892	cg24874602	0	0	0	0	chr4	16959314	16959316	-
1637592	cg09866104	0	0	0	0	chr10	126350709	126350711	+
1637950	cg26014634	0	0	0	0	chr17	72117372	72117374	+	AC005152.2;AC005152.2;AC005152.2;AC005152.2;AC005152.2;AC005152.2	ENST00000434703.1;ENST00000529667.1;ENST00000440093.2;ENST00000533232.1;ENST00000533179.1;ENST00000414600.1	TSS1500;3'UTR;3'UTR;3'UTR;3'UTR;3'UTR
1638426	cg15608483	0	0	0	0	chr2	174328086	174328088	+	AC018470.4;AC018470.4	ENST00000436820.1;ENST00000420866.1	TSS1500;5'UTR
1638835	cg01727686	0	0	0	0	chr11	64229833	64229835	+	DNAJC4;DNAJC4;NUDT22;DNAJC4;RP11-783K16.14;DNAJC4;NUDT22;NUDT22;NUDT22;NUDT22;NUDT22	ENST00000321685.3;ENST00000355040.4;ENST00000537094.1;ENST00000536006.1;ENST00000534988.1;ENST00000321460.5;ENST00000543501.1;ENST00000545184.1;ENST00000535000.1;ENST00000543358.1;ENST00000534929.1	TSS1500;TSS1500;5'UTR;TSS1500;3'UTR;TSS1500;5'UTR;5'UTR;3'UTR;3'UTR;ExonBnd
1639906	cg06611922	0	0	0	0	chr10	117133662	117133664	+
1640530	cg05707655	0	0	0	0	chr17	1005449	1005451	+	ABR;ABR;ABR	ENST00000302538.5;ENST00000544583.2;ENST00000572585.1	3'UTR;3'UTR;3'UTR
1642222	cg10892950	0	0	0	0	chr12	45233154	45233156	-	ANO6;ANO6	ENST00000550630.1;ENST00000426898.2	3'UTR;5'UTR
1643314	cg22986569	0	0	0	0	chr5	2658893	2658895	-
1643868	cg13909826	0	0	0	0	chr1	108858108	108858110	+	RP11-475E11.5;RP11-475E11.5;AKNAD1;AKNAD1;AKNAD1;AKNAD1;AKNAD1	ENST00000369989.2;ENST00000417241.1;ENST00000461774.1;ENST00000369995.3;ENST00000370001.3;ENST00000474186.1;ENST00000474186.1	5'UTR;5'UTR;TSS1500;TSS1500;TSS1500;1stExon;5'UTR
1646104	cg22228613	0	0	0	0	chr17	35577265	35577267	+
1647490	cg06270545	0	0	0	0	chr15	65093078	65093080	+	UBAP1L;UBAP1L;UBAP1L;UBAP1L	ENST00000559089.1;ENST00000502113.2;ENST00000558802.1;ENST00000561387.1	3'UTR;3'UTR;3'UTR;3'UTR
1650333	cg09107432	0	0	0	0	chr20	2380814	2380816	+	TGM6	ENST00000202625.2	TSS200
1650522	cg16063474	0	0	0	0	chr2	119256428	119256430	-
1651442	cg05401764	0	0	0	0	chr3	158098018	158098020	+	SHOX2;SHOX2;SHOX2	ENST00000425436.2;ENST00000490689.1;ENST00000313019.6	3'UTR;3'UTR;3'UTR
1651955	cg04008438	0	0	0	0	chr22	44666364	44666366	+
1652119	cg26992010	0	0	0	0	chr15	89408638	89408640	-
1654121	cg06820822	0	0	0	0	chr7	88965551	88965553	-
1654345	cg02770672	0	0	0	0	chr6	163945052	163945054	+
1655305	cg08284564	0	0	0	0	chr16	75267723	75267725	-	BCAR1;BCAR1	ENST00000420641.3;ENST00000563323.1	TSS1500;TSS1500
1656921	cg20893956	0	0	0	0	chr6	151805600	151805602	-	ESR1;ESR1;ESR1;ESR1;ESR1	ENST00000338799.5;ENST00000338799.5;ENST00000431219.2;ENST00000473497.1;ENST00000404742.1	1stExon;5'UTR;TSS200;5'UTR;5'UTR
1657958	cg11219614	0	0	0	0	chr8	49072216	49072218	+	C8orf22;C8orf22;C8orf22;C8orf22	ENST00000522267.1;ENST00000399653.4;ENST00000303202.8;ENST00000517663.1	TSS200;TSS200;TSS200;5'UTR
1660556	cg14429919	0	0	0	0	chr6	3054585	3054587	+	RP1-40E16.3;RP1-40E16.3;RP1-40E16.2	ENST00000455327.1;ENST00000423429.1;ENST00000433761.1	TSS1500;TSS1500;TSS1500
1664157	cg12865939	0	0	0	0	chr11	8811390	8811392	-	ST5;ST5;ST5;ST5;ST5;ST5;ST5;ST5;ST5;ST5;ST5;ST5;ST5;ST5;ST5;ST5;ST5;ST5;ST5;ST5;ST5;ST5;ST5;ST5;ST5;ST5;ST5;ST5	ENST00000527510.1;ENST00000528527.1;ENST00000533425.1;ENST00000534783.1;ENST00000313726.6;ENST00000530438.1;ENST00000526757.1;ENST00000531237.1;ENST00000526057.1;ENST00000532651.1;ENST00000529940.1;ENST00000527473.1;ENST00000526828.1;ENST00000534248.1;ENST00000530959.1;ENST00000533225.1;ENST00000357665.1;ENST00000527347.1;ENST00000526241.1;ENST00000526126.1;ENST00000530938.1;ENST00000526155.1;ENS…	TSS1500;TSS1500;TSS1500;TSS1500;TSS1500;TSS1500;TSS200;3'UTR;5'UTR;3'UTR;3'UTR;5'UTR;5'UTR;5'UTR;5'UTR;5'UTR;5'UTR;5'UTR;5'UTR;5'UTR;5'UTR;5'UTR;5'UTR;5'UTR;5'UTR;5'UTR;5'UTR;3'UTR
1664925	cg16474118	0	0	0	0	chr2	12620064	12620066	-
1668925	cg25054821	0	0	0	0	chr12	118778430	118778432	-
1669172	cg21058822	0	0	0	0	chr8	30144706	30144708	+	MBOAT4	ENST00000320542.3	TSS200
1670324	cg03778029	0	0	0	0	chr18	54959541	54959543	-	CCDC68;CCDC68	ENST00000432185.1;ENST00000337363.2	TSS1500;TSS200
1671384	cg21121843	0	0	0	0	chr4	3202254	3202256	+	HTT;HTT	ENST00000502820.1;ENST00000510626.1	TSS1500;5'UTR
1672224	cg03285577	0	0	0	0	chr5	3605790	3605792	-
1672930	cg10296301	0	0	0	0	chr6	163193481	163193483	-	PACRG	ENST00000541974.1	3'UTR
1674454	cg06365270	0	0	0	0	chr6	32058572	32058574	-
1676198	cg22234930	0	0	0	0	chr15	72227397	72227399	-	PKM2;PKM2;PKM2;PKM2;PKM2;PKM2;PKM2;PKM2;PKM2;PKM2;PKM2;PKM2;PKM2;PKM2;PKM2	ENST00000564276.1;ENST00000561609.1;ENST00000568459.1;ENST00000565154.1;ENST00000565184.1;ENST00000389093.3;ENST00000335181.5;ENST00000569857.1;ENST00000319622.6;ENST00000566809.1;ENST00000567087.1;ENST00000569050.1;ENST00000327974.8;ENST00000568883.1;ENST00000449901.2	3'UTR;5'UTR;5'UTR;5'UTR;5'UTR;5'UTR;5'UTR;5'UTR;5'UTR;5'UTR;5'UTR;5'UTR;5'UTR;5'UTR;5'UTR
1684896	cg10911287	0	0	0	0	chr12	124786759	124786761	+	SCARB1;SCARB1;SCARB1	ENST00000545305.1;ENST00000538291.1;ENST00000535005.1	TSS1500;3'UTR;3'UTR
1684976	cg18346576	0	0	0	0	chr2	27715203	27715205	+	AC074091.13	ENST00000379677.2	5'UTR
1685114	cg18443359	0	0	0	0	chr5	135039002	135039004	-	CTC-276P9.1;CTC-276P9.1;CTC-203F4.1;CTC-349C3.1;CTC-349C3.1	ENST00000507035.1;ENST00000511256.1;ENST00000432382.3;ENST00000507641.1;ENST00000505828.1	3'UTR;3'UTR;5'UTR;5'UTR;5'UTR
1685320	cg16896205	0	0	0	0	chr1	110871020	110871022	-
1686590	cg11321190	0	0	0	0	chr3	37198398	37198400	-
1687387	cg27395939	0	0	0	0	chr11	17351986	17351988	+	RP1-239B22.1;RP1-239B22.1	ENST00000338965.4;ENST00000530403.1	1stExon;1stExon
1687556	cg13785127	0	0	0	0	chr13	112219936	112219938	-
1688544	cg09832102	0	0	0	0	chr17	77507186	77507188	+
1691503	cg27060240	0	0	0	0	chr2	62185188	62185190	+
1691830	cg16893868	0	0	0	0	chr19	54572801	54572803	+	LILRA2;LILRA2;LILRA2;LILRA2;LILRB1;LILRA2;LILRA2	ENST00000251377.3;ENST00000391738.3;ENST00000251376.3;ENST00000391737.1;ENST00000448689.1;ENST00000495786.1;ENST00000439534.1	TSS1500;TSS1500;TSS1500;TSS1500;TSS1500;TSS200;TSS1500
1693276	cg04258696	0	0	0	0	chr7	4134934	4134936	-	SDK1;SDK1	ENST00000446104.1;ENST00000476701.1	5'UTR;5'UTR
1694130	cg24332002	0	0	0	0	chr1	21902088	21902090	-
1695387	cg19850728	0	0	0	0	chr3	97969620	97969622	+	MINA;MINA;MINA;MINA;MINA	ENST00000506099.1;ENST00000360258.4;ENST00000330299.2;ENST00000394198.2;ENST00000333396.6	5'UTR;5'UTR;5'UTR;5'UTR;5'UTR
1698386	cg06623935	0	0	0	0	chr1	213985787	213985789	+	PROX1;PROX1-AS1	ENST00000471129.1;ENST00000451396.2	5'UTR;3'UTR
1698390	cg20173059	0	0	0	0	chr11	113314562	113314564	-	TTC12;TTC12;TTC12;TTC12;TTC12;TTC12;TTC12;TTC12;RP11-839D17.3;RP11-839D17.3;TTC12;TTC12	ENST00000393020.1;ENST00000455306.1;ENST00000489064.1;ENST00000429951.1;ENST00000531164.1;ENST00000525965.1;ENST00000464224.1;ENST00000494714.1;ENST00000526487.1;ENST00000533504.1;ENST00000529221.1;ENST00000529221.1	TSS1500;TSS1500;TSS1500;TSS200;TSS200;TSS200;TSS200;TSS200;TSS200;TSS200;1stExon;5'UTR
1699351	cg01819167	0	0	0	0	chr12	34377863	34377865	+
1700422	cg00325491	0	0	0	0	chr11	93553003	93553005	-
1701197	cg03316101	0	0	0	0	chr11	4545622	4545624	+	OR52M1	ENST00000360213.1	1stExon
1702987	cg03966751	0	0	0	0	chr17	50290384	50290386	+
1704243	cg10128511	0	0	0	0	chr3	98734095	98734097	-	ST3GAL6-AS1;ST3GAL6-AS1;ST3GAL6;ST3GAL6;ST3GAL6;ST3GAL6;ST3GAL6;ST3GAL6;ST3GAL6;ST3GAL6;ST3GAL6;ST3GAL6;ST3GAL6;ST3GAL6;ST3GAL6	ENST00000488132.1;ENST00000461931.1;ENST00000489112.1;ENST00000483910.1;ENST00000460774.1;ENST00000469105.1;ENST00000466482.1;ENST00000462152.1;ENST00000486249.1;ENST00000265261.6;ENST00000497008.1;ENST00000486334.2;ENST00000480133.1;ENST00000394162.1;ENST00000465004.1	TSS1500;TSS1500;5'UTR;5'UTR;5'UTR;5'UTR;5'UTR;5'UTR;5'UTR;5'UTR;5'UTR;5'UTR;5'UTR;5'UTR;5'UTR
1704279	cg16100244	0	0	0	0	chr15	92578458	92578460	+
1706289	cg11401794	0	0	0	0	chr5	1016163	1016165	+
1708129	cg14759482	0	0	0	0	chr13	113626538	113626540	-	TFDP1;TFDP1	ENST00000475254.1;ENST00000465174.1	5'UTR;5'UTR
1709364	cg02021919	0	0	0	0	chr5	87411256	87411258	+	CCNH;CCNH;CCNH;CCNH;CCNH;CCNH	ENST00000505230.1;ENST00000508855.1;ENST00000508855.1;ENST00000504878.1;ENST00000513499.1;ENST00000510020.1	3'UTR;1stExon;5'UTR;5'UTR;3'UTR;3'UTR
1711464	cg16051195	0	0	0	0	chr6	165854694	165854696	+	RP11-252P19.3	ENST00000535229.1	3'UTR
1712255	cg04427437	0	0	0	0	chr3	3040037	3040039	+	CNTN4;CNTN4;CNTN4;CNTN4-AS1;CNTN4	ENST00000484686.1;ENST00000427741.1;ENST00000484686.1;ENST00000442749.1;ENST00000427741.1	1stExon;ExonBnd;5'UTR;3'UTR;3'UTR
1713109	cg18427091	0	0	0	0	chr17	31788397	31788399	+
1714426	cg09487101	0	0	0	0	chr19	1287428	1287430	-	MUM1	ENST00000344663.3	5'UTR
1714983	cg05461169	0	0	0	0	chr3	76595896	76595898	+	ROBO2	ENST00000475034.1	5'UTR
1719427	cg02583589	0	0	0	0	chr3	19749963	19749965	-
1720253	cg25902889	0	0	0	0	chr19	4305092	4305094	-
1720443	cg00963786	0	0	0	0	chr16	69796448	69796450	-	WWP2;WWP2	ENST00000569658.1;ENST00000545099.1	5'UTR;5'UTR
1724123	cg17332897	0	0	0	0	chr2	71276958	71276960	+	ZNF638;ZNF638;ZNF638;ZNF638	ENST00000494621.1;ENST00000410075.1;ENST00000466975.1;ENST00000466330.1	5'UTR;5'UTR;5'UTR;5'UTR
1726347	cg05888643	0	0	0	0	chr11	64372951	64372953	+
1726419	cg08713098	0	0	0	0	chr7	100407876	100407878	+	ZCWPW1	ENST00000490089.1	3'UTR
1727313	cg23049758	0	0	0	0	chr17	51057761	51057763	+	SPAG9;SPAG9;RP11-481C4.1	ENST00000505173.1;ENST00000514613.1;ENST00000509833.1	TSS1500;3'UTR;5'UTR
1728195	cg05359207	0	0	0	0	chr20	53579966	53579968	+	ZNF217	ENST00000395971.2	5'UTR
1731576	cg21579556	0	0	0	0	chr7	128028452	128028454	+	LRRC4;SND1;SND1	ENST00000249363.3;ENST00000484767.1;ENST00000470723.1	3'UTR;5'UTR;5'UTR
1731874	cg01984743	0	0	0	0	chr5	173324327	173324329	-	STC2	ENST00000520593.1	TSS200
1732385	cg02835823	0	0	0	0	chr16	85945453	85945455	+
1735497	cg03406778	0	0	0	0	chr7	1562286	1562288	-	TMEM184A	ENST00000421923.1	TSS1500
1736247	cg15939287	0	0	0	0	chr11	64638578	64638580	-	NRXN2;NRXN2	ENST00000487484.1;ENST00000467055.1	3'UTR;TSS1500
1737537	cg19308132	0	0	0	0	chr8	102124944	102124946	-	NCALD;NCALD;NCALD;NCALD;NCALD;NCALD;NCALD;NCALD;NCALD;NCALD	ENST00000522206.1;ENST00000517531.1;ENST00000524209.1;ENST00000517822.1;ENST00000523923.1;ENST00000521599.1;ENST00000521964.1;ENST00000311028.3;ENST00000522078.1;ENST00000395923.1	TSS200;TSS1500;TSS1500;TSS1500;TSS1500;TSS1500;TSS1500;TSS1500;TSS200;TSS200
1738300	cg13488013	0	0	0	0	chr17	49515317	49515319	+	RP5-1029K10.2	ENST00000514506.1	3'UTR
1738373	cg27180671	0	0	0	0	chr17	67531449	67531451	-
1739133	cg16794579	0	0	0	0	chr16	17468561	17468563	-
1740877	cg04478080	0	0	0	0	chr8	31184394	31184396	+
1742331	cg00867510	-0.0236741	0.00295851	0	0	chr2	239008791	239008793	-	RP11-648F7.1	ENST00000567151.1	1stExon
1747252	cg02965092	0	0	0	0	chr12	71953271	71953273	-
1747343	cg26715952	0	0	0	0	chr6	62286213	62286215	-	KHDRBS2;KHDRBS2	ENST00000281156.3;ENST00000281156.3	1stExon;5'UTR
1751891	cg12236088	0	0	0	0	chr2	104659353	104659355	-	AC013402.5;AC013402.5	ENST00000456999.1;ENST00000456999.1	1stExon;5'UTR
1751977	cg15014975	0	0	0	0	chr1	24931055	24931057	+	RUNX3;RUNX3;RUNX3	ENST00000308873.6;ENST00000428150.2;ENST00000479341.1	TSS1500;TSS1500;3'UTR
1752272	cg13506354	0	0	0	0	chr2	216108467	216108469	-	XRCC5;XRCC5;XRCC5;XRCC5;XRCC5	ENST00000392133.3;ENST00000392132.2;ENST00000429133.1;ENST00000476360.1;ENST00000417391.1	5'UTR;TSS1500;TSS1500;TSS1500;TSS1500
1752375	cg04710115	0	0	0	0	chr6	41155657	41155659	-	TREML1;TREML1;TREML1	ENST00000373127.3;ENST00000426005.1;ENST00000437044.1	TSS1500;TSS1500;TSS1500
1752524	cg00543364	0	0	0	0	chr21	16589508	16589510	-	MIR125B2;LINC00478;LINC00478;LINC00478;LINC00478;LINC00478;LINC00478;LINC00478;LINC00478	ENST00000385128.1;ENST00000441820.1;ENST00000458468.1;ENST00000400178.2;ENST00000456342.1;ENST00000445461.1;ENST00000428669.1;ENST00000453910.1;ENST00000418813.1	TSS1500;5'UTR;5'UTR;5'UTR;5'UTR;5'UTR;5'UTR;5'UTR;5'UTR
1755412	cg04411449	0	0	0	0	chr12	56107641	56107643	+	RP11-603J24.17;PA2G4	ENST00000548595.1;ENST00000550166.1	3'UTR;5'UTR
1757216	cg24879782	0	0	0	0	chr2	19361720	19361722	-
1758525	cg20265748	0	0	0	0	chr14	88551270	88551272	+	RP11-507K2.3;PTPN21;PTPN21;PTPN21;PTPN21;PTPN21;PTPN21;PTPN21	ENST00000556328.1;ENST00000555243.1;ENST00000556564.1;ENST00000554270.1;ENST00000554178.1;ENST00000328736.3;ENST00000555243.1;ENST00000554628.1	TSS1500;5'UTR;5'UTR;TSS1500;TSS1500;TSS1500;1stExon;3'UTR
1760524	cg01404122	0	0	0	0	chr11	2222454	2222456	-
1763132	cg20814312	0	0	0	0	chr2	132582172	132582174	+
1764976	cg21463790	0	0	0	0	chr7	13986281	13986283	-	ETV1;ETV1;ETV1;ETV1;ETV1;ETV1;ETV1;ETV1;ETV1;ETV1;ETV1;ETV1	ENST00000472931.2;ENST00000476720.2;ENST00000443608.1;ENST00000438956.1;ENST00000420159.2;ENST00000443608.1;ENST00000438956.1;ENST00000420159.2;ENST00000497115.1;ENST00000476355.1;ENST00000460438.1;ENST00000483075.1	TSS1500;TSS1500;1stExon;1stExon;1stExon;5'UTR;5'UTR;5'UTR;3'UTR;3'UTR;3'UTR;3'UTR
1773971	cg27291710	0	0	0	0	chr1	115323819	115323821	+	RP4-663N10.1;NGF	ENST00000425449.1;ENST00000369512.2	5'UTR;5'UTR
1778378	cg24419324	0	0	0	0	chr2	222307609	222307611	-
1779479	cg00537960	0	0	0	0	chr8	80265143	80265145	-	RP11-941H19.3	ENST00000522044.1	TSS1500
1782473	cg22040627	0	0	0	0	chr17	6713710	6713712	+	SLC13A5;SLC13A5;SLC13A5;SLC13A5;SLC13A5;SLC13A5	ENST00000572094.1;ENST00000381074.4;ENST00000433363.2;ENST00000293800.6;ENST00000576323.1;ENST00000573648.1	TSS1500;TSS1500;TSS200;TSS1500;TSS1500;TSS1500
1786880	cg15894315	0	0	0	0	chr1	54865687	54865689	-
1787276	cg03373714	0	0	0	0	chr2	146874525	146874527	+
1788551	cg00988175	0	0	0	0	chr11	59713557	59713559	-	OR10V1;STX3;STX3	ENST00000307552.2;ENST00000300150.7;ENST00000300150.7	1stExon;1stExon;5'UTR
1791227	cg25631489	0	0	0	0	chr3	170182231	170182233	+	PHC3;PHC3;PHC3;PHC3;PHC3;PHC3;PHC3;PHC3	ENST00000472330.1;ENST00000474275.1;ENST00000484931.1;ENST00000494943.1;ENST00000465896.1;ENST00000475729.1;ENST00000495893.1;ENST00000467570.1	TSS1500;TSS1500;TSS1500;TSS1500;TSS1500;TSS1500;TSS1500;TSS1500
1792528	cg15449979	0	0	0	0	chr20	10176379	10176381	+	RP11-416N4.4;RP5-839B4.7;RP5-839B4.7;RP5-839B4.7;RP5-839B4.7	ENST00000424931.1;ENST00000421143.1;ENST00000426491.1;ENST00000451151.1;ENST00000453544.1	5'UTR;3'UTR;3'UTR;3'UTR;3'UTR
1793330	cg00021256	0	0	0	0	chr2	218983650	218983652	+	FEV	ENST00000470119.1	3'UTR
1793575	cg10976772	0	0	0	0	chr1	6330534	6330536	-	ACOT7	ENST00000473466.1	3'UTR
1796133	cg08279097	0	0	0	0	chr1	113912713	113912715	+	DCLRE1B;DCLRE1B	ENST00000466480.1;ENST00000369563.3	5'UTR;3'UTR
1798271	cg15444648	0	0	0	0	chr5	93572144	93572146	+	RP11-65F13.2;RP11-65F13.2;RP11-65F13.2;RP11-65F13.2;RP11-65F13.2	ENST00000504474.1;ENST00000503134.1;ENST00000507963.1;ENST00000513055.1;ENST00000510254.1	3'UTR;3'UTR;3'UTR;3'UTR;3'UTR
1798345	cg09563851	0	0	0	0	chr17	40783543	40783545	+	KRT27	ENST00000301656.3	TSS1500
1798448	cg07546433	0	0	0	0	chr8	101051685	101051687	-	RP11-302J23.1	ENST00000514926.1	TSS1500
1798839	cg24517738	0	0	0	0	chr1	40664082	40664084	+	RIMS3;RIMS3	ENST00000372683.1;ENST00000372684.3	5'UTR;5'UTR
1799183	cg17863312	0	0	0	0	chr17	14304650	14304652	-
1800954	cg18295183	0	0	0	0	chr5	162067704	162067706	+	GABRG2;GABRG2;GABRG2;GABRG2;GABRG2;GABRG2;GABRG2	ENST00000523372.1;ENST00000393933.4;ENST00000356592.3;ENST00000356592.3;ENST00000414552.2;ENST00000361925.4;ENST00000522990.1	TSS1500;TSS1500;5'UTR;1stExon;TSS200;TSS200;TSS200
1803108	cg14837598	0	0	0	0	chr8	22059123	22059125	+	EPB49;EPB49;EPB49;EPB49;EPB49;EPB49;EPB49;EPB49;EPB49;EPB49;EPB49;EPB49;EPB49;EPB49;EPB49;EPB49;EPB49;EPB49;EPB49;EPB49;EPB49	ENST00000517305.1;ENST00000358242.3;ENST00000523266.1;ENST00000519907.1;ENST00000522148.1;ENST00000523300.1;ENST00000519959.1;ENST00000519850.1;ENST00000432128.1;ENST00000443491.2;ENST00000518816.1;ENST00000541895.1;ENST00000518616.1;ENST00000523782.1;ENST00000520856.1;ENST00000523623.1;ENST00000520174.1;ENST00000517804.1;ENST00000265800.5;ENST00000381455.2;ENST00000517418.1	TSS1500;TSS200;TSS200;TSS200;5'UTR;5'UTR;5'UTR;5'UTR;5'UTR;5'UTR;5'UTR;5'UTR;5'UTR;5'UTR;5'UTR;5'UTR;5'UTR;5'UTR;5'UTR;5'UTR;5'UTR
1803451	cg07262457	0	0	0	0	chr3	129058527	129058529	+
1807485	cg21082028	0	0	0	0	chr17	48582630	48582632	-	RP11-357H14.16;HOXB3;HOXB-AS3;HOXB3;HOXB3;HOXB3;HOXB3;HOXB3	ENST00000548801.1;ENST00000489475.1;ENST00000465846.2;ENST00000460160.1;ENST00000472863.1;ENST00000476342.1;ENST00000498678.1;ENST00000552000.2	TSS1500;TSS200;5'UTR;5'UTR;5'UTR;5'UTR;5'UTR;3'UTR
1808404	cg13432339	0	0	0	0	chr4	57344872	57344874	+
2601285	cg22146357	0	0	0	0	chr8	142699987	142699989	+	LY6K;LY6K;LY6K;LY6K	ENST00000522591.1;ENST00000561179.1;ENST00000518841.1;ENST00000519387.1	TSS1500;TSS200;TSS200;TSS200
2603292	cg26634219	0	0	0	0	chr17	48530914	48530916	+	HOXB1;HOXB1;HOXB1	ENST00000239174.6;ENST00000239174.6;ENST00000577092.1	1stExon;5'UTR;TSS200
2607255	cg23158189	0	0	0	0	chr12	132268749	132268751	-	GALNT9;GALNT9	ENST00000424720.2;ENST00000535208.1	3'UTR;3'UTR
2611148	cg11324116	0	0	0	0	chr11	57647434	57647436	-	YPEL4;YPEL4;YPEL4;AP000662.4;AP000662.4;YPEL4;YPEL4;YPEL4;YPEL4;YPEL4;YPEL4;YPEL4;YPEL4;AP000662.4;AP000662.4	ENST00000528797.1;ENST00000524592.1;ENST00000529776.1;ENST00000529908.1;ENST00000525988.1;ENST00000544993.1;ENST00000534711.1;ENST00000544993.1;ENST00000532314.1;ENST00000534810.1;ENST00000524669.1;ENST00000533025.1;ENST00000534711.1;ENST00000528466.1;ENST00000530595.1	3'UTR;3'UTR;3'UTR;TSS1500;5'UTR;1stExon;5'UTR;5'UTR;5'UTR;5'UTR;5'UTR;3'UTR;1stExon;5'UTR;5'UTR
2611590	cg11318133	0	0	0	0	chr12	112978462	112978464	+	OAS2;OAS2;OAS2;OAS2;OAS2;OAS2;OAS2;RP1-71H24.1	ENST00000449768.2;ENST00000552756.1;ENST00000342315.4;ENST00000342315.4;ENST00000551603.1;ENST00000392583.2;ENST00000392583.2;ENST00000552784.1	TSS200;TSS200;5'UTR;1stExon;TSS200;5'UTR;1stExon;3'UTR
2613991	cg26160008	0	0	0	0	chr12	6341868	6341870	+	TNFRSF1A;TNFRSF1A;TNFRSF1A;TNFRSF1A;TNFRSF1A;TNFRSF1A;TNFRSF1A;TNFRSF1A;TNFRSF1A;TNFRSF1A;TNFRSF1A;TNFRSF1A;TNFRSF1A;TNFRSF1A;TNFRSF1A;TNFRSF1A	ENST00000535958.1;ENST00000538363.1;ENST00000539372.1;ENST00000543995.1;ENST00000540022.1;ENST00000535958.1;ENST00000536194.1;ENST00000440083.2;ENST00000534885.1;ENST00000539372.1;ENST00000543995.1;ENST00000540022.1;ENST00000536194.1;ENST00000440083.2;ENST00000534885.1;ENST00000366159.4	3'UTR;3'UTR;1stExon;1stExon;1stExon;1stExon;1stExon;1stExon;1stExon;5'UTR;5'UTR;5'UTR;5'UTR;5'UTR;5'UTR;TSS200
2614353	cg17799946	0	0	0	0	chr1	90836404	90836406	-	RP4-665J23.1;RP4-665J23.1;RP4-665J23.1	ENST00000455680.1;ENST00000435649.1;ENST00000443802.1	TSS1500;3'UTR;3'UTR
2615293	cg08854834	0	0	0	0	chr21	29145619	29145621	+	C21orf7;C21orf7;C21orf7;C21orf7	ENST00000470800.1;ENST00000460883.1;ENST00000286791.5;ENST00000470800.1	1stExon;5'UTR;3'UTR;5'UTR
2618875	cg00170003	0	0	-0.00145381	0	chr6	108169166	108169168	+	NR2E1	ENST00000426403.1	5'UTR
2620135	cg01059768	0	0	0	0	chr20	46245927	46245929	+
2622521	cg17838734	0	0	0	0	chr6	82364206	82364208	+	TPBG;TPBG;TPBG	ENST00000535040.1;ENST00000369750.3;ENST00000543496.1	5'UTR;5'UTR;TSS200
2622537	cg03402235	0	0	0	0	chr15	42457137	42457139	-	ZFP106;ZFP106;ZFP106;ZFP106	ENST00000263805.4;ENST00000564754.1;ENST00000565611.1;ENST00000565948.1	1stExon;ExonBnd;5'UTR;5'UTR
2623281	cg14203613	0	0	0	-0.0179603	chr3	4673243	4673245	-	ITPR1	ENST00000426160.2	5'UTR
2625209	cg04543510	0	0	0	0	chr5	35028810	35028812	-
2625432	cg13000080	0	0	0	0	chr2	74816014	74816016	+
2627229	cg01384246	0	0	0	0	chr8	71981229	71981231	-	RP11-383H13.1;RP11-383H13.1;RP11-383H13.1;RP11-383H13.1;RP11-383H13.1;RP11-383H13.1	ENST00000523133.1;ENST00000457356.4;ENST00000519751.1;ENST00000518916.1;ENST00000522519.1;ENST00000537896.1	5'UTR;5'UTR;5'UTR;5'UTR;3'UTR;3'UTR
2628487	cg23045908	0	0	0	0	chr1	66333735	66333737	+
2628894	cg16513459	0	0	0	0	chr17	7929613	7929615	+	KCNAB3;KCNAB3;KCNAB3;RP11-1099M24.7	ENST00000570852.1;ENST00000303790.2;ENST00000570852.1;ENST00000573621.1	1stExon;TSS200;5'UTR;3'UTR
2631112	cg25046720	0	0	0	0	chr4	182880784	182880786	+
2631507	cg08344943	0	0	0	0	chr5	1064346	1064348	-	SLC12A7	ENST00000514994.1	TSS1500
2632910	cg04354077	0	0	0	0	chr20	5314490	5314492	+	PROKR2;PROKR2	ENST00000217270.3;ENST00000546004.1	TSS200;5'UTR
2633563	cg19766363	0	0	0	0	chr14	100923903	100923905	-	SNORD113-1;MEG8;MEG8	ENST00000365321.1;ENST00000553465.1;ENST00000556475.1	TSS1500;5'UTR;5'UTR
2635103	cg09763347	0	0	0	0	chr8	132561762	132561764	-	HPYR1	ENST00000520457.1	TSS1500
2636427	cg05695876	0	0	0	0	chr1	201696293	201696295	+	NAV1;IPO9-AS1	ENST00000391966.3;ENST00000413035.1	5'UTR;3'UTR
2637171	cg05083273	0	0	0	0	chr17	13785246	13785248	-	AC015842.1	ENST00000423323.1	3'UTR
2637903	cg22796749	0	0	0	0	chr14	105045733	105045735	+
2639135	cg22719658	0	0	0	0	chr1	151771234	151771236	+	OAZ3;OAZ3;TDRKH	ENST00000479764.1;ENST00000315067.8;ENST00000525790.1	5'UTR;3'UTR;3'UTR
2642411	cg11738782	0	0	0	0	chr7	122087246	122087248	-	AASS;AASS;AASS	ENST00000460376.1;ENST00000431170.1;ENST00000473553.1	TSS1500;3'UTR;3'UTR
2642949	cg13565300	0	0	0	0	chr10	47301564	47301566	+
2643903	cg25761371	0	0	0	0	chr19	6712467	6712469	+	C3	ENST00000482762.1	3'UTR
2644985	cg21576886	0	0	0	0	chr1	158930297	158930299	+	PYHIN1;PYHIN1;PYHIN1;PYHIN1;PYHIN1	ENST00000458222.1;ENST00000368140.1;ENST00000368138.3;ENST00000392254.2;ENST00000368135.4	TSS1500;TSS1500;TSS1500;TSS1500;TSS1500
2645589	cg12628075	0	0	0	0	chr6	29307097	29307099	+	OR14J1	ENST00000377160.2	1stExon
2645905	cg13073773	0	0	0	0	chr14	94768320	94768322	-	GSC	ENST00000238558.3	3'UTR
2649567	cg23058239	0	0	0	0	chr12	54474610	54474612	-	GTSF1;GTSF1;GTSF1;GTSF1;RP11-753H16.3	ENST00000546931.1;ENST00000552395.1;ENST00000305879.5;ENST00000546739.1;ENST00000550474.1	TSS1500;TSS1500;TSS1500;TSS1500;5'UTR
2650187	cg08110058	0	0	0	0	chr1	3157241	3157243	-
2656910	cg10705306	0	0	0	0	chr8	37479490	37479492	-	RP11-150O12.2;RP11-150O12.1;RP11-150O12.1;RP11-150O12.1;RP11-150O12.1	ENST00000517897.1;ENST00000520422.1;ENST00000522718.1;ENST00000517363.1;ENST00000519738.1	TSS1500;5'UTR;5'UTR;5'UTR;5'UTR
2660413	cg18273840	0	0	0	0	chr5	45695540	45695542	+
2660947	cg18615133	0	0	0	0	chr12	116559289	116559291	-	MAP1LC3B2	ENST00000306985.4	TSS200
2662180	cg25069354	0.0182999	0	0	0	chr17	48795508	48795510	+	TTLL6;TTLL6;TTLL6;TTLL6	ENST00000424018.1;ENST00000433608.2;ENST00000490027.1;ENST00000376681.3	TSS1500;TSS1500;3'UTR;3'UTR
2662320	cg22749423	0	0	0	0	chr5	178169574	178169576	-
2662507	cg02926868	0	0	0	0	chr11	66607291	66607293	+
2662930	cg22496986	0	0	0	0	chr17	3891278	3891280	+	CAMKK1;CAMKK1;CAMKK1;CAMKK1	ENST00000381771.2;ENST00000348335.2;ENST00000381769.2;ENST00000573483.1	5'UTR;5'UTR;TSS1500;3'UTR
2666569	cg14950344	0	0	0	0	chr17	46732795	46732797	-	NSF;NSF	ENST00000571510.1;ENST00000465370.1	3'UTR;5'UTR
2668462	cg02036387	0	0	0	0	chr11	65430061	65430063	-	NEAT1	ENST00000501122.2	5'UTR
2668540	cg16080876	0	0	0	0	chr8	24956351	24956353	+	NEFL;NEFL	ENST00000221169.5;ENST00000221169.5	3'UTR;1stExon
2672253	cg22539670	0	0	0	0	chr3	31959174	31959176	+	OSBPL10;OSBPL10;OSBPL10;OSBPL10;OSBPL10;OSBPL10	ENST00000480671.1;ENST00000466604.1;ENST00000463504.1;ENST00000479173.1;ENST00000452791.1;ENST00000465626.1	3'UTR;3'UTR;3'UTR;3'UTR;3'UTR;3'UTR
2675197	cg08299783	0	0	0	0	chr2	48693846	48693848	-	LHCGR	ENST00000420913.2	3'UTR
2677139	cg14140691	0	0	0	0	chr9	138117859	138117861	-
2677905	cg03480068	0	0	0	0	chr10	1707352	1707354	-
2678960	cg09175734	0	0	0	0	chr5	170083076	170083078	+	DOCK2;DOCK2;DOCK2;DOCK2;DOCK2;DOCK2	ENST00000540750.1;ENST00000520908.1;ENST00000256935.8;ENST00000520450.1;ENST00000519868.1;ENST00000523351.1	3'UTR;3'UTR;3'UTR;5'UTR;5'UTR;5'UTR
2680448	cg15849703	0	0	0	0	chr3	111315304	111315306	-	RP11-615J4.1	ENST00000460744.1	5'UTR
2681328	cg24067911	0	0	0	0	chr6	16729378	16729380	-	ATXN1;ATXN1;ATXN1;ATXN1;ATXN1;ATXN1	ENST00000483954.1;ENST00000244769.3;ENST00000450222.1;ENST00000483591.1;ENST00000473388.1;ENST00000495178.1	3'UTR;5'UTR;5'UTR;3'UTR;3'UTR;3'UTR
2682502	cg07866001	0	0	0	0	chr5	14440382	14440384	-	TRIO;TRIO	ENST00000515710.1;ENST00000515144.1	TSS1500;5'UTR
2682571	cg09339763	0	0	0	0	chr4	173531460	173531462	+	HAND2;HAND2;RP11-471J12.1;RP11-471J12.1;RP11-471J12.1;RP11-471J12.1;RP11-471J12.1;RP11-471J12.1;RP11-471J12.1;RP11-471J12.1;RP11-471J12.1;RP11-471J12.1;RP11-471J12.1;RP11-471J12.1;RP11-471J12.1;RP11-471J12.1;RP11-471J12.1;RP11-471J12.1;RP11-471J12.1;RP11-471J12.1;RP11-471J12.1;RP11-471J12.1;RP11-471J12.1;RP11-471J12.1;RP11-471J12.1;RP11-471J12.1;RP11-471J12.1	ENST00000505300.1;ENST00000359562.4;ENST00000503309.1;ENST00000504429.1;ENST00000512099.1;ENST00000515310.1;ENST00000514673.1;ENST00000507062.1;ENST00000512929.1;ENST00000502334.1;ENST00000510221.1;ENST00000510339.1;ENST00000503198.1;ENST00000511196.1;ENST00000515376.1;ENST00000515741.1;ENST00000511728.1;ENST00000509866.1;ENST00000512943.1;ENST00000503474.1;ENST00000515345.1;ENST00000512209.1;ENS…	TSS1500;TSS1500;5'UTR;TSS200;5'UTR;5'UTR;5'UTR;5'UTR;5'UTR;5'UTR;5'UTR;5'UTR;5'UTR;5'UTR;5'UTR;5'UTR;5'UTR;5'UTR;5'UTR;5'UTR;5'UTR;5'UTR;5'UTR;5'UTR;5'UTR;5'UTR;5'UTR
2685147	cg12571879	0	0	0	0	chr19	7677068	7677070	+	C19orf59;C19orf59	ENST00000333598.2;ENST00000333598.2	5'UTR;1stExon
2686989	cg22621272	0	0	0	0	chr12	54015551	54015553	-	HOXC6;HOXC4;HOXC5;HOXC6;HOXC6	ENST00000394331.3;ENST00000303406.4;ENST00000513209.1;ENST00000504315.1;ENST00000509328.1	TSS1500;TSS1500;5'UTR;5'UTR;5'UTR
2691330	cg06262280	0	0	0	0	chr2	172465567	172465569	+	AC078883.3;AC078883.3;ITGA6;ITGA6	ENST00000458314.1;ENST00000417539.1;ENST00000412899.1;ENST00000409532.1	3'UTR;3'UTR;5'UTR;5'UTR
2692403	cg00091760	0	0	0	0	chr10	122371555	122371557	-
2693433	cg19350360	0	0	0	0	chr15	100373742	100373744	+	RP11-168G16.2	ENST00000560718.1	5'UTR
2694169	cg10103266	0	0	0	0	chr2	176112729	176112731	+	HOXD10;HOXD10	ENST00000490088.2;ENST00000549469.1	5'UTR;5'UTR
2696443	cg16983588	0	0	0	0	chr11	129923212	129923214	-
2697153	cg10938600	0	0	0	0	chr5	57841762	57841764	+
2698913	cg24005685	0	0	0	0	chr4	110628723	110628725	+	PITX2	ENST00000557119.1	3'UTR
2701872	cg13169011	0	0	0	0	chr14	60506743	60506745	-	C14orf39	ENST00000556799.1	5'UTR
2704100	cg11218434	0	0	0	0	chr13	45337628	45337630	+	SNORA31;TPT1;TPT1;TPT1;TPT1;RP11-290D2.4	ENST00000517242.1;ENST00000529421.1;ENST00000484604.1;ENST00000533567.1;ENST00000490277.1;ENST00000534033.1	TSS1500;3'UTR;3'UTR;3'UTR;3'UTR;TSS200
2706902	cg13366738	0	0	0	0	chr1	152843366	152843368	+	LCE6A	ENST00000431011.2	5'UTR
2708395	cg16278496	0	0	0	0	chr14	97978138	97978140	-	C14orf64;C14orf64;C14orf64;C14orf64;C14orf64;C14orf64	ENST00000554822.1;ENST00000556462.1;ENST00000556138.1;ENST00000512901.2;ENST00000502187.1;ENST00000499006.2	TSS200;TSS200;TSS200;TSS200;TSS200;TSS200
2710375	cg24563094	0	0	0	0	chr2	26172588	26172590	+	FAM59B	ENST00000401533.1	TSS1500
2710459	cg05924445	0	0	0	0	chr12	110846963	110846965	+	CCDC63;CCDC63;CCDC63;CCDC63;CCDC63;CCDC63	ENST00000550317.1;ENST00000552694.1;ENST00000545036.1;ENST00000308208.5;ENST00000545036.1;ENST00000550317.1	1stExon;TSS200;1stExon;5'UTR;5'UTR;5'UTR
2711860	cg22982368	0	0	0	0	chr11	31804420	31804422	+	PAX6;PAX6;PAX6;PAX6;PAX6;PAX6;PAX6;PAX6;PAX6;PAX6	ENST00000534353.1;ENST00000533156.1;ENST00000533333.1;ENST00000534390.1;ENST00000494377.2;ENST00000530714.1;ENST00000481563.1;ENST00000471303.1;ENST00000470027.2;ENST00000464174.1	3'UTR;3'UTR;5'UTR;TSS1500;TSS1500;TSS1500;TSS1500;TSS1500;TSS1500;5'UTR
2714487	cg03915432	0	0	0	0	chr2	100812461	100812463	-
2714526	cg18780167	0	0	0	0	chr20	1935575	1935577	-
2715984	cg20252095	0	0	0	0	chr19	18944888	18944890	-
2718244	cg21197905	0	0	0	0	chr11	111731411	111731413	-	PPP2R1B;PPP2R1B	ENST00000530787.1;ENST00000412902.1	3'UTR;3'UTR
2718397	cg04922681	0	0	0	0	chr13	42575097	42575099	+	TNFSF11;TNFSF11;TNFSF11;TNFSF11	ENST00000405262.2;ENST00000398795.2;ENST00000544862.1;ENST00000358545.2	5'UTR;5'UTR;5'UTR;5'UTR
2718844	cg16617723	0	0	0	0	chr18	26863940	26863942	-	CHST9-AS1	ENST00000568797.1	TSS1500
2721288	cg03839794	0	0	0	0	chr14	33800334	33800336	-
2721495	cg20078466	0	0	0	0	chr7	50304734	50304736	+	IKZF1;IKZF1;IKZF1;IKZF1	ENST00000359197.5;ENST00000413698.1;ENST00000484847.1;ENST00000413698.1	TSS200;1stExon;5'UTR;5'UTR
2722394	cg21415060	0	0	0	0	chr1	159307504	159307506	-
2723870	cg02879159	0	0	0	0	chr6	30167671	30167673	-	TRIM15;TRIM15	ENST00000433744.1;ENST00000498045.1	TSS1500;TSS1500
2724906	cg04843935	0	0	0	0	chr8	109680965	109680967	-	SYBU;SYBU;SYBU;SYBU;SYBU;SYBU;SYBU;SYBU;SYBU;SYBU;SYBU;SYBU;SYBU	ENST00000533821.1;ENST00000408889.3;ENST00000528716.1;ENST00000527600.1;ENST00000527664.1;ENST00000531230.1;ENST00000532189.1;ENST00000534184.1;ENST00000408889.3;ENST00000533171.1;ENST00000534578.1;ENST00000529190.1;ENST00000422135.1	TSS1500;1stExon;TSS200;TSS200;TSS200;TSS200;TSS200;TSS200;5'UTR;5'UTR;5'UTR;5'UTR;5'UTR
2725168	cg07336964	0	0	0	0	chr16	8712501	8712503	-	ABAT;ABAT;ABAT;ABAT;ABAT;ABAT;ABAT;ABAT;ABAT;ABAT;ABAT	ENST00000568847.1;ENST00000561870.1;ENST00000569695.1;ENST00000396600.2;ENST00000566590.1;ENST00000563215.1;ENST00000565016.1;ENST00000567812.1;ENST00000268251.8;ENST00000564714.1;ENST00000563992.1	TSS1500;TSS1500;TSS1500;TSS1500;TSS1500;TSS1500;TSS1500;TSS1500;5'UTR;5'UTR;5'UTR
2725385	cg24727290	0	0	0	0	chr6	30883090	30883092	+	DDR1;DDR1;DDR1;DDR1;DDR1;DDR1;DDR1;DDR1;DDR1;DDR1;DDR1;DDR1;DDR1;DDR1;DDR1;DDR1;DDR1;DDR1;DDR1;DDR1;DDR1;DDR1;DDR1;DDR1;DDR1;DDR1;DDR1;DDR1;DDR1;DDR1;DDR1;DDR1;DDR1	ENST00000506573.1;ENST00000515881.1;ENST00000512694.1;ENST00000396342.2;ENST00000503628.1;ENST00000515233.1;ENST00000504651.1;ENST00000502955.1;ENST00000505066.1;ENST00000460944.2;ENST00000324771.8;ENST00000505534.1;ENST00000513749.1;ENST00000503180.1;ENST00000508317.1;ENST00000482050.1;ENST00000513043.1;ENST00000511510.1;ENST00000376575.3;ENST00000504927.1;ENST00000418800.2;ENST00000428153.2;ENS…	TSS1500;TSS1500;TSS200;1stExon;TSS200;TSS200;1stExon;5'UTR;5'UTR;5'UTR;5'UTR;5'UTR;5'UTR;5'UTR;5'UTR;5'UTR;TSS1500;TSS1500;TSS1500;TSS1500;5'UTR;TSS1500;5'UTR;5'UTR;5'UTR;5'UTR;TSS1500;5'UTR;TSS1500;TSS1500;TSS1500;TSS1500;5'UTR
2727854	cg15197065	0	0	0	0	chr5	79689738	79689740	+	CMYA5	ENST00000446378.2	TSS200
2728938	cg03265969	0	0	0	0	chr7	54549937	54549939	-	VSTM2A;VSTM2A;VSTM2A	ENST00000469952.1;ENST00000498834.1;ENST00000466888.1	5'UTR;5'UTR;5'UTR
2729487	cg17393083	0	0	0	0	chr3	171956261	171956263	+
2731541	cg02735762	0	0	0	0	chr9	132404874	132404876	+	TTF1;TTF1	ENST00000334270.2;ENST00000245588.4	5'UTR;5'UTR
2731851	cg03117976	0	0	0	0	chr18	11149435	11149437	-	PIEZO2	ENST00000302079.5	TSS1500
2734128	cg22156700	0	0	0	0	chr5	73436658	73436660	+
2734200	cg24434387	0	0	0	0	chr17	46974325	46974327	-
2735459	cg18443253	0	0	0	0	chr14	38209214	38209216	+	SSTR1	ENST00000267377.2	5'UTR
2735534	cg16271437	0	0	0	0	chr20	23143314	23143316	-
2735916	cg01109169	0	0	0	0	chr2	70907499	70907501	-
2736318	cg05438378	0	0	0	0	chr15	67091397	67091399	-	SMAD3;SMAD3	ENST00000559460.1;ENST00000559937.1	5'UTR;5'UTR
2736828	cg23532322	0	0	0	0	chr17	81114524	81114526	-	BAIAP2;BAIAP2;BAIAP2	ENST00000576225.1;ENST00000435091.3;ENST00000575245.1	5'UTR;3'UTR;3'UTR
2736878	cg24920933	0	0	0	0	chr7	142813810	142813812	-	TRBV30	ENST00000417977.2	TSS1500
2738825	cg20698667	0	0	0	0	chr1	218349982	218349984	-	TGFB2	ENST00000488793.1	5'UTR
2739176	cg11566441	0	0	0	0	chr11	112016613	112016615	-	DIXDC1;DIXDC1;DIXDC1;DIXDC1;DIXDC1	ENST00000526418.1;ENST00000389821.4;ENST00000530411.1;ENST00000524609.1;ENST00000526500.1	TSS1500;5'UTR;5'UTR;5'UTR;5'UTR
2748163	cg22375757	0	0	0	0	chr3	66629832	66629834	+
2749100	cg02387843	0	0	0	0	chr4	9891262	9891264	-	SLC2A9;SLC2A9	ENST00000503280.1;ENST00000505104.1	3'UTR;3'UTR
2749268	cg04320635	0	0	0	0	chr16	85585056	85585058	+
2749920	cg16573782	0	0	0	0	chr16	49281624	49281626	-	CBLN1;CBLN1;CBLN1;CBLN1	ENST00000219197.5;ENST00000219197.5;ENST00000564786.1;ENST00000536749.1	1stExon;5'UTR;TSS200;TSS200
2751596	cg25845367	0	0	0	0	chr13	99974920	99974922	+
2751912	cg26740249	0	0	0	0	chr17	78040432	78040434	-	TNRC6C	ENST00000301624.4	5'UTR
2756905	cg12053891	0	0	0	0	chr11	62401039	62401041	-
2757257	cg14109388	0	0	0	0	chr4	25938540	25938542	-
2757464	cg22167515	0	0	0	0	chr1	90726908	90726910	+
2762392	cg11554335	0	0	0	0	chr11	57569467	57569469	-	UBE2L6	ENST00000340573.4	TSS1500
2765453	cg02762546	0	0	0	0	chr3	13479184	13479186	-	HDAC11-AS1;HDAC11;HDAC11;HDAC11;HDAC11;HDAC11;HDAC11;HDAC11;HDAC11;HDAC11;HDAC11;HDAC11;HDAC11	ENST00000424112.2;ENST00000433119.1;ENST00000295757.3;ENST00000402259.1;ENST00000402271.1;ENST00000425430.1;ENST00000404548.1;ENST00000458642.1;ENST00000405478.1;ENST00000405025.1;ENST00000475818.1;ENST00000522202.1;ENST00000418189.1	3'UTR;TSS1500;TSS1500;TSS1500;TSS1500;TSS1500;TSS1500;TSS1500;TSS1500;TSS1500;TSS1500;TSS1500;TSS1500
2765868	cg25449466	0	0	0	0	chr20	57258945	57258947	+
2769957	cg13408344	0	0	0	0	chr15	31339036	31339038	+	KLF13;KLF13	ENST00000560473.1;ENST00000558921.1	TSS1500;5'UTR
2771186	cg07280593	0	0	0	0	chr19	54573792	54573794	+	LILRA2;LILRA2;LILRA2;LILRA2;LILRB1;LILRA2;LILRA2;LILRA2;LILRA2	ENST00000495786.1;ENST00000439534.1;ENST00000251377.3;ENST00000391737.1;ENST00000448689.1;ENST00000391738.3;ENST00000391738.3;ENST00000251376.3;ENST00000251376.3	5'UTR;5'UTR;5'UTR;TSS200;TSS200;5'UTR;1stExon;5'UTR;1stExon
2772124	cg08660395	0	0	0	0	chr6	33201953	33201955	+	SLC39A7;RXRB;RXRB;RXRB;RXRB;SLC39A7;RXRB;SLC39A7	ENST00000463972.1;ENST00000374685.4;ENST00000483281.1;ENST00000413614.2;ENST00000374680.3;ENST00000496894.1;ENST00000544186.1;ENST00000467504.1	TSS1500;TSS1500;TSS1500;TSS1500;TSS1500;5'UTR;TSS1500;5'UTR
2772492	cg23404330	0	0	0	0	chr17	82293762	82293764	+	RP13-516M14.1	ENST00000566986.1	5'UTR
2777366	cg15332386	0	0	0	0	chr6	152381524	152381526	+	RP3-398G3.3;SYNE1;SYNE1	ENST00000412161.1;ENST00000471834.1;ENST00000461872.2	5'UTR;TSS1500;3'UTR
2779152	cg12938020	0	0	0	0	chr2	176162346	176162348	-	HOXD3;HOXD3;HOXD3	ENST00000432796.2;ENST00000468418.2;ENST00000410016.1	5'UTR;5'UTR;5'UTR
2781224	cg27151677	0	0	0	0	chr17	80498215	80498217	-
2781832	cg02352369	0	0	0	0	chr11	97158474	97158476	-
2782242	cg02479497	0	0	0	0	chr16	85515288	85515290	-
2783584	cg10824503	0	0	0	0.0022645	chr12	3271903	3271905	+	TSPAN9;TSPAN9;TSPAN9	ENST00000492305.1;ENST00000444315.2;ENST00000431374.2	TSS1500;3'UTR;5'UTR
2784265	cg13536080	0	0	0	0	chr11	85948052	85948054	+
2784426	cg24926185	0	0	0	0	chr1	151585008	151585010	+
2784963	cg14582845	0	0	0	0	chr17	9330735	9330737	-	STX8;STX8;STX8	ENST00000575858.1;ENST00000570583.1;ENST00000575294.1	3'UTR;3'UTR;3'UTR
2785132	cg14034197	0	0	0	0	chr18	21243145	21243147	+	GREB1L	ENST00000431264.1	5'UTR
2788485	cg13562069	0	0	0	0	chr9	129726124	129726126	-
2790429	cg03187411	0	0	0	0	chr7	110842434	110842436	+	IMMP2L;IMMP2L	ENST00000487733.1;ENST00000489381.1	3'UTR;3'UTR
2791902	cg01504212	0	0	0	0	chr6	30060185	30060187	-	ZNRD1-AS1;ZNRD1-AS1;ZNRD1-AS1;ZNRD1;ZNRD1-AS1;ZNRD1;ZNRD1;ZNRD1;ZNRD1;ZNRD1;ZNRD1;ZNRD1-AS1;ZNRD1-AS1;ZNRD1-AS1;ZNRD1-AS1;ZNRD1-AS1;ZNRD1-AS1	ENST00000431012.1;ENST00000452229.1;ENST00000452229.1;ENST00000471008.1;ENST00000422224.1;ENST00000332435.5;ENST00000376782.2;ENST00000359374.4;ENST00000376785.2;ENST00000463141.1;ENST00000471008.1;ENST00000425604.1;ENST00000448093.1;ENST00000376797.3;ENST00000420251.1;ENST00000437417.1;ENST00000421692.1	3'UTR;3'UTR;1stExon;1stExon;TSS1500;TSS1500;TSS1500;TSS1500;TSS1500;TSS1500;5'UTR;3'UTR;3'UTR;3'UTR;3'UTR;3'UTR;3'UTR
2792927	cg20661138	0	0	0	0	chr8	144699928	144699930	-	AF186192.2;AF186192.2;AF186192.1	ENST00000524514.1;ENST00000528794.1;ENST00000525376.1	TSS1500;TSS1500;TSS1500
2793465	cg00016127	0	0	0	0	chr11	56543194	56543196	-	OR5M11	ENST00000528616.2	1stExon
2796250	cg20475718	0	0	0	0	chr2	68974665	68974667	+	GKN1;GKN1;GKN1	ENST00000377938.2;ENST00000478888.1;ENST00000478888.1	1stExon;1stExon;5'UTR
2796562	cg02497558	0	0	0	0	chr17	48531207	48531209	+	HOXB1;HOXB1	ENST00000577092.1;ENST00000239174.6	TSS1500;TSS1500
2800117	cg17608490	0	0	0	0	chr2	218983857	218983859	+	FEV	ENST00000470119.1	3'UTR
2802307	cg17231293	0	0	0	0	chr4	8700670	8700672	+
2803435	cg16415646	0	0	0	0	chr7	41703402	41703404	+	INHBA;AC005027.3;AC005027.4;AC005027.4;AC005027.4	ENST00000242208.4;ENST00000416150.1;ENST00000422822.1;ENST00000420821.1;ENST00000415848.2	TSS1500;3'UTR;5'UTR;5'UTR;5'UTR
2803442	cg15239123	0	0	0	0	chr14	69879695	69879697	-	SMOC1;SMOC1;SMOC1	ENST00000361956.3;ENST00000381280.4;ENST00000555917.1	1stExon;1stExon;5'UTR
2804170	cg14704980	0	0	0	0	chr7	41567901	41567903	+
2809225	cg15265085	0	0	0	0	chr6	32096810	32096812	-	TNXB	ENST00000486148.1	3'UTR
2810576	cg14437045	0	0	-0.00177851	0	chr8	127330459	127330461	+	RP11-382A18.1;RP11-382A18.1;RP11-382A18.1	ENST00000501396.1;ENST00000502082.1;ENST00000523825.1	3'UTR;3'UTR;3'UTR
3604920	cg17998530	0	0	0	0.0187678	chr22	34992875	34992877	+	RP1-272J12.1	ENST00000448318.3	3'UTR
3605335	cg13087330	0	0	0	0	chr11	5523127	5523129	+	HBG2	ENST00000380259.2	5'UTR
3607324	cg11569933	0	0	0	0	chr6	31663897	31663899	-	CSNK2B	ENST00000375885.4	TSS1500
3608333	cg02866152	0	0	0	0	chr20	64164492	64164494	-	MYT1;MYT1;MYT1	ENST00000328439.1;ENST00000328439.1;ENST00000360149.4	1stExon;5'UTR;5'UTR
3609125	cg19455115	0	0	0	0	chr13	106619556	106619558	-
3609569	cg16209310	0	0	0	0	chr14	95650948	95650950	+	TCL6;TCL6;TCL6;TCL6;TCL6	ENST00000483087.1;ENST00000357168.2;ENST00000460130.1;ENST00000460130.1;ENST00000357168.2	TSS1500;1stExon;1stExon;5'UTR;5'UTR
3610985	cg00654637	0	0	0	0	chr9	128393785	128393787	+	MIR219-2	ENST00000385220.1	TSS1500
3612113	cg26858238	0	0	0	0	chr6	33321430	33321432	+	DAXX;DAXX;DAXX;DAXX	ENST00000468536.1;ENST00000477162.1;ENST00000490173.1;ENST00000477370.1	3'UTR;3'UTR;TSS1500;3'UTR
3613342	cg15094605	0	0	0	0	chr6	29461568	29461570	+	OR2H1;OR2H1;OR2H1;OR2H1;OR2H1;OR2H1;OR2H1;OR2H1	ENST00000442615.1;ENST00000377132.1;ENST00000396792.2;ENST00000396792.2;ENST00000484554.1;ENST00000484554.1;ENST00000377136.1;ENST00000377133.1	5'UTR;5'UTR;5'UTR;1stExon;1stExon;5'UTR;5'UTR;5'UTR
3616441	cg07058109	0	0	0	0	chr17	42112842	42112844	+	DHX58;DHX58;DHX58;DHX58	ENST00000413196.1;ENST00000423748.2;ENST00000430773.1;ENST00000251642.3	TSS1500;TSS1500;TSS1500;TSS200
3617214	cg05395704	0	0	0	0	chr10	76196016	76196018	-	C10orf11	ENST00000496424.1	5'UTR
3619901	cg18937934	0	0	0	0	chr13	32060477	32060479	-	FRY;FRY;FRY	ENST00000436046.1;ENST00000380257.4;ENST00000380235.4	TSS1500;5'UTR;5'UTR
3622184	cg12300582	0	0	0	0	chr21	44426476	44426478	-	AP001065.2;TRPM2;TRPM2	ENST00000423310.1;ENST00000498430.1;ENST00000490982.1	TSS1500;5'UTR;5'UTR
3622300	cg13079429	0	0	0	0	chr11	28759763	28759765	-	RP11-115J23.1	ENST00000513853.1	5'UTR
3623304	cg24691042	0	0	0	0	chr5	172281972	172281974	+
3623528	cg01367992	0	0	0	0	chr1	160796744	160796746	+	LY9;LY9;LY9;LY9;LY9;LY9	ENST00000474998.1;ENST00000490902.1;ENST00000485624.1;ENST00000368040.1;ENST00000480837.1;ENST00000471816.1	5'UTR;5'UTR;5'UTR;5'UTR;5'UTR;5'UTR
3626272	cg01706515	0	0	0	0	chr6	49714060	49714062	+	CRISP2;CRISP2	ENST00000339139.4;ENST00000211238.6	TSS1500;TSS1500
3629217	cg15935770	0	0	0	0	chr14	69693442	69693444	-	KIAA0247	ENST00000556993.1	5'UTR
3629245	cg12126038	0	0	0	0	chr14	34497106	34497108	+
3629841	cg19380156	0	0	0	0	chr19	54798074	54798076	-	KIR3DL1	ENST00000355608.5	5'UTR
3630212	cg05677446	0	0	0	0	chr3	183577253	183577255	+
3630286	cg06418113	0	0	0	0	chr18	46335937	46335939	+	RNF165	ENST00000543885.1	5'UTR
3630459	cg04404240	0	0	0	0	chr8	143243205	143243207	-
3633130	cg17831791	0	0	0	0	chr10	125023660	125023662	-	CTBP2;CTBP2	ENST00000493552.1;ENST00000460976.1	3'UTR;3'UTR
3638483	cg10528218	0	0	0	0	chr4	95440176	95440178	-
3639272	cg10707081	0	0	0	0	chr13	67147564	67147566	+
3641306	cg16209517	0	0	0	0	chr14	77111268	77111270	-
3641586	cg00688620	0	0	0	0	chr4	6244323	6244325	+
3644318	cg16848524	0	0	0	0	chr8	144580888	144580890	-
3645315	cg14397690	0	0	0	0	chr15	60396748	60396750	-	ANXA2;ANXA2;ANXA2;ANXA2;ANXA2;ANXA2;ANXA2;ANXA2;ANXA2;ANXA2;ANXA2;ANXA2;ANXA2;ANXA2;ANXA2;ANXA2;ANXA2;ANXA2;ANXA2;ANXA2;ANXA2;ANXA2	ENST00000560936.1;ENST00000560495.1;ENST00000559559.1;ENST00000558998.1;ENST00000560466.1;ENST00000559725.1;ENST00000558985.1;ENST00000561445.1;ENST00000557937.1;ENST00000560546.1;ENST00000560367.1;ENST00000560165.1;ENST00000558503.1;ENST00000559467.1;ENST00000559956.1;ENST00000396024.3;ENST00000558169.1;ENST00000451270.2;ENST00000559818.1;ENST00000557904.1;ENST00000557986.1;ENST00000559780.1	3'UTR;3'UTR;3'UTR;5'UTR;5'UTR;5'UTR;5'UTR;3'UTR;3'UTR;3'UTR;5'UTR;5'UTR;5'UTR;5'UTR;5'UTR;5'UTR;5'UTR;5'UTR;5'UTR;5'UTR;5'UTR;5'UTR
3646594	cg14812474	0	0	0	0	chr4	7630658	7630660	-	SORCS2	ENST00000511199.1	5'UTR
3646844	cg12251111	0	0	0	0	chr17	36001552	36001554	-	CCL14;CCL15;CCL14	ENST00000536149.1;ENST00000495214.1;ENST00000536149.1	1stExon;TSS200;5'UTR
3646980	cg10453419	0	0	0	0	chr15	101451354	101451356	+	PCSK6;PCSK6;PCSK6;PCSK6;PCSK6;PCSK6	ENST00000561177.1;ENST00000560921.1;ENST00000557794.1;ENST00000561109.1;ENST00000560271.1;ENST00000561444.1	3'UTR;3'UTR;3'UTR;3'UTR;3'UTR;3'UTR
3648393	cg05073843	0	0	0	0	chr20	664554	664556	-	SRXN1	ENST00000488788.1	3'UTR
3649437	cg12202847	0	0	0	0	chr5	120856419	120856421	+
3650202	cg13562542	0	0	0	0	chr3	71754187	71754189	-	EIF4E3;GPR27;EIF4E3;EIF4E3;EIF4E3	ENST00000295612.3;ENST00000304411.2;ENST00000448225.1;ENST00000496214.2;ENST00000421769.2	TSS1500;1stExon;5'UTR;5'UTR;5'UTR
3650880	cg13361910	0	0	0	0	chr1	232614539	232614541	+
3651328	cg05040893	0	0	0	0.0202758	chr17	44957386	44957388	-
3651895	cg15126975	0	0	0	0	chr2	174343876	174343878	+
3654429	cg12167688	0	0	0	0	chr17	2867930	2867932	+
3654501	cg25590826	0	0	0	0	chr15	74265195	74265197	-
3656350	cg06084952	0	0	0	0	chr16	30947993	30947995	-	AC135048.13;AC135048.13;FBXL19;FBXL19;FBXL19;ORAI3;ORAI3;ORAI3;ORAI3;ORAI3;FBXL19	ENST00000566056.1;ENST00000562642.1;ENST00000565690.1;ENST00000471231.2;ENST00000338343.4;ENST00000318663.4;ENST00000563161.1;ENST00000420438.1;ENST00000566237.1;ENST00000562699.1;ENST00000566320.2	TSS1500;TSS1500;3'UTR;3'UTR;3'UTR;TSS1500;TSS1500;TSS1500;TSS1500;TSS1500;3'UTR
3659221	cg09308026	0	0	0	0	chr16	30030562	30030564	+	FAM57B;FAM57B;FAM57B;FAM57B;FAM57B	ENST00000569508.2;ENST00000564806.1;ENST00000279389.4;ENST00000380495.4;ENST00000380495.4	3'UTR;TSS1500;TSS1500;1stExon;5'UTR
3662445	cg21194115	0	0	0	0	chr5	607400	607402	-	RP11-310P5.1	ENST00000506629.1	3'UTR
3665410	cg08479590	0	0	0	0	chr7	27185175	27185177	-	HOXA11-AS;HOXA11-AS;HOXA11-AS;HOXA11;HOXA11-AS;HOXA11-AS;HOXA11-AS;HOXA11;HOXA11	ENST00000522674.1;ENST00000517723.1;ENST00000520395.1;ENST00000006015.3;ENST00000520360.1;ENST00000522863.1;ENST00000522863.1;ENST00000006015.3;ENST00000517402.1	TSS1500;TSS1500;TSS1500;1stExon;5'UTR;1stExon;5'UTR;5'UTR;1stExon
3666319	cg02377544	0	0	0	0	chr15	37096157	37096159	-	MEIS2;MEIS2;MEIS2;MEIS2;MEIS2;MEIS2	ENST00000559129.1;ENST00000560697.1;ENST00000560617.1;ENST00000219869.9;ENST00000559129.1;ENST00000561163.1	3'UTR;5'UTR;5'UTR;5'UTR;1stExon;3'UTR
3667982	cg01695406	0	0	0	0	chr19	55377907	55377909	+
3668113	cg23581088	0	0	0	0	chr6	3911925	3911927	+	RP1-140K8.5	ENST00000566733.1	1stExon
3669122	cg02710534	0	0	0	0	chr5	141846053	141846055	-
3671892	cg15750546	0	0	0	0	chr21	36708674	36708676	-	SIM2;SIM2;SIM2	ENST00000431229.1;ENST00000460783.1;ENST00000481185.1	TSS1500;5'UTR;5'UTR
3672469	cg09577317	0	0	0	0	chr8	1198872	1198874	+	CTD-2281E23.2	ENST00000520524.1	5'UTR
3677392	cg07492924	0	0	0	0	chr16	383824	383826	+	TMEM8A;TMEM8A;Z97634.5;Z97634.5	ENST00000427313.1;ENST00000476735.1;ENST00000457760.1;ENST00000412293.1	5'UTR;3'UTR;5'UTR;5'UTR
3682449	cg18478319	0	0	0	0	chr13	98752867	98752869	+	SLC15A1	ENST00000376503.4	TSS1500
3683373	cg20403938	0	0	0	0	chr12	53983672	53983674	-	HOXC-AS3;HOXC-AS3;HOXC10;HOXC-AS3	ENST00000567780.1;ENST00000509870.1;ENST00000515593.1;ENST00000513165.1	1stExon;3'UTR;TSS1500;3'UTR
3685882	cg02152631	0	0	0	0	chr8	29276129	29276131	-
3686333	cg00572387	0	0	0	0	chr20	1492267	1492269	+	SIRPB2;SIRPB2;SIRPB2;SIRPB2;SIRPB2	ENST00000381630.1;ENST00000359801.3;ENST00000537284.1;ENST00000481731.1;ENST00000486775.1	TSS1500;TSS1500;TSS1500;TSS1500;TSS1500
3689906	cg11279838	0	0	0	0	chr5	1885663	1885665	-	IRX4;IRX4	ENST00000505790.1;ENST00000513692.1	5'UTR;5'UTR
3691256	cg16812893	0	0	0	0	chr21	30440756	30440758	+
3692306	cg14310533	0	0	0	0	chr12	1937063	1937065	-	RP5-1096D14.2	ENST00000418006.1	TSS1500
3694262	cg00667789	0	-0.0264062	0	-0.0269903	chr1	58576392	58576394	+	TACSTD2	ENST00000371225.2	1stExon
3698264	cg15569292	0	0	0	0	chr11	3000774	3000776	-
3699948	cg05919202	0	0	0	0	chr4	5913033	5913035	+
3700949	cg19478298	0	0	0	0	chr7	103989645	103989647	-	RELN	ENST00000424685.2	TSS200
3703141	cg09846084	0	0	0	-0.0233416	chr1	50422351	50422353	-	DMRTA2;DMRTA2	ENST00000404795.3;ENST00000418121.1	5'UTR;TSS1500
3703408	cg14521421	0	0	0	0	chr11	8840471	8840473	+	ST5;ST5;ST5;ST5;ST5;ST5;ST5;ST5;ST5;ST5;ST5;ST5;ST5;ST5	ENST00000357665.1;ENST00000526057.1;ENST00000532651.1;ENST00000527347.1;ENST00000526241.1;ENST00000526126.1;ENST00000530938.1;ENST00000526155.1;ENST00000524757.1;ENST00000525169.1;ENST00000527516.1;ENST00000533471.1;ENST00000534127.1;ENST00000531640.1	TSS1500;5'UTR;3'UTR;5'UTR;5'UTR;5'UTR;5'UTR;5'UTR;5'UTR;5'UTR;5'UTR;5'UTR;5'UTR;3'UTR
3703871	cg09690597	0	0	0	0	chr10	124592894	124592896	+	LHPP;LHPP	ENST00000493240.1;ENST00000482963.1	5'UTR;5'UTR
3705871	cg11728747	0	0	0	0	chr7	28998293	28998295	+
3706547	cg01291088	0	0	0	0	chr16	67653744	67653746	+
3707328	cg23013687	0	0	0	0	chr5	35088855	35088857	+	PRLR	ENST00000397391.3	5'UTR
3708313	cg22960347	0	0	0	0	chr7	155483957	155483959	+	CNPY1	ENST00000406197.1	3'UTR
3709403	cg04961448	0	0	0	0	chr9	137920134	137920136	+	CACNA1B	ENST00000277549.5	5'UTR
3710443	cg10852861	0	0	0	0	chr4	173525049	173525051	+	HAND2	ENST00000503024.1	3'UTR
3712249	cg16705395	0	0	0	0	chr2	158686298	158686300	-	AC005042.4;AC005042.4;AC005042.5	ENST00000342892.4;ENST00000442666.1;ENST00000449526.1	3'UTR;3'UTR;5'UTR
3712350	cg16372520	0	0	0	0	chr14	78403407	78403409	-	NRXN3;NRXN3;NRXN3	ENST00000553631.1;ENST00000554719.1;ENST00000556088.1	TSS1500;TSS1500;5'UTR
3712583	cg00871371	0	0	0	0	chr17	77375393	77375395	+	SEPT9;SEPT9;SEPT9	ENST00000427674.1;ENST00000397613.4;ENST00000449803.2	TSS1500;5'UTR;5'UTR
3712863	cg14304702	0	0	0	0	chr11	102131473	102131475	-
3713419	cg07312051	0	0	0	0	chr1	15329589	15329591	-	FHAD1;FHAD1;FHAD1;FHAD1;FHAD1;FHAD1;FHAD1;RP3-467K16.2;FHAD1	ENST00000459961.1;ENST00000472131.1;ENST00000375995.3;ENST00000401090.2;ENST00000375997.4;ENST00000436024.2;ENST00000375996.2;ENST00000428747.1;ENST00000471347.1	5'UTR;5'UTR;3'UTR;3'UTR;3'UTR;3'UTR;5'UTR;3'UTR;5'UTR
3713423	cg09659734	0	0	0	0	chr16	56193152	56193154	+	GNAO1;CTD-2050B12.2;GNAO1;GNAO1;GNAO1	ENST00000562316.1;ENST00000567381.1;ENST00000569295.1;ENST00000563661.1;ENST00000565363.1	TSS1500;1stExon;5'UTR;5'UTR;5'UTR
3713428	cg20683802	0	0	0	0	chr5	173555485	173555487	-
3713935	cg23270523	0	0	0	0	chr18	4450488	4450490	+
3714371	cg24141382	0	0	0	0	chr1	40981053	40981055	+	CTPS;CTPS;CTPS;CTPS;CTPS;CTPS;CTPS	ENST00000372621.4;ENST00000470271.1;ENST00000479480.1;ENST00000543104.1;ENST00000475060.1;ENST00000475060.1;ENST00000541520.1	5'UTR;5'UTR;TSS1500;TSS1500;1stExon;5'UTR;5'UTR
3716933	cg04075737	0	0	0	0	chr3	14290075	14290077	+	RP11-536I6.2	ENST00000525575.1	3'UTR
3720185	cg05163509	0	0	0	0	chr1	151176019	151176021	+	TMOD4;TMOD4;TMOD4;TMOD4;VPS72	ENST00000488488.1;ENST00000441701.1;ENST00000477354.1;ENST00000295314.4;ENST00000491094.1	TSS200;TSS200;TSS200;TSS200;3'UTR
3721951	cg04709144	0	0	0	0	chr5	159826222	159826224	+	AC011343.1	ENST00000522627.1	3'UTR
3723267	cg21109485	0	0	0	0	chr1	11701238	11701240	-	C1orf187	ENST00000294485.5	5'UTR
3724405	cg23098661	0	0	0	0	chr13	20713142	20713144	+	IL17D	ENST00000468605.1	5'UTR
3725129	cg03748042	0	0	0	0	chr10	129707524	129707526	-	MGMT	ENST00000462672.1	5'UTR
3725159	cg20007894	0	0	0	0	chr6	28572664	28572666	+
3727357	cg05873604	0	0	0	0	chr8	1454084	1454086	-
3733354	cg22031783	0	0	0	0	chr1	3212041	3212043	+
3733385	cg05344176	0	0	0	0	chr14	62711764	62711766	-
3738570	cg17593472	0	0	0	0	chr5	142686110	142686112	-	FGF1;FGF1;FGF1;FGF1;FGF1;FGF1;FGF1;FGF1;FGF1;FGF1	ENST00000489937.1;ENST00000494344.1;ENST00000494579.1;ENST00000337706.2;ENST00000407758.1;ENST00000419524.2;ENST00000378046.1;ENST00000337706.2;ENST00000360966.5;ENST00000411960.1	3'UTR;3'UTR;3'UTR;5'UTR;5'UTR;5'UTR;TSS1500;1stExon;TSS200;TSS200
3743196	cg26420391	0	0	0	-0.0103938	chr1	152719281	152719283	-	C1orf68;C1orf68	ENST00000368775.2;ENST00000362017.2	TSS1500;5'UTR
3743393	cg09971102	0	0	0	0	chr14	100843338	100843340	+	MEG3;MEG3;MEG3;MEG3;MEG3;MEG3;MEG3;MEG3;MEG3;MEG3;MEG3;MEG3;MEG3;MEG3;MEG3;MEG3;MEG3;MEG3;RP11-123M6.2;MEG3;MEG3;MEG3	ENST00000520714.1;ENST00000522771.1;ENST00000424076.3;ENST00000452514.2;ENST00000455531.1;ENST00000429159.2;ENST00000423456.1;ENST00000521404.1;ENST00000556736.1;ENST00000451743.2;ENST00000398518.2;ENST00000554639.1;ENST00000519709.1;ENST00000412736.2;ENST00000398474.3;ENST00000555928.1;ENST00000398461.1;ENST00000524035.1;ENST00000554041.1;ENST00000524131.1;ENST00000522618.1;ENST00000520069.2	5'UTR;5'UTR;5'UTR;5'UTR;5'UTR;5'UTR;5'UTR;5'UTR;5'UTR;5'UTR;5'UTR;5'UTR;5'UTR;5'UTR;5'UTR;5'UTR;5'UTR;5'UTR;3'UTR;5'UTR;5'UTR;5'UTR
3743460	cg16066354	0	0	0	0	chr22	39021445	39021447	+	APOBEC3D;APOBEC3D;APOBEC3D	ENST00000216099.7;ENST00000216099.7;ENST00000427494.2	5'UTR;1stExon;TSS200
3743580	cg20791593	0	0	0	0	chr2	241810700	241810702	+	NEU4;NEU4;NEU4;NEU4;NEU4;NEU4;NEU4;NEU4;NEU4;NEU4;AC114730.3;NEU4;NEU4;NEU4;NEU4;NEU4;AC114730.3;AC114730.3	ENST00000407683.1;ENST00000415936.1;ENST00000405370.1;ENST00000435855.1;ENST00000476542.1;ENST00000406147.2;ENST00000423583.1;ENST00000404257.1;ENST00000391969.2;ENST00000325935.6;ENST00000420272.2;ENST00000435934.1;ENST00000435894.1;ENST00000420288.1;ENST00000494678.1;ENST00000488997.1;ENST00000439270.1;ENST00000413820.1	5'UTR;5'UTR;5'UTR;5'UTR;5'UTR;5'UTR;5'UTR;TSS1500;TSS1500;TSS1500;3'UTR;TSS1500;TSS1500;TSS1500;TSS1500;TSS1500;TSS200;TSS200
3744832	cg21582973	0	0	0	0.0136024	chr6	28510490	28510492	+	GPX6	ENST00000483058.1	3'UTR
3745318	cg04639421	0	0	0	0	chr6	32444119	32444121	+	HLA-DRA	ENST00000395388.2	3'UTR
3747218	cg00534479	0	0	0	0	chr5	168769458	168769460	-	MIR218-2;SLIT3	ENST00000385006.1;ENST00000519486.1	TSS1500;3'UTR
3747509	cg01924596	0	0	0	0	chr5	31854397	31854399	-	PDZD2	ENST00000502489.1	TSS1500
3748880	cg08898515	0	0	0	0	chr2	68256165	68256167	-	PPP3R1;PPP3R1;PPP3R1	ENST00000409752.1;ENST00000409752.1;ENST00000406334.3	1stExon;5'UTR;5'UTR
3750344	cg16265553	0	0	0	0	chr1	226723967	226723969	+
3753530	cg19403610	0	0	0	0	chr10	126670444	126670446	-	C10orf90;C10orf90;C10orf90	ENST00000488181.1;ENST00000544758.1;ENST00000488181.1	1stExon;1stExon;3'UTR
3759480	cg06977987	0	0	0	0	chr11	4881233	4881235	+	OR51T1;OR51T1;MMP26;MMP26	ENST00000380378.1;ENST00000322049.1;ENST00000477339.1;ENST00000380390.1	TSS1500;TSS1500;5'UTR;5'UTR
3760282	cg26125690	0	0	0	0	chr8	13437602	13437604	+	DLC1	ENST00000517868.1	3'UTR
3760870	cg15147690	0	0	0	0	chr8	81280695	81280697	+	RP11-363E6.3;FABP5;RP11-363E6.3	ENST00000518880.1;ENST00000396359.1;ENST00000517670.1	3'UTR;TSS200;TSS200
3762199	cg01687040	0	0	0	0	chr12	54649774	54649776	+	DCD	ENST00000293371.6	TSS1500
3768523	cg21692159	0	0	0	0	chr17	38742683	38742685	+	PCGF2	ENST00000360797.2	5'UTR
3769196	cg01993552	0	0	0	0	chr19	46080950	46080952	+
3769562	cg26213821	0	0	0	0	chr11	69152404	69152406	+	RP11-554A11.8	ENST00000562772.1	3'UTR
3771432	cg24486958	0	0	0	0.00503077	chr1	212667914	212667916	-
3773287	cg21544931	0	0	0	0	chr11	36453193	36453195	-	PRR5L;PRR5L;PRR5L	ENST00000525672.1;ENST00000529020.1;ENST00000389693.3	TSS1500;TSS1500;5'UTR
3773297	cg24305861	0	0	0	0	chr12	99170494	99170496	-
3780927	cg04402122	0	0	0	0	chr16	1494646	1494648	+	TELO2	ENST00000437914.1	5'UTR
3781227	cg12141340	0	0	0	0	chr1	19563920	19563922	-
3781903	cg24783785	0	0	0	0	chr17	715795	715797	+	VPS53;VPS53;VPS53;VPS53;VPS53;VPS53;VPS53;VPS53;VPS53	ENST00000570510.1;ENST00000389040.5;ENST00000575207.1;ENST00000571456.1;ENST00000574029.1;ENST00000291074.5;ENST00000571805.1;ENST00000437048.2;ENST00000576019.1	TSS1500;TSS1500;TSS1500;TSS1500;TSS1500;TSS1500;TSS1500;TSS1500;5'UTR
3782253	cg06055229	0	0	0	0	chr5	124742272	124742274	+	ZNF608;ZNF608	ENST00000503896.2;ENST00000504926.1	3'UTR;5'UTR
3784978	cg24429037	0	0	0	0	chr2	241808829	241808831	+	NEU4;NEU4;NEU4;NEU4;AC114730.3;NEU4;NEU4	ENST00000415936.1;ENST00000405370.1;ENST00000476542.1;ENST00000423583.1;ENST00000413820.1;ENST00000407683.1;ENST00000407683.1	TSS1500;TSS1500;TSS1500;TSS1500;3'UTR;1stExon;5'UTR
3790216	cg16562288	0	0	0	0	chr3	120461014	120461016	-
3791445	cg06600401	0	0	0	0	chr14	70729562	70729564	-	MAP3K9	ENST00000554752.2	3'UTR
3798313	cg14562054	0	0	0	0	chr11	66337013	66337015	-	RP11-867G23.12;RIN1;RIN1;RIN1;RIN1;RIN1;RIN1;RIN1	ENST00000526655.1;ENST00000534824.1;ENST00000528006.1;ENST00000526246.1;ENST00000424433.2;ENST00000530745.1;ENST00000311320.4;ENST00000530056.1	5'UTR;TSS1500;TSS1500;TSS1500;TSS1500;TSS1500;TSS1500;TSS200
3799457	cg05613017	0	0	0	0	chr12	65195665	65195667	-	LEMD3	ENST00000541171.1	5'UTR
3802313	cg03045231	0	0	0	0	chr11	5789953	5789955	-	OR52N1;TRIM5;TRIM5	ENST00000317078.1;ENST00000380027.1;ENST00000412903.1	TSS1500;5'UTR;5'UTR
3803982	cg27025137	0	0	0	0	chr17	72719438	72719440	-
3804435	cg18591727	0	0	0	0	chr10	8235356	8235358	-
3806175	cg25457884	0	0	0	0	chr20	64164782	64164784	+	MYT1;MYT1	ENST00000328439.1;ENST00000360149.4	5'UTR;5'UTR
3808215	cg20521702	0	0	0	0	chr3	98733967	98733969	+	ST3GAL6-AS1;ST3GAL6-AS1;ST3GAL6-AS1;ST3GAL6;ST3GAL6;ST3GAL6;ST3GAL6;ST3GAL6;ST3GAL6;ST3GAL6;ST3GAL6;ST3GAL6;ST3GAL6;ST3GAL6;ST3GAL6;ST3GAL6	ENST00000475816.1;ENST00000488132.1;ENST00000461931.1;ENST00000489112.1;ENST00000483910.1;ENST00000460774.1;ENST00000469105.1;ENST00000466482.1;ENST00000462152.1;ENST00000486249.1;ENST00000265261.6;ENST00000497008.1;ENST00000486334.2;ENST00000480133.1;ENST00000394162.1;ENST00000465004.1	TSS1500;TSS1500;TSS1500;5'UTR;5'UTR;5'UTR;5'UTR;5'UTR;5'UTR;5'UTR;5'UTR;5'UTR;5'UTR;5'UTR;5'UTR;5'UTR
3808255	cg13235366	0	0	0	0	chr1	43566530	43566532	+	PTPRF;PTPRF	ENST00000436724.1;ENST00000372405.1	5'UTR;5'UTR
3808883	cg08004073	0	0	0	0	chr3	169659936	169659938	+	MECOM	ENST00000485957.1	3'UTR
4607187	cg06394333	0	0	0	0	chr7	121797764	121797766	-
4609452	cg15562859	0	0	0	0	chr19	1853618	1853620	+	KLF16	ENST00000541015.1	3'UTR
4614409	cg18973642	0	0	0	0	chr15	92344811	92344813	-
4617277	cg25379026	0	0	0	0	chr1	224929686	224929688	+	DNAH14;DNAH14;DNAH14;DNAH14;DNAH14;DNAH14;DNAH14;DNAH14;DNAH14	ENST00000498360.1;ENST00000413949.2;ENST00000366850.3;ENST00000400952.3;ENST00000366849.1;ENST00000413949.2;ENST00000366850.3;ENST00000400952.3;ENST00000366849.1	TSS200;1stExon;1stExon;1stExon;1stExon;5'UTR;5'UTR;5'UTR;5'UTR
4618539	cg08500112	0	0	0	0	chr5	59790605	59790607	+	PDE4D;PDE4D;PDE4D	ENST00000512069.2;ENST00000405053.3;ENST00000514231.1	3'UTR;3'UTR;3'UTR
4624502	cg21037935	0	0	0	0	chr19	58400597	58400599	-
4626502	cg13432682	0	0	0	0	chr1	226677619	226677621	-
4628214	cg22614759	0	0	0	0	chr12	14960158	14960160	+	ARHGDIB;ARHGDIB;ARHGDIB;ARHGDIB;ARHGDIB	ENST00000535676.1;ENST00000541380.1;ENST00000541546.1;ENST00000228945.4;ENST00000542276.1	3'UTR;5'UTR;5'UTR;5'UTR;5'UTR
4630129	cg14104327	0	0	0	0	chr4	54525762	54525764	-
4632166	cg06098291	0	0	0	0	chr16	22775967	22775969	-
4635163	cg15877233	0	0	0	0	chr7	40572088	40572090	-
4635225	cg18663063	0	0	0	0	chr5	69415079	69415081	+	MARVELD2;MARVELD2;MARVELD2;MARVELD2	ENST00000512803.1;ENST00000282886.8;ENST00000454295.2;ENST00000515844.1	TSS1500;TSS200;TSS200;TSS200
4637421	cg15129183	0	0	0	0	chr5	170333264	170333266	+	CTB-114C7.3;CTB-114C7.3;CTB-114C7.3	ENST00000521471.1;ENST00000518357.1;ENST00000436248.3	5'UTR;5'UTR;5'UTR
4637533	cg13028700	0	0	0	0	chr11	31814705	31814707	+	PAX6;PAX6;PAX6;PAX6;RCN1	ENST00000464174.1;ENST00000532175.1;ENST00000423822.1;ENST00000419022.1;ENST00000530348.1	5'UTR;3'UTR;5'UTR;5'UTR;5'UTR
4639959	cg00582562	0	0	0	0	chr17	48311102	48311104	+
4640845	cg18080303	0	0	0	0	chr6	112255139	112255141	-	LAMA4;LAMA4;LAMA4;LAMA4;LAMA4;LAMA4;LAMA4;LAMA4;LAMA4;LAMA4;LAMA4;LAMA4;LAMA4;RP11-506B6.6	ENST00000521398.1;ENST00000424408.2;ENST00000368639.2;ENST00000431543.2;ENST00000453937.2;ENST00000368638.4;ENST00000389463.4;ENST00000542588.1;ENST00000455073.1;ENST00000522006.1;ENST00000230538.7;ENST00000519932.1;ENST00000521690.1;ENST00000433684.1	TSS1500;TSS1500;TSS1500;TSS1500;TSS1500;TSS1500;TSS1500;TSS1500;TSS1500;TSS1500;TSS1500;TSS1500;TSS1500;5'UTR
4641191	cg25741116	0	0	0	0	chr17	80444233	80444235	+
4641219	cg22538054	0	0	0	0	chr12	95548211	95548213	-	USP44;USP44;USP44;USP44;USP44;USP44;USP44	ENST00000547951.1;ENST00000537435.2;ENST00000537435.2;ENST00000549639.1;ENST00000551837.1;ENST00000393091.2;ENST00000258499.3	3'UTR;1stExon;5'UTR;5'UTR;5'UTR;5'UTR;5'UTR
4641271	cg19675778	0	0	0	0	chr8	22565143	22565145	-	SORBS3;SORBS3;SORBS3;SORBS3;SORBS3;SORBS3;SORBS3;SORBS3;SORBS3;SORBS3;SORBS3;SORBS3;SORBS3	ENST00000518512.1;ENST00000518912.1;ENST00000523965.1;ENST00000521554.1;ENST00000522721.1;ENST00000520574.1;ENST00000521787.1;ENST00000523740.1;ENST00000522315.1;ENST00000522315.1;ENST00000519453.1;ENST00000523900.1;ENST00000517535.1	5'UTR;TSS1500;TSS1500;TSS1500;TSS1500;5'UTR;5'UTR;5'UTR;1stExon;5'UTR;TSS200;TSS200;5'UTR
4642905	cg14525247	0	0	0	0	chr9	128392619	128392621	-	MIR219-2	ENST00000385220.1	1stExon
4646498	cg01461552	0	0	0	0	chr11	20671320	20671322	+	RP11-701I24.3	ENST00000528795.1	TSS200
4648265	cg03265268	0	0	0	0	chr8	11982254	11982256	+	DEFB135	ENST00000382208.2	TSS200
4649527	cg08460435	0	0	0	0	chr1	108660987	108660989	-	HENMT1;HENMT1;HENMT1;HENMT1;HENMT1;HENMT1;HENMT1;HENMT1;HENMT1	ENST00000370031.1;ENST00000402983.1;ENST00000420055.1;ENST00000370032.5;ENST00000370031.1;ENST00000493676.1;ENST00000402983.1;ENST00000420055.1;ENST00000493676.1	5'UTR;5'UTR;5'UTR;5'UTR;1stExon;1stExon;1stExon;1stExon;3'UTR
4650371	cg26870460	0	0	0	0	chr11	6926527	6926529	+	ZNF215;ZNF215;ZNF215;ZNF215;ZNF215;ZNF215;ZNF215;ZNF215	ENST00000527171.1;ENST00000278319.5;ENST00000278319.5;ENST00000529755.1;ENST00000414517.2;ENST00000414517.2;ENST00000527171.1;ENST00000529755.1	1stExon;1stExon;5'UTR;1stExon;1stExon;5'UTR;5'UTR;5'UTR
4651116	cg05676622	0	0	0	0	chr11	66643526	66643528	+	RBM4;RBM14-RBM4;RBM4;RBM4	ENST00000528039.1;ENST00000421355.1;ENST00000515838.2;ENST00000510173.2	5'UTR;3'UTR;TSS1500;ExonBnd
4651878	cg12262181	0	0	0	0	chr10	113151089	113151091	-	TCF7L2;TCF7L2;TCF7L2;TCF7L2;TCF7L2	ENST00000466338.1;ENST00000470254.1;ENST00000480888.1;ENST00000369386.1;ENST00000369386.1	TSS1500;TSS1500;TSS1500;1stExon;5'UTR
4653917	cg23246703	0	0	0	0	chr2	199470130	199470132	+	AC017096.1;AC017096.1;AC017096.1;AC017096.1;SATB2;AC017096.1	ENST00000450728.1;ENST00000446911.1;ENST00000416200.1;ENST00000416200.1;ENST00000457245.1;ENST00000441234.1	5'UTR;5'UTR;1stExon;5'UTR;5'UTR;5'UTR
4655886	cg25053018	0	0	0	0	chr2	172613266	172613268	-	PDK1	ENST00000543905.1	3'UTR
4656272	cg15001372	0	0	0	0	chr7	44190292	44190294	+	GCK;GCK;GCK	ENST00000437084.1;ENST00000403799.3;ENST00000476008.1	TSS1500;TSS1500;3'UTR
4659358	cg03050127	0	0	0	0	chr17	61336298	61336300	+
4660405	cg23291305	0	0	0	0	chr14	37172520	37172522	+	RP11-537P22.1;SLC25A21;SLC25A21;SLC25A21;SLC25A21	ENST00000556667.1;ENST00000331299.5;ENST00000557611.1;ENST00000331299.5;ENST00000555449.1	1stExon;1stExon;TSS200;5'UTR;TSS200
4667987	cg22703124	0	0	0	0	chr19	35059604	35059606	+
4668174	cg01018864	0	0	0	0	chr14	95692577	95692579	+	RP11-1070N10.6;RP11-1070N10.6;TCL1B;TCL1B	ENST00000461160.1;ENST00000553913.1;ENST00000464815.1;ENST00000340722.6	5'UTR;5'UTR;5'UTR;3'UTR
4669199	cg20566840	0	0	0	0	chr12	122730740	122730742	+	HCAR1;HCAR1;HCAR1;HCAR1	ENST00000436083.2;ENST00000356987.2;ENST00000356987.2;ENST00000432564.1	1stExon;1stExon;5'UTR;TSS200
4669599	cg24320165	0	0	0	0	chr12	112122017	112122019	+
4670155	cg14511652	0	0	0	0	chr9	130908414	130908416	+	FIBCD1	ENST00000454493.1	3'UTR
4671305	cg19643053	0	0	0	0	chr7	27144651	27144653	+	HOXA5;HOXA3;HOXA3;HOXA-AS3;HOXA-AS3	ENST00000222726.3;ENST00000518451.1;ENST00000467897.2;ENST00000518848.1;ENST00000521197.1	TSS1500;3'UTR;3'UTR;5'UTR;5'UTR
4671941	cg03385864	0	0	0	0	chr17	44967999	44968001	-	C1QL1	ENST00000253407.2	1stExon
4672561	cg16205958	0	0	0	0	chr5	125317553	125317555	-
4673962	cg02536065	0	0	0	0	chr11	128746300	128746302	-	FLI1;FLI1;FLI1;FLI1	ENST00000527767.2;ENST00000525560.1;ENST00000344954.6;ENST00000534087.1	5'UTR;5'UTR;5'UTR;5'UTR
4674541	cg04053417	0	0	0	0	chr16	86198445	86198447	+
4677328	cg02919960	0	0	0	0	chr7	27152929	27152931	+	HOXA-AS3;HOXA3;HOXA3;HOXA6	ENST00000518947.2;ENST00000467897.2;ENST00000518451.1;ENST00000498652.1	5'UTR;TSS1500;TSS1500;TSS1500
4678114	cg14580853	0	0	0	0	chr6	136358968	136358970	+
4679134	cg13828579	0	0	0	0	chr9	121306135	121306137	-	GSN;GSN;GSN;GSN	ENST00000477863.1;ENST00000483960.1;ENST00000475428.1;ENST00000477104.1	5'UTR;5'UTR;5'UTR;5'UTR
4680133	cg27622610	0	0	0	0	chr17	3126890	3126892	-	OR1G1	ENST00000328890.2	1stExon
4683413	cg18235050	0	0	0	0	chr12	126191501	126191503	+	RP4-765H13.1;RP4-765H13.1	ENST00000536505.1;ENST00000536505.1	1stExon;5'UTR
4683917	cg01612449	0	0	0	0	chr11	66642995	66642997	-	RBM4;RBM14-RBM4;RBM4	ENST00000528039.1;ENST00000421355.1;ENST00000515838.2	5'UTR;3'UTR;TSS1500
4685257	cg22310062	0	0	0	0	chr18	21601063	21601065	-	ESCO1	ENST00000383276.1	TSS200
4685305	cg26430287	0	0	0	0	chr15	67147228	67147230	+	RP11-342M21.2;SMAD3;SMAD3;SMAD3;SMAD3;SMAD3;SMAD3	ENST00000558463.1;ENST00000560175.1;ENST00000540846.2;ENST00000558894.1;ENST00000558739.1;ENST00000559460.1;ENST00000559937.1	TSS1500;5'UTR;5'UTR;5'UTR;5'UTR;5'UTR;5'UTR
4686887	cg06204948	0	0	0	0	chr11	63888617	63888619	-	MARK2;MARK2;MARK2;MARK2;MARK2;MARK2;MARK2	ENST00000535394.1;ENST00000512060.1;ENST00000509502.2;ENST00000509502.2;ENST00000377810.3;ENST00000543220.1;ENST00000540169.1	TSS1500;TSS200;1stExon;5'UTR;5'UTR;5'UTR;5'UTR
4687417	cg03982897	0	0	0	0	chr11	1968877	1968879	-
4688185	cg17349632	0	0	0	0	chr7	132145784	132145786	+	PLXNA4	ENST00000496550.1	TSS1500
4691165	cg06755448	0	0	0	0	chr16	89724684	89724686	+	ZNF276;ZNF276;ZNF276	ENST00000569426.1;ENST00000563983.1;ENST00000561536.1	5'UTR;5'UTR;5'UTR
4692985	cg27421117	0	0	0	0	chr2	73988531	73988533	+	RP11-711M9.1	ENST00000496886.1	5'UTR
4694167	cg16578085	0	0	0	0	chr4	126850558	126850560	+	RP11-123G5.1	ENST00000515428.1	3'UTR
4694332	cg20599066	0	0	0	0	chr7	23247800	23247802	-	GPNMB;GPNMB;GPNMB;GPNMB	ENST00000459927.1;ENST00000487890.1;ENST00000465673.1;ENST00000492858.2	5'UTR;5'UTR;5'UTR;5'UTR
4694476	cg10616974	0	0	0	0	chr17	76515636	76515638	+
4695107	cg11254700	0	0	0	0	chr19	53058132	53058134	+
4698907	cg18605975	0	0	0	0	chr17	80800922	80800924	+	RPTOR;RPTOR;RPTOR	ENST00000574767.1;ENST00000575542.1;ENST00000577161.1	3'UTR;5'UTR;5'UTR
4699863	cg06577045	0	0	0	0	chr6	105180146	105180148	-	POPDC3;POPDC3	ENST00000474760.1;ENST00000254765.3	TSS200;TSS1500
4706356	cg18220380	0	0	0	0	chr8	141175347	141175349	-	DENND3;DENND3	ENST00000523066.1;ENST00000520482.1	5'UTR;5'UTR
4707304	cg26329618	0	0	0	0	chr5	36302601	36302603	-	RANBP3L;RANBP3L;RANBP3L	ENST00000502994.1;ENST00000296604.3;ENST00000505865.1	TSS1500;TSS1500;TSS1500
4707880	cg04931238	0	0	0	0	chr2	117603647	117603649	-
4709234	cg21661983	0	0	0	0	chr12	71959709	71959711	-
4711394	cg02079122	0	0	0	0	chr1	240099632	240099634	+	FMN2	ENST00000447095.1	5'UTR
4711954	cg07749074	0	0	0	0	chr3	186665596	186665598	+	HRG;HRG;RP11-134F2.2;RP11-134F2.2;RP11-134F2.2;RP11-134F2.2	ENST00000468154.1;ENST00000232003.4;ENST00000428501.1;ENST00000455926.1;ENST00000428501.1;ENST00000455926.1	5'UTR;TSS1500;1stExon;1stExon;3'UTR;3'UTR
4712382	cg11839863	0	0	0	0	chr5	142686555	142686557	+	FGF1;FGF1;FGF1;FGF1;FGF1;FGF1;FGF1;FGF1;FGF1	ENST00000360966.5;ENST00000411960.1;ENST00000337706.2;ENST00000489937.1;ENST00000494344.1;ENST00000494579.1;ENST00000407758.1;ENST00000419524.2;ENST00000378046.1	TSS1500;TSS1500;TSS200;3'UTR;3'UTR;3'UTR;5'UTR;5'UTR;TSS1500
4712522	cg25546651	0	0	0	0	chr4	25908430	25908432	-	C4orf52	ENST00000515764.2	5'UTR
4714454	cg04264560	0	0	0	0	chr16	27113746	27113748	+
4714888	cg05165862	0	0	0	0	chr12	49636825	49636827	-	PRPF40B;PRPF40B	ENST00000548399.1;ENST00000549547.1	TSS1500;TSS1500
4717224	cg26286901	0	0	0	0	chr8	22737793	22737795	+	RP11-459E5.1	ENST00000523627.1	5'UTR
4717868	cg15962969	0	0	0	0	chr6	138545749	138545751	-	NHSL1	ENST00000342260.5	TSS200
4720315	cg24070963	0	0	0	0	chr6	64024949	64024951	-
4724122	cg04012681	0	0	0	0	chr10	1469081	1469083	+
4724258	cg00538888	0	0	0	0	chr10	127904736	127904738	-
4725240	cg11697194	0	0	0	0	chr5	964080	964082	-
4725465	cg25096615	0	0	0	0	chr14	101784773	101784775	-	PPP2R5C;PPP2R5C;PPP2R5C;PPP2R5C	ENST00000553554.1;ENST00000556086.1;ENST00000556068.1;ENST00000554504.1	TSS1500;TSS1500;5'UTR;5'UTR
4726948	cg07435294	0	0	0	0	chr11	65786884	65786886	-	OVOL1	ENST00000335987.3	TSS200
4728832	cg24132481	0	0	0	0	chr17	2755417	2755419	+
4728940	cg06723829	0	0	0	0	chr1	202217852	202217854	-	LGR6;LGR6	ENST00000423542.1;ENST00000367277.2	5'UTR;5'UTR
4733871	cg23448165	0	0	0	0	chr15	73620833	73620835	+	NPTN;NPTN;NPTN;NPTN	ENST00000564551.1;ENST00000563753.1;ENST00000567198.1;ENST00000565282.1	3'UTR;3'UTR;5'UTR;5'UTR
4738581	cg14302471	0	0	0	0	chr7	159007085	159007087	+	AC004863.6;AC004863.6;AC004863.6	ENST00000417032.1;ENST00000447563.1;ENST00000438049.1	5'UTR;TSS1500;TSS1500
4740319	cg10797850	0	0	0	0	chr14	104747273	104747275	-	ADSSL1;ADSSL1;ADSSL1;ADSSL1;ADSSL1;ADSSL1	ENST00000557582.1;ENST00000553540.1;ENST00000555884.1;ENST00000557271.1;ENST00000554657.1;ENST00000330877.2	5'UTR;3'UTR;5'UTR;5'UTR;5'UTR;3'UTR
4740578	cg17431888	0	0	0	0	chr1	183234727	183234729	-
4747213	cg16749785	0	0	0	0	chr8	13100573	13100575	+	DLC1;DLC1;DLC1	ENST00000510250.2;ENST00000510250.2;ENST00000509922.1	3'UTR;1stExon;3'UTR
4747412	cg06625244	0	0	0	0	chr19	53671932	53671934	-	MIR1323	ENST00000408090.1	TSS200
4748133	cg11969526	0	0	0	0	chr2	208281110	208281112	+	PIKFYVE	ENST00000392200.1	5'UTR
4748879	cg22594985	0	0	0	0	chr5	154078397	154078399	+	MFAP3;MFAP3	ENST00000520327.1;ENST00000521527.1	5'UTR;5'UTR
4749319	cg20525088	0	0	0	0	chr13	112205169	112205171	-
4750553	cg09217215	0	0	0	0	chr11	31808033	31808035	-	PAX6;PAX6;PAX6;PAX6;PAX6;PAX6;PAX6;PAX6;PAX6;PAX6;PAX6;PAX6;PAX6;PAX6;PAX6;PAX6;PAX6	ENST00000533333.1;ENST00000527769.1;ENST00000379107.2;ENST00000379109.2;ENST00000379111.2;ENST00000438681.1;ENST00000241001.8;ENST00000379115.4;ENST00000379123.5;ENST00000524853.1;ENST00000531633.1;ENST00000455099.1;ENST00000464174.1;ENST00000532175.1;ENST00000525535.1;ENST00000423822.1;ENST00000419022.1	5'UTR;3'UTR;5'UTR;5'UTR;5'UTR;5'UTR;5'UTR;5'UTR;5'UTR;5'UTR;5'UTR;TSS1500;5'UTR;3'UTR;5'UTR;5'UTR;5'UTR
4751224	cg21490635	0	0	0	0	chr12	13196338	13196340	-	EMP1;EMP1;EMP1;EMP1;EMP1	ENST00000256951.5;ENST00000431267.2;ENST00000542474.1;ENST00000538364.1;ENST00000535134.1	TSS1500;TSS1500;TSS1500;TSS1500;TSS1500
4751238	cg00091302	0	0	0	0	chr1	182633850	182633852	-
4754412	cg17171920	0	0	0	0	chr15	37056915	37056917	+	MEIS2;MEIS2	ENST00000560570.1;ENST00000561163.1	3'UTR;3'UTR
4755228	cg19724567	0	0	0	0	chr7	112423023	112423025	+	IFRD1;IFRD1;IFRD1	ENST00000005558.4;ENST00000432734.1;ENST00000432734.1	TSS200;1stExon;5'UTR
4756283	cg09225373	0	0	0	0	chr6	52352465	52352467	-
4760183	cg21643128	0	0	0	0	chr21	44392782	44392784	+	TRPM2	ENST00000498430.1	5'UTR
4760221	cg04352534	0	0	0	0	chr3	141385680	141385682	-	ZBTB38;ZBTB38;ZBTB38;ZBTB38;ZBTB38;ZBTB38;ZBTB38;ZBTB38;ZBTB38;ZBTB38	ENST00000512327.1;ENST00000513249.1;ENST00000503809.1;ENST00000513258.1;ENST00000506623.1;ENST00000509842.1;ENST00000513619.1;ENST00000512276.1;ENST00000507657.1;ENST00000507722.1	TSS1500;TSS1500;TSS1500;TSS1500;TSS1500;5'UTR;5'UTR;5'UTR;5'UTR;5'UTR
4760241	cg14275952	0	0	0	0	chr19	14647712	14647714	-
4762339	cg14171369	0	0	0	0	chr14	74980984	74980986	-
4768234	cg20885782	0	0	0	0	chr4	41873588	41873590	-
4768284	cg04700861	0	0	0	0	chr10	13823933	13823935	+	FRMD4A	ENST00000491869.1	3'UTR
4771898	cg19390582	0	0	0	0	chr19	16629616	16629618	-	CALR3	ENST00000409035.1	TSS1500
4775252	cg07907386	0	0	0	0	chr4	41747425	41747427	+	RP11-227F19.1	ENST00000508038.1	TSS1500
4777975	cg14184400	0	0	0	0	chr3	49422623	49422625	-	AMT;AMT;NICN1-AS1;AMT;AMT;AMT;AMT;AMT;AMT;AMT;AMT;AMT;AMT;AMT;AMT;AMT;AMT;AMT	ENST00000462048.1;ENST00000465925.1;ENST00000424915.1;ENST00000476828.1;ENST00000461210.1;ENST00000395338.2;ENST00000273588.3;ENST00000462048.1;ENST00000427987.1;ENST00000498571.1;ENST00000395338.2;ENST00000273588.3;ENST00000546031.1;ENST00000478594.1;ENST00000487589.1;ENST00000458307.2;ENST00000430521.1;ENST00000476226.1	3'UTR;TSS1500;TSS1500;TSS1500;TSS1500;1stExon;1stExon;1stExon;TSS200;TSS200;5'UTR;5'UTR;TSS200;TSS200;TSS200;TSS200;TSS200;TSS200
4779128	cg12997720	0	0	0	0	chr7	27185438	27185440	-	HOXA11-AS;HOXA11-AS;HOXA11-AS;HOXA11-AS;HOXA11-AS;HOXA11-AS;HOXA11-AS;HOXA11;HOXA11	ENST00000520360.1;ENST00000522863.1;ENST00000520395.1;ENST00000522674.1;ENST00000522674.1;ENST00000517723.1;ENST00000517723.1;ENST00000006015.3;ENST00000517402.1	5'UTR;5'UTR;TSS200;1stExon;5'UTR;1stExon;5'UTR;TSS1500;TSS1500
4782303	cg01062942	0	0	0	0	chr19	15458123	15458125	+
4782338	cg09697245	0	0	0	0	chr16	17161092	17161094	-
4783480	cg23804620	0	0	0	0	chr4	6689166	6689168	-	RP11-539L10.2	ENST00000499502.2	3'UTR
4784237	cg06158227	0	0	0	0	chr15	43370112	43370114	+	TUBGCP4;TUBGCP4;TUBGCP4;ZSCAN29;ZSCAN29;ZSCAN29;ZSCAN29;ZSCAN29;TUBGCP4;ZSCAN29;ZSCAN29	ENST00000563517.1;ENST00000260383.7;ENST00000564079.1;ENST00000561661.1;ENST00000563508.1;ENST00000396976.2;ENST00000396972.1;ENST00000566849.1;ENST00000570081.1;ENST00000570181.1;ENST00000562072.1	TSS1500;TSS1500;TSS1500;5'UTR;3'UTR;TSS200;TSS200;TSS200;5'UTR;TSS1500;TSS1500
4785372	cg20716812	0	0	0	0	chr6	39299759	39299761	-	KCNK17	ENST00000453413.2	3'UTR
4786181	cg23829024	0	0	0	0	chr6	26017845	26017847	+	HIST1H1A	ENST00000244573.3	TSS200
4788188	cg02255004	0	0	0	0	chr4	79827505	79827507	-	RP11-610O8.1;RP11-610O8.1;RP11-610O8.1	ENST00000514836.1;ENST00000504263.1;ENST00000504263.1	TSS200;1stExon;5'UTR
4790835	cg09238180	0	0	0	0	chr2	176128903	176128905	-	HOXD8;HOXD8;HOXD8;AC009336.1;HOXD8;HOXD8;HOXD-AS2	ENST00000429017.1;ENST00000313173.4;ENST00000544999.1;ENST00000313266.2;ENST00000548663.1;ENST00000450510.2;ENST00000440016.2	TSS1500;TSS1500;TSS1500;1stExon;TSS1500;TSS1500;3'UTR
4795929	cg04739880	0	0	0	0	chr6	35050087	35050089	-	ANKS1A	ENST00000373990.3	5'UTR
4796376	cg25255893	0	0	0	0	chr17	14524578	14524580	+
4799822	cg10188897	0	0	0	0	chr17	44315067	44315069	+	AC003102.3	ENST00000453562.1	3'UTR
4800913	cg17411792	0	0	0	0	chr13	41419019	41419021	-
4800933	cg05999628	0	0	0	0	chr17	34285664	34285666	+	CCL11	ENST00000305869.2	TSS200
4801348	cg02878439	0	0	0	0	chr16	87464873	87464875	+
4801503	cg08186935	0	0	0	0	chr14	79378224	79378226	-	NRXN3;NRXN3;NRXN3	ENST00000555073.1;ENST00000553803.1;ENST00000556003.1	5'UTR;5'UTR;5'UTR
4803831	cg26929573	0	0	0	0	chr12	34395200	34395202	-
4806142	cg13596833	0	0	0	0.00370047	chr11	31806350	31806352	-	PAX6;PAX6;PAX6;PAX6;PAX6	ENST00000533333.1;ENST00000533156.1;ENST00000527769.1;ENST00000464174.1;ENST00000532175.1	5'UTR;TSS1500;3'UTR;5'UTR;3'UTR
4808540	cg24822529	0	0	0	0	chr5	135247189	135247191	-	CTC-349C3.2;CTC-349C3.2;CTC-203F4.1	ENST00000555344.1;ENST00000505663.1;ENST00000432382.3	3'UTR;5'UTR;5'UTR
4808588	cg25287257	0	0	0	0	chr7	157005563	157005565	+	RP5-1121A15.4;MNX1;MNX1	ENST00000429228.1;ENST00000469500.1;ENST00000479817.1	TSS1500;3'UTR;3'UTR
4809219	cg16206504	0	0	0	0	chr13	114151747	114151749	+
4810842	cg27659049	0	0	0	0	chr12	114735907	114735909	+	RP4-601P9.2	ENST00000551875.1	5'UTR
5604100	cg09169796	0	0	0	0	chr15	66936418	66936420	-	RP11-798K3.3	ENST00000558436.1	3'UTR
5604460	cg13070763	0	0	0	0	chr3	46407471	46407473	+	CCRL2;CCRL2;CCRL2;RP11-24F11.2;CCRL2;CCRL2;CCRL2;CCRL2	ENST00000399036.3;ENST00000399036.3;ENST00000495870.1;ENST00000451485.1;ENST00000357392.4;ENST00000400880.3;ENST00000433848.1;ENST00000400882.2	1stExon;5'UTR;5'UTR;TSS1500;TSS200;TSS200;TSS200;TSS1500
5609957	cg26995083	0	0	0	-0.019269	chr6	43489772	43489774	+	TJAP1;TJAP1;TJAP1;TJAP1;TJAP1;TJAP1	ENST00000438588.2;ENST00000438588.2;ENST00000483640.1;ENST00000436109.2;ENST00000442878.2;ENST00000483640.1	1stExon;5'UTR;1stExon;5'UTR;5'UTR;5'UTR
5611117	cg10068793	0	0	0	0	chr21	16070146	16070148	-	LINC00478;LINC00478;LINC00478	ENST00000458468.1;ENST00000400178.2;ENST00000456342.1	TSS1500;TSS1500;TSS1500
5611967	cg18698681	0	0	0	0	chr6	170262597	170262599	-	RP5-1086L22.1	ENST00000452071.1	TSS200
5616259	cg06747919	0	0	0	0	chr2	235807727	235807729	-
5616435	cg15187790	0	0	0	0	chr22	48521097	48521099	+
5616597	cg13546935	0	0	0	0	chr2	28810913	28810915	-	SPDYA;SPDYA;SPDYA;SPDYA;SPDYA;SPDYA;SPDYA;SPDYA;SPDYA	ENST00000379579.4;ENST00000379579.4;ENST00000491044.1;ENST00000334056.5;ENST00000334056.5;ENST00000449210.1;ENST00000449210.1;ENST00000462832.1;ENST00000491044.1	1stExon;5'UTR;1stExon;1stExon;5'UTR;1stExon;5'UTR;5'UTR;5'UTR
5620592	cg08035694	0	0	0	0	chr1	192952857	192952859	-
5621520	cg08684581	0	0	0	0	chr4	92388487	92388489	+	GRID2	ENST00000505687.1	5'UTR
5623220	cg10334416	0	0	0	0	chr17	34177504	34177506	-	RP11-215E13.1	ENST00000566930.1	3'UTR
5624822	cg12846656	0	0	0	0	chr5	73388038	73388040	+	RP11-79P5.8	ENST00000505955.1	5'UTR
5628893	cg11779053	0	0	0	0	chr5	17491831	17491833	+
5628929	cg03609427	0	0	0	0	chr7	48029160	48029162	+	SUN3;SUN3;SUN3	ENST00000453192.2;ENST00000297325.4;ENST00000412142.1	TSS200;TSS200;TSS200
5628955	cg09680447	0	0	0	0	chr4	1043826	1043828	-
5629464	cg02103647	0	0	0	0	chr4	119647180	119647182	+
5629563	cg23005797	0	0	0	0	chr2	10162335	10162337	+
5630182	cg20583016	0	0	0	0	chr11	5641971	5641973	+	TRIM34;HBG2	ENST00000495668.1;ENST00000380259.2	5'UTR;5'UTR
5630503	cg25883066	0	0	0	0	chr8	126635159	126635161	+	RP11-89K10.1;RP11-89K10.1	ENST00000519880.1;ENST00000520512.1	5'UTR;5'UTR
5637832	cg08965685	0	0	0	0	chr12	547590	547592	+	B4GALNT3	ENST00000544638.1	5'UTR
5642376	cg05935800	0	0	0	0	chr1	225835888	225835890	-
5642964	cg19717326	0	0	0	0	chr19	53866761	53866763	-	MYADM;MYADM;MYADM;AC008753.6	ENST00000421337.1;ENST00000336967.3;ENST00000448420.1;ENST00000455835.1	5'UTR;5'UTR;TSS1500;3'UTR
5643192	cg04374719	0	0	0	0	chr11	103364833	103364835	-	DYNC2H1	ENST00000528670.1	3'UTR
5646284	cg26154999	0	0	0	0	chr2	224401628	224401630	+	FAM124B;FAM124B;FAM124B	ENST00000389874.3;ENST00000409685.3;ENST00000243806.2	1stExon;1stExon;1stExon
5646453	cg08111661	0	0	0	0	chr12	2114373	2114375	+
5648954	cg11815984	0	0	0	0	chr6	158500153	158500155	+
5650848	cg00760014	0	0	0	0	chr1	18941332	18941334	-
5652137	cg14751481	0	0	0	0	chr12	132432768	132432770	-
5652349	cg14504586	0	0	0	0	chr9	131869484	131869486	+
5653486	cg05484231	0	0	0	0	chr8	67060395	67060397	+	COPS5;COPS5;COPS5;COPS5;COPS5;COPS5;COPS5;COPS5	ENST00000517793.1;ENST00000521386.1;ENST00000518747.1;ENST00000517736.1;ENST00000517406.1;ENST00000521509.1;ENST00000521386.1;ENST00000523890.1	3'UTR;1stExon;5'UTR;5'UTR;3'UTR;3'UTR;3'UTR;3'UTR
5654416	cg11189107	0	0	0	0	chr14	24573575	24573577	-	CTSG;CTSG	ENST00000552252.1;ENST00000216336.2	3'UTR;3'UTR
5655845	cg18833133	0	0	0	0	chr8	118596739	118596741	-
5656237	cg05589454	0	0	0	0	chr1	37308211	37308213	+	RP5-1180C18.1	ENST00000413901.1	3'UTR
5656371	cg08409642	0	0	0	0	chr16	56607460	56607462	-	MT2A;MT2A;MT2A;MT2A;MT2A	ENST00000245185.5;ENST00000563985.1;ENST00000562017.1;ENST00000561491.1;ENST00000567300.1	TSS1500;TSS1500;TSS1500;TSS1500;TSS1500
5656408	cg15975283	0	0	0	0	chr1	173602205	173602207	-	SLC9C2;SLC9C2;SLC9C2;SLC9C2;RP3-436N22.3	ENST00000479367.1;ENST00000536496.1;ENST00000367714.3;ENST00000476568.1;ENST00000431459.1	3'UTR;5'UTR;5'UTR;TSS1500;5'UTR
5656565	cg15916061	0	0	0	0	chr6	25753990	25753992	-	SLC17A4;SLC17A4	ENST00000377905.4;ENST00000439485.2	TSS1500;TSS1500
5660444	cg15243542	0	0	0	0	chr7	44884119	44884121	-	PURB;PURB	ENST00000395699.2;ENST00000395699.2	3'UTR;1stExon
5660930	cg24496563	0	0	0	0	chr1	67376357	67376359	+
5661521	cg11988928	0	0	0	0	chr15	66566107	66566109	+	LCTL;LCTL;LCTL;LCTL;LCTL	ENST00000341509.5;ENST00000537670.1;ENST00000563438.1;ENST00000565875.1;ENST00000562179.1	TSS1500;TSS200;TSS200;TSS200;TSS1500
5661941	cg11962566	0	0	0	0	chr11	119044923	119044925	-	RP11-110I1.6;HYOU1;HYOU1;HYOU1;HYOU1;HYOU1	ENST00000531886.1;ENST00000526571.1;ENST00000404233.3;ENST00000530024.1;ENST00000541069.1;ENST00000529972.1	5'UTR;3'UTR;3'UTR;3'UTR;3'UTR;3'UTR
5664171	cg09996789	0	0	0	0	chr16	1260582	1260584	-
5665587	cg19699056	0	0	0	0	chr7	74429412	74429414	+
5668583	cg25922329	0	0	0	0	chr8	127899519	127899521	-	PVT1;PVT1;PVT1;PVT1;PVT1;PVT1	ENST00000520913.1;ENST00000521951.1;ENST00000517525.1;ENST00000513868.2;ENST00000519481.1;ENST00000517838.1	5'UTR;5'UTR;5'UTR;5'UTR;5'UTR;5'UTR
5671108	cg00008564	0	0	0	0	chr6	27862612	27862614	-
5671202	cg21033440	0	0	0	0	chr11	65642389	65642391	-	SIPA1;SIPA1	ENST00000534406.1;ENST00000534313.1	5'UTR;ExonBnd
5671234	cg02404720	0	0	0	0	chr9	114807230	114807232	-	TNFSF15	ENST00000374045.3	TSS1500
5672118	cg13384501	0	0	0	0	chr15	66291960	66291962	+	RP11-653J6.1;DIS3L;DIS3L;DIS3L	ENST00000564269.1;ENST00000319194.5;ENST00000525134.2;ENST00000441424.2	3'UTR;TSS1500;TSS1500;TSS1500
5674220	cg22716368	0	0	0	0	chr1	28719185	28719187	-	GMEB1	ENST00000373816.1	3'UTR
5675367	cg12751042	0	0	0	0	chr12	12721353	12721355	-	CDKN1B;CDKN1B;CDKN1B	ENST00000535674.1;ENST00000228872.4;ENST00000396340.1	3'UTR;3'UTR;3'UTR
5676377	cg21162344	0	0	0	0	chr9	129714614	129714616	+	RP11-483H20.6	ENST00000440413.1	3'UTR
5681530	cg09556515	0	0	0	0	chr16	85436878	85436880	+
5682342	cg07028533	0	0	0	0	chr7	146116346	146116348	-	CNTNAP2	ENST00000361727.3	TSS200
5684924	cg06033721	0	0	0	0	chr1	94873675	94873677	+	SLC44A3;SLC44A3	ENST00000475883.1;ENST00000530397.1	3'UTR;5'UTR
5687846	cg01839565	0	0	0	0	chr5	71925674	71925676	-
5691216	cg16325174	0	0	0	0	chr13	107712889	107712891	-
5692120	cg12770741	0	0	0	0	chr17	980535	980537	-	NXN;NXN;NXN	ENST00000575171.1;ENST00000571080.1;ENST00000336868.3	TSS1500;TSS1500;TSS1500
5692485	cg10204725	0	0	0	0	chr19	55856463	55856465	+
5693381	cg15787636	0	0	0	0	chr17	82908236	82908238	+	TBCD;TBCD;TBCD;TBCD	ENST00000574801.1;ENST00000571618.1;ENST00000269368.8;ENST00000571796.1	3'UTR;TSS200;3'UTR;5'UTR
5697242	cg13525448	0	0	0	0	chr10	101226843	101226845	-
5699194	cg14682005	0	0	0	0	chr6	15337371	15337373	+	JARID2;JARID2	ENST00000538175.1;ENST00000397311.3	5'UTR;5'UTR
5699214	cg02594607	0	0	0	0	chr16	25719490	25719492	-
5701915	cg12907959	0	0	0	0	chr22	36156779	36156781	-	APOL3;APOL3;APOL3;APOL3;APOL3;APOL3;APOL3;APOL3;APOL3	ENST00000525184.1;ENST00000487355.1;ENST00000487423.1;ENST00000424878.2;ENST00000534251.1;ENST00000525184.1;ENST00000485453.1;ENST00000397293.2;ENST00000528740.1	1stExon;3'UTR;3'UTR;5'UTR;3'UTR;3'UTR;3'UTR;5'UTR;3'UTR
5702869	cg23166865	0	0	0	0	chr1	63074057	63074059	-
5704881	cg18009575	0	0	0	0	chr2	167946731	167946733	+
5706415	cg21272716	0	0	0	0	chr6	25619710	25619712	+	LRRC16A;LRRC16A	ENST00000476458.1;ENST00000329474.6	5'UTR;3'UTR
5711883	cg25806932	0	0	0	0	chr2	4004396	4004398	+
5712195	cg00699392	0	0	0	0	chr2	222304632	222304634	-	CCDC140	ENST00000295226.1	3'UTR
5714887	cg12002589	0	0	0	0	chr9	124022817	124022819	+	LHX2	ENST00000488674.2	5'UTR
5715149	cg09900436	0	0	0	0	chr20	60055898	60055900	+	C20orf197	ENST00000313426.1	TSS200
5715161	cg03740978	0	0	0	0	chr18	26547910	26547912	+	KCTD1;KCTD1;KCTD1	ENST00000417602.1;ENST00000408011.2;ENST00000317932.6	1stExon;5'UTR;5'UTR
5719403	cg05764238	0	0	0	0	chr1	16210494	16210496	-	ARHGEF19;ARHGEF19	ENST00000270747.3;ENST00000421561.1	5'UTR;5'UTR
5720231	cg05098512	0	0	0	0	chr10	133047578	133047580	-
5727857	cg06660976	0	0	0	0	chr16	86733959	86733961	+	CTD-2015G9.2;CTD-2015G9.2	ENST00000569740.1;ENST00000562064.1	5'UTR;5'UTR
5728921	cg08906015	0	0	0	0	chr19	46654567	46654569	-	DACT3	ENST00000300875.4	5'UTR
5732438	cg24838345	0	0	0	0	chr8	124725111	124725113	-	MTSS1;MTSS1;MTSS1	ENST00000524243.1;ENST00000472084.2;ENST00000354184.4	3'UTR;3'UTR;5'UTR
5733376	cg06200397	0	0	0	0	chr22	18025482	18025484	-	XXbac-B461K10.4	ENST00000441493.1	TSS1500
5733580	cg25323554	0	0	0	0	chr17	28808238	28808240	+	C17orf63;C17orf63	ENST00000452648.2;ENST00000341217.5	5'UTR;5'UTR
5735414	cg08818297	0	0	0	0	chr5	44911129	44911131	+
5735823	cg00674679	0	0	0	0	chr2	176066951	176066953	-
5736129	cg00116430	0	0	0	0	chr1	93722711	93722713	-	BCAR3;BCAR3	ENST00000370244.1;ENST00000469315.1	5'UTR;3'UTR
5737422	cg22488849	0	0	0	0	chr5	3607019	3607021	-
5738970	cg07294814	0	0	0	0	chr8	143266477	143266479	-	GLI4;GLI4;GLI4;ZFP41	ENST00000519876.1;ENST00000522479.1;ENST00000521682.1;ENST00000522452.1	TSS1500;TSS1500;TSS1500;3'UTR
5739201	cg08547691	0	0	0	0	chr17	9240436	9240438	-	NTN1	ENST00000173229.2	3'UTR
5740575	cg05709720	0	0	0	0	chr17	31295886	31295888	-	NF1	ENST00000493220.1	5'UTR
5746164	cg06633162	0	0	0	0	chr6	158060369	158060371	-	SYNJ2	ENST00000485863.1	3'UTR
5747878	cg00703822	0	0	0	0	chr4	10143858	10143860	+
5747966	cg14546258	0	0	0	0	chr9	92659636	92659638	+
5749508	cg17638468	0	0	0	0	chr3	112975214	112975216	+	CD200R1;CD200R1;CD200R1;CD200R1	ENST00000471858.1;ENST00000295863.4;ENST00000440122.2;ENST00000308611.3	TSS200;TSS200;TSS1500;TSS200
5750246	cg12119029	0	0	0	0	chr16	89686470	89686472	+	CDK10;CDK10;CDK10;CDK10;CDK10;CDK10;CDK10;CDK10;CDK10;CDK10;CDK10;RP11-368I7.4;RP11-368I7.4;CDK10;CDK10	ENST00000511415.1;ENST00000502547.1;ENST00000512912.1;ENST00000510811.2;ENST00000507205.1;ENST00000472018.1;ENST00000564192.1;ENST00000378277.4;ENST00000514965.1;ENST00000503560.1;ENST00000504473.1;ENST00000567544.1;ENST00000567544.1;ENST00000353379.7;ENST00000508723.1	TSS1500;TSS1500;TSS1500;TSS1500;TSS1500;TSS1500;TSS1500;TSS1500;TSS1500;TSS1500;TSS1500;5'UTR;1stExon;TSS200;TSS200
5751328	cg02484391	0	0	0	0	chr1	22562807	22562809	-	EPHA8;EPHA8	ENST00000374644.4;ENST00000538803.1	TSS1500;TSS1500
5753398	cg20840795	0	0	0	0	chr12	119804589	119804591	-	CIT;CIT;CIT;CIT	ENST00000545913.1;ENST00000539413.1;ENST00000392520.2;ENST00000488203.1	TSS200;TSS200;TSS1500;TSS1500
5754932	cg02034689	0	0	0	0	chr5	55222307	55222309	+	RP11-528L24.3	ENST00000515336.1	3'UTR
5757381	cg26351776	0	0	0	0	chr7	99374532	99374534	+	ARPC1B;ARPC1B;ARPC1B;ARPC1B;ARPC1B;ARPC1B;ARPC1B;ARPC1B;ARPC1A	ENST00000443222.1;ENST00000252725.5;ENST00000484600.1;ENST00000455009.1;ENST00000418347.1;ENST00000429246.1;ENST00000443222.1;ENST00000414376.1;ENST00000441989.1	1stExon;TSS200;TSS200;TSS200;TSS200;TSS200;5'UTR;5'UTR;3'UTR
5760234	cg04689080	0	0	0	0	chr22	45867326	45867328	-
5760256	cg23322242	0	0	0	0	chr21	36430266	36430268	-	AP000695.6	ENST00000429588.1	TSS200
5761381	cg02945385	0	0	0	0	chr3	9204816	9204818	+	SRGAP3;SRGAP3;SRGAP3	ENST00000433332.3;ENST00000470951.1;ENST00000490889.2	3'UTR;3'UTR;3'UTR
5765305	cg01568228	0	0	0	0	chr9	87824627	87824629	-
5765481	cg10393811	0	0	0	0	chr2	176119198	176119200	-	HOXD10;HOXD10	ENST00000490088.2;ENST00000549469.1	5'UTR;5'UTR
5766926	cg15922693	0	0	0	0	chr12	51216903	51216905	+	POU6F1;POU6F1;POU6F1	ENST00000389243.4;ENST00000549309.1;ENST00000546685.1	5'UTR;3'UTR;3'UTR
5768349	cg20387387	0	0	0	0	chr8	143429041	143429043	-	MAFA;MAFA;MAFA	ENST00000333480.2;ENST00000333480.2;ENST00000528185.1	3'UTR;1stExon;3'UTR
5773825	cg02621151	0	0	0	0	chr5	3092882	3092884	+
5774481	cg17131579	0	0	0	0	chr6	33288438	33288440	+	WDR46;WDR46;WDR46;PFDN6;WDR46;PFDN6;PFDN6;PFDN6;PFDN6;PFDN6;WDR46;PFDN6	ENST00000477718.1;ENST00000489905.1;ENST00000468157.1;ENST00000395131.1;ENST00000481025.1;ENST00000374606.5;ENST00000395134.3;ENST00000374610.2;ENST00000374607.1;ENST00000491382.1;ENST00000488944.1;ENST00000463584.1	3'UTR;TSS1500;3'UTR;TSS1500;3'UTR;TSS1500;TSS1500;TSS1500;TSS1500;TSS1500;TSS1500;TSS1500
5775336	cg06644051	0	0	0	0	chr7	101173177	101173179	+
5777206	cg08317412	0	0	0	0	chr11	124611296	124611298	+	PANX3	ENST00000284288.2	TSS200
5781225	cg18322569	0	0	0	0	chr1	90717219	90717221	-	BARHL2;BARHL2	ENST00000370445.3;ENST00000370445.3	1stExon;5'UTR
5781861	cg06132069	0	0	0	0	chr20	46057398	46057400	+
5783857	cg11842367	0	0	0	0	chr1	78237895	78237897	-	RP11-183M13.1;RP11-183M13.1	ENST00000436742.1;ENST00000413519.1	5'UTR;5'UTR
5788941	cg05935520	0	0	0	0	chr5	20611795	20611797	-	RP11-774D14.1;RP11-774D14.1	ENST00000502427.1;ENST00000514876.1	TSS200;TSS200
5790202	cg21968515	0	0	0	0	chr11	62926626	62926628	-
5793508	cg19405329	0	0	0	0	chr15	49148434	49148436	-	COPS2	ENST00000558545.1	3'UTR
5794247	cg13435326	0	0	0	0	chr3	179189866	179189868	-	PIK3CA;PIK3CA;PIK3CA	ENST00000477735.1;ENST00000263967.3;ENST00000468036.1	5'UTR;5'UTR;5'UTR
5794409	cg11512289	0	0	0	0	chr4	164977759	164977761	-	TRIM61	ENST00000329314.5	TSS200
5795566	cg20125920	0	0	0	0	chr10	21515694	21515696	+
5798379	cg05533210	0	0	0	0	chr7	36370208	36370210	+
5804907	cg17558427	0	0	0	0	chr3	30705072	30705074	+
5805531	cg26284735	0	0	0	0	chr3	5023479	5023481	-
5806565	cg04191427	0	0	0	0	chr17	80859458	80859460	+	RPTOR;RPTOR	ENST00000575542.1;ENST00000577161.1	5'UTR;5'UTR
5809303	cg00496462	0	0	0	0	chr7	93948297	93948299	-
5809344	cg13609821	0	0	0	0	chr7	154913478	154913480	-
5809576	cg26467554	0	0	0	0	chr2	3289697	3289699	-	TSSC1;TSSC1;TSSC1	ENST00000478754.1;ENST00000463662.1;ENST00000406835.2	3'UTR;3'UTR;3'UTR
5810273	cg08353938	0	0	0	0	chr2	216362748	216362750	+
6600526	cg26339943	0	0	0	0	chr4	144650081	144650083	+	HHIP;RP11-291L15.2;HHIP;HHIP	ENST00000515080.1;ENST00000512359.1;ENST00000505891.1;ENST00000511314.1	TSS1500;3'UTR;5'UTR;5'UTR
6602878	cg04610274	0	0	0	0	chr11	76793496	76793498	-	TSKU;TSKU;TSKU;TSKU;TSKU	ENST00000527881.1;ENST00000533752.1;ENST00000333090.4;ENST00000439807.1;ENST00000525167.1	5'UTR;5'UTR;5'UTR;5'UTR;5'UTR
6605991	cg07676849	0	0	0	0	chr11	72134618	72134620	+	FOLR3;FOLR3;FOLR3;FOLR3;FOLR3	ENST00000445078.2;ENST00000456237.1;ENST00000325101.4;ENST00000546166.1;ENST00000542161.1	TSS1500;TSS1500;TSS1500;TSS1500;5'UTR
6607279	cg24032190	0	0	0	0	chr15	67150554	67150556	+	SMAD3;SMAD3;SMAD3;SMAD3;SMAD3;SMAD3	ENST00000560175.1;ENST00000540846.2;ENST00000558894.1;ENST00000558739.1;ENST00000559460.1;ENST00000559937.1	5'UTR;5'UTR;5'UTR;5'UTR;5'UTR;5'UTR
6608175	cg05993778	0	0	0	0	chr9	37590962	37590964	+	TOMM5;TOMM5;RP11-613M10.9	ENST00000544379.1;ENST00000540941.1;ENST00000540557.1	3'UTR;3'UTR;3'UTR
6609528	cg11855643	0	0	0	0	chr1	184504206	184504208	+
6611110	cg07729527	0	0	0	0	chr2	174025116	174025118	+	RP11-394I13.1	ENST00000563759.1	TSS200
6611158	cg09359750	0	0	0	0	chr3	58722460	58722462	+	C3orf67	ENST00000470454.1	3'UTR
6611872	cg05230392	0	0	0	0	chr17	57899160	57899162	-	CUEDC1;CUEDC1	ENST00000360238.2;ENST00000407144.1	5'UTR;5'UTR
6611878	cg19544662	0	0	0	0	chr2	88452537	88452539	+
6612319	cg08184936	0	0	0	0	chr11	50260780	50260782	-
6614251	cg03411082	0	0	0	0	chr16	383714	383716	-	TMEM8A;TMEM8A;Z97634.5;Z97634.5	ENST00000427313.1;ENST00000476735.1;ENST00000457760.1;ENST00000412293.1	5'UTR;3'UTR;5'UTR;5'UTR
6615527	cg20950033	0	0	0	0	chr14	20430621	20430623	-
6616335	cg19379569	0	0	0	0	chr10	132265853	132265855	-	STK32C;STK32C	ENST00000478542.1;ENST00000368622.1	3'UTR;5'UTR
6617141	cg24342961	0	0	0	0	chr2	96685356	96685358	+	FER1L5;FER1L5;FER1L5;FER1L5	ENST00000424961.2;ENST00000436930.1;ENST00000414152.1;ENST00000457909.1	5'UTR;5'UTR;5'UTR;5'UTR
6617179	cg11906829	0	0	0	0	chr7	142618855	142618857	+	TRBV19;TRBV19	ENST00000390393.3;ENST00000390393.3	5'UTR;1stExon
6618893	cg16311946	0	0	0	0	chr10	132736252	132736254	+	INPP5A;INPP5A	ENST00000498337.1;ENST00000536599.1	5'UTR;3'UTR
6620239	cg25512936	0	0	0	0	chr3	43999610	43999612	-
6621477	cg24236591	0	0	0	0	chr20	21102087	21102089	-	LINC00237;LINC00237	ENST00000455890.1;ENST00000420705.1	TSS1500;3'UTR
6621919	cg02483204	0	0	0	0	chr12	116456179	116456181	+
6624273	cg16281276	0	0	0	0	chr11	7674296	7674298	+	CYB5R2;CYB5R2;CYB5R2;CYB5R2;CYB5R2;CYB5R2;CYB5R2;CYB5R2;CYB5R2;CYB5R2;CYB5R2	ENST00000532920.1;ENST00000534443.1;ENST00000526084.1;ENST00000524790.1;ENST00000299497.9;ENST00000299498.6;ENST00000436351.2;ENST00000533558.1;ENST00000525307.1;ENST00000527542.1;ENST00000531096.1	TSS1500;TSS1500;TSS1500;TSS1500;TSS1500;TSS1500;TSS1500;TSS200;TSS200;TSS200;TSS200
6625877	cg26971042	0	0	0	0	chr15	70094877	70094879	+	TLE3;TLE3	ENST00000539550.1;ENST00000559191.1	TSS200;5'UTR
6627143	cg13368923	0	0	0	0	chr6	1378829	1378831	-
6628872	cg20219891	0	0	0	0	chr2	120739298	120739300	-	GLI2;GLI2;GLI2	ENST00000418323.1;ENST00000482119.1;ENST00000472722.1	5'UTR;5'UTR;5'UTR
6630247	cg26535834	0	0	0	0	chr2	238518345	238518347	+	AC092619.1	ENST00000446979.1	3'UTR
6630434	cg10949007	0	0	0	0	chr5	95823909	95823911	-	GLRX;GLRX;GLRX;GLRX;GLRX	ENST00000512469.2;ENST00000379979.4;ENST00000505427.1;ENST00000508780.1;ENST00000237858.6	TSS1500;TSS1500;TSS1500;TSS1500;TSS1500
6630482	cg09730689	0.000902704	0	0	0	chr4	121263085	121263087	-
6630931	cg00219169	0	0	0	0	chr10	485010	485012	-	DIP2C	ENST00000381496.3	5'UTR
6633366	cg19256813	0	0	0	0	chr12	117189480	117189482	+	FBXO21;FBXO21;FBXO21;FBXO21	ENST00000551458.1;ENST00000549689.1;ENST00000257563.5;ENST00000535590.1	3'UTR;TSS1500;5'UTR;5'UTR
6635835	cg05133853	0	0	0	0	chr11	5243777	5243779	-	HBBP1	ENST00000454892.1	TSS1500
6638522	cg27188827	0	0	0	0	chr19	55836480	55836482	+	NLRP11;NLRP4;NLRP11	ENST00000360133.3;ENST00000301295.4;ENST00000360133.3	1stExon;TSS200;5'UTR
6638564	cg09328012	0	0	0	0	chr22	46085796	46085798	+	RP4-695O20__B.10;RP4-695O20__B.10;RP4-695O20__B.10;RP4-695O20__B.10	ENST00000435439.1;ENST00000381051.2;ENST00000443490.1;ENST00000360737.3	TSS200;5'UTR;5'UTR;TSS1500
6641413	cg26256401	0	0	0	0	chr3	43996050	43996052	+
6642474	cg15075241	0	0	0	0	chr2	10446925	10446927	+	ODC1;ODC1;ODC1;ODC1;ODC1;SNORA80B	ENST00000446285.1;ENST00000537630.1;ENST00000405333.1;ENST00000443218.1;ENST00000234111.4;ENST00000383906.1	3'UTR;5'UTR;5'UTR;5'UTR;5'UTR;TSS200
6642887	cg18702012	0	0	0	0	chr10	124417985	124417987	+	OAT;OAT;OAT	ENST00000476917.1;ENST00000539214.1;ENST00000368845.5	3'UTR;5'UTR;5'UTR
6644117	cg02772711	0	0	0	0	chr12	68376375	68376377	+	RP11-81H14.2;RP11-81H14.2	ENST00000539404.1;ENST00000546086.1	3'UTR;3'UTR
6644433	cg18286323	0	0	0	0	chr11	1649074	1649076	-
6647921	cg01874183	0	0	0	0	chr8	119536011	119536013	-
6648409	cg06679990	0	0	0	0	chr12	57469482	57469484	-
6648496	cg01542019	0	0	0	0	chr19	14562240	14562242	+
6649499	cg15789789	0	0	0	0	chr22	38268958	38268960	-	TMEM184B;TMEM184B;TMEM184B;TMEM184B;TMEM184B;TMEM184B	ENST00000466117.1;ENST00000361684.4;ENST00000411679.1;ENST00000457534.1;ENST00000436674.1;ENST00000361906.3	3'UTR;5'UTR;5'UTR;5'UTR;5'UTR;5'UTR
6649955	cg15573998	0	0	0	0	chr2	51000986	51000988	-	NRXN1	ENST00000496792.1	3'UTR
6650419	cg21556223	0	0	0	0	chr6	3356769	3356771	+	SLC22A23	ENST00000496753.1	3'UTR
6651256	cg25592526	0	0	0	0	chr2	174327583	174327585	+	AC018470.4;AC018470.4	ENST00000436820.1;ENST00000420866.1	TSS1500;5'UTR
6653366	cg23416994	0	0	0	0	chr20	57342478	57342480	+
6653464	cg14032964	0	0	0	0	chr9	89544390	89544392	+
6654487	cg12740910	0	0	0	0	chr1	147761778	147761780	+	GJA5;GJA5;GJA5	ENST00000369237.1;ENST00000430508.1;ENST00000271348.2	TSS1500;5'UTR;5'UTR
6655104	cg06278714	0	0	0	0	chr7	43248368	43248370	+	HECW1;HECW1;HECW1;AC004692.4;AC004692.4;AC004692.4;HECW1;HECW1	ENST00000471527.1;ENST00000493057.1;ENST00000464944.1;ENST00000457315.1;ENST00000458680.1;ENST00000458590.1;ENST00000490954.2;ENST00000492310.1	TSS1500;TSS1500;TSS1500;3'UTR;3'UTR;3'UTR;5'UTR;5'UTR
6657295	cg03663556	0	0	0	0	chr7	50832858	50832860	+
6657471	cg26057577	0	0	0	0	chr2	240248011	240248013	+	AC124861.1	ENST00000457178.1	3'UTR
6657501	cg14819504	0	0	0	0	chr2	159904901	159904903	+	LY75-CD302;LY75;LY75;LY75;LY75	ENST00000504764.1;ENST00000484559.1;ENST00000492955.1;ENST00000471164.1;ENST00000554112.1	TSS200;TSS200;TSS200;TSS1500;TSS1500
6659182	cg19325791	0	0	0	0	chr17	48483320	48483322	-
6660457	cg25875049	0	0	0	0	chr15	43239748	43239750	-	TGM5;TGM5	ENST00000396996.3;ENST00000563838.1	TSS200;3'UTR
6660927	cg06535498	0	0	0	0	chr6	32217393	32217395	+	NOTCH4	ENST00000473562.1	3'UTR
6662182	cg02857325	0	0	0	0	chr16	86531321	86531323	+	MTHFSD;MTHFSD;MTHFSD;MTHFSD	ENST00000360900.6;ENST00000322911.6;ENST00000568381.1;ENST00000546093.1	3'UTR;3'UTR;1stExon;3'UTR
6662824	cg18815943	0	0	0	0	chr1	47416641	47416643	-	FOXE3	ENST00000335071.2	1stExon
6663383	cg21945949	0	0	0	0	chr2	64456475	64456477	-	LGALSL;LGALSL;LGALSL	ENST00000238875.4;ENST00000462737.1;ENST00000420552.1	ExonBnd;5'UTR;3'UTR
6665391	cg18121224	0	0	0	0	chr5	177132561	177132563	+	NSD1;NSD1;NSD1;NSD1	ENST00000512992.1;ENST00000510954.1;ENST00000508896.1;ENST00000439151.2	TSS1500;TSS1500;TSS1500;TSS1500
6668568	cg02012576	0	0	0	0	chr12	132909104	132909106	+	CHFR;CHFR;RP11-46H11.5;CHFR;CHFR	ENST00000540537.1;ENST00000499045.2;ENST00000536932.1;ENST00000540537.1;ENST00000499045.2	1stExon;1stExon;3'UTR;5'UTR;3'UTR
6671508	cg02132909	0	0	0	0	chr7	95825302	95825304	-
6672369	cg13434842	0	0	0	0	chr8	11710386	11710388	+	GATA4;GATA4	ENST00000528712.1;ENST00000526716.1	5'UTR;5'UTR
6673558	cg02818170	0	0	0	0	chr19	3336942	3336944	+
6676291	cg03788952	0	0	0	0	chr18	57806989	57806991	+
6676479	cg12613618	0	0	0	0	chr11	63888615	63888617	-	MARK2;MARK2;MARK2;MARK2;MARK2;MARK2;MARK2	ENST00000535394.1;ENST00000512060.1;ENST00000509502.2;ENST00000509502.2;ENST00000377810.3;ENST00000543220.1;ENST00000540169.1	TSS1500;TSS200;1stExon;5'UTR;5'UTR;5'UTR;5'UTR
6681855	cg13266188	0	0	0	0	chr3	23480904	23480906	-
6683523	cg10983484	0	0	0	0	chr15	51726564	51726566	+	LYSMD2;LYSMD2	ENST00000560491.1;ENST00000454181.2	5'UTR;5'UTR
6683883	cg12544191	0	0	0	0	chr5	173244750	173244752	-
6686161	cg27115863	0	0	0	0	chr22	37525632	37525634	+
6687581	cg04886846	0	0	0	0	chr10	101238904	101238906	+	RP11-107I14.1	ENST00000434878.1	5'UTR
6688575	cg02553039	0	0	0	0	chr22	49167594	49167596	+
6688833	cg01645995	0	0	0	0	chr7	93206838	93206840	+	HEPACAM2	ENST00000492616.1	TSS1500
6688889	cg12561945	0	0	0	0	chr8	63703148	63703150	+	RP11-32K4.1	ENST00000523191.1	3'UTR
6689531	cg21940313	0	0	0	0	chr17	43543542	43543544	+
6691585	cg10389771	0	0	0	0	chr1	156646986	156646988	+	BCAN;BCAN;RP11-284F21.7	ENST00000491823.1;ENST00000479949.1;ENST00000448869.1	TSS200;5'UTR;3'UTR
6693861	cg14971327	0	0	0	0	chr5	4230388	4230390	+
6698153	cg01258031	0	0	0	0	chr2	128470821	128470823	+
6703449	cg05917419	0	0	0	0	chr5	124677842	124677844	+	ZNF608;ZNF608;RP11-43D2.6;ZNF608	ENST00000511308.1;ENST00000503896.2;ENST00000507508.1;ENST00000504926.1	3'UTR;3'UTR;3'UTR;5'UTR
6705188	cg26883963	0.00729245	0	0	0	chr1	160610515	160610517	-	SLAMF1;SLAMF1;SLAMF1	ENST00000235739.5;ENST00000302035.6;ENST00000497223.1	3'UTR;3'UTR;3'UTR
6706342	cg14096207	0	0	0	0	chr1	223233667	223233669	+	SUSD4;SUSD4;SUSD4;SUSD4	ENST00000494793.1;ENST00000478605.1;ENST00000483818.1;ENST00000484758.1	3'UTR;3'UTR;3'UTR;3'UTR
6707970	cg02732915	0	0	0	0	chr4	80199515	80199517	+	PRDM8;PRDM8;PRDM8	ENST00000415738.2;ENST00000504452.1;ENST00000515013.1	5'UTR;5'UTR;5'UTR
6709323	cg04927725	0	0	0	0	chr8	30813215	30813217	+	PPP2CB;PPP2CB;PPP2CB;PPP2CB;PPP2CB	ENST00000520500.1;ENST00000518564.1;ENST00000406655.1;ENST00000221138.4;ENST00000518243.1	3'UTR;TSS1500;TSS1500;TSS1500;TSS1500
6709590	cg23933095	0	0	0	0	chr7	74372195	74372197	+
6709836	cg11192169	0	0	0	0	chr8	95381639	95381641	+	KB-1047C11.2;KB-1047C11.2	ENST00000517655.1;ENST00000521905.1	5'UTR;5'UTR
6711385	cg13055385	0	0	0	0	chr13	25169860	25169862	+	FAM123A	ENST00000515384.1	1stExon
6712376	cg02765962	0	0	0	0	chr5	175680768	175680770	-	HRH2;HRH2	ENST00000231683.2;ENST00000377291.2	TSS1500;5'UTR
6717898	cg08309687	0	0	0	0	chr21	33948291	33948293	-	AP000569.2;AP000569.8;AP000569.8	ENST00000381181.1;ENST00000427447.1;ENST00000400353.2	TSS1500;5'UTR;5'UTR
6720112	cg15954031	0	0	0	0	chr5	16738015	16738017	-	MYO10;MYO10;MYO10;MYO10;MYO10;MYO10;MYO10;MYO10	ENST00000506343.1;ENST00000512061.1;ENST00000510401.2;ENST00000508318.1;ENST00000515803.1;ENST00000505695.1;ENST00000274203.9;ENST00000427430.2	3'UTR;3'UTR;3'UTR;3'UTR;5'UTR;5'UTR;5'UTR;5'UTR
6720384	cg16497661	0	0	0	0	chr14	103519994	103519996	-	CKB;CKB;CKB;CKB	ENST00000554989.1;ENST00000554282.1;ENST00000553528.1;ENST00000553652.1	3'UTR;3'UTR;3'UTR;3'UTR
6723906	cg08557523	0	0	0	0	chr2	219515245	219515247	-	ASIC4;ASIC4;AC053503.11;ASIC4	ENST00000461395.1;ENST00000358078.4;ENST00000429882.1;ENST00000461395.1	1stExon;1stExon;3'UTR;5'UTR
6725844	cg02632800	0	0	0	0	chr11	119421054	119421056	+	THY1;THY1;THY1;THY1;THY1;THY1;RP11-305N23.1;RP11-305N23.1;RP11-305N23.1	ENST00000532974.1;ENST00000533840.1;ENST00000528522.1;ENST00000528295.1;ENST00000284240.5;ENST00000524659.1;ENST00000498979.2;ENST00000500970.1;ENST00000530002.1	3'UTR;3'UTR;5'UTR;5'UTR;5'UTR;5'UTR;5'UTR;5'UTR;5'UTR
6728134	cg16624272	0	0	0	0	chr8	141002417	141002419	-	PTK2;PTK2;PTK2;PTK2;PTK2;PTK2;PTK2;PTK2;PTK2;PTK2;PTK2;PTK2;PTK2;PTK2;PTK2;PTK2	ENST00000521791.1;ENST00000520892.1;ENST00000523797.1;ENST00000340930.3;ENST00000520828.1;ENST00000523067.1;ENST00000523679.1;ENST00000521059.1;ENST00000522684.1;ENST00000524357.1;ENST00000521332.1;ENST00000519881.1;ENST00000520045.1;ENST00000519993.1;ENST00000517453.1;ENST00000519635.1	TSS1500;TSS1500;TSS1500;TSS1500;TSS1500;TSS1500;TSS1500;TSS1500;TSS1500;TSS1500;TSS1500;TSS1500;TSS1500;TSS1500;TSS1500;TSS1500
6728459	cg21573651	0	0	0	0	chr14	38211905	38211907	+	SSTR1	ENST00000267377.2	3'UTR
6730373	cg13896192	0	0	0	0	chr1	39683759	39683761	+
6732273	cg23649631	0	0	0	0	chr10	133089541	133089543	+
6733436	cg00865849	0	0	0	0	chr5	55222379	55222381	-	RP11-528L24.3;RP11-528L24.3	ENST00000515336.1;ENST00000513468.1	3'UTR;ExonBnd
6734244	cg24951100	0	0	0	0	chr10	13718074	13718076	+
6738593	cg21775668	0	0	0	0	chr6	130826075	130826077	-	RP3-324N14.2	ENST00000541421.2	TSS1500
6738913	cg24935556	0	0	0	0	chr2	21068215	21068217	+
6742391	cg02366931	0	0	0	0	chr5	79690336	79690338	+
6742439	cg18984282	0	0	0	0	chr2	133568600	133568602	-	NCKAP5;NCKAP5	ENST00000409261.1;ENST00000409213.1	TSS200;TSS200
6745955	cg08180229	0	0	0	0	chr2	5982681	5982683	+	AC073479.1;AC073479.1;AC073479.1;AC073479.1;AC073479.1;AC073479.1	ENST00000444416.1;ENST00000431182.1;ENST00000431182.1;ENST00000450794.1;ENST00000431188.1;ENST00000450794.1	5'UTR;1stExon;5'UTR;1stExon;5'UTR;5'UTR
6748137	cg10556064	0	0	0	0	chr16	68447585	68447587	-	SMPD3;SMPD3;SMPD3	ENST00000566723.1;ENST00000561749.1;ENST00000219334.5	3'UTR;5'UTR;5'UTR
6748215	cg08467687	0	0	0	0	chr22	30921926	30921928	-	MORC2-AS1;MORC2-AS1;MORC2-AS1;MTMR3	ENST00000432624.2;ENST00000422995.1;ENST00000441558.1;ENST00000464734.1	TSS1500;TSS1500;TSS1500;5'UTR
6748899	cg10836509	0	0	0	0	chr1	226111901	226111903	+
6751462	cg24614671	0	0	0	0	chr8	1095562	1095564	+	CTD-3212A4.1	ENST00000522092.1	5'UTR
6753241	cg01827248	0	0	0	0	chr16	50550640	50550642	-
6753426	cg13884376	0	0	0	0	chr9	127743069	127743071	-	SH2D3C;SH2D3C;SH2D3C;SH2D3C	ENST00000484160.1;ENST00000473535.1;ENST00000468969.1;ENST00000471939.1	3'UTR;3'UTR;3'UTR;3'UTR
6760881	cg14399475	0	0	0	0	chr12	5563244	5563246	+	ANO2;ANO2;ANO2;ANO2;ANO2	ENST00000327087.8;ENST00000541277.1;ENST00000543568.1;ENST00000536751.1;ENST00000536751.1	3'UTR;3'UTR;3'UTR;1stExon;3'UTR
6761215	cg20168964	0	0	0	0	chr12	129848847	129848849	+
6763141	cg02665578	0	0	0	0	chr20	63521885	63521887	-	PPDPF;PPDPF;PPDPF	ENST00000473620.1;ENST00000370177.1;ENST00000370179.3	5'UTR;3'UTR;3'UTR
6769575	cg22514682	0	0	0	0	chr19	35346732	35346734	+	CD22;CD22;CD22	ENST00000544992.1;ENST00000419549.2;ENST00000085219.4	3'UTR;3'UTR;3'UTR
6771356	cg04236639	0	0	0	0	chr21	33030256	33030258	+	AP000282.2	ENST00000420356.1	3'UTR
6772894	cg09981407	0	0	0	0	chr17	2796210	2796212	+	RAP1GAP2;RAP1GAP2;RAP1GAP2	ENST00000254695.8;ENST00000542807.1;ENST00000540393.2	TSS1500;TSS1500;5'UTR
6773375	cg07469815	0	0	0	0	chr2	173184503	173184505	-	AC013461.1;AC013461.1;AC013461.1;MLK7-AS1;MLK7-AS1	ENST00000468408.1;ENST00000480606.1;ENST00000476618.1;ENST00000419609.1;ENST00000422703.1	5'UTR;5'UTR;5'UTR;3'UTR;3'UTR
6778218	cg18774692	0	0	0	0	chr12	88639502	88639504	+
6783892	cg08781140	0	0	0	0	chr17	75588535	75588537	+	MYO15B;MYO15B	ENST00000293201.8;ENST00000293201.8	1stExon;5'UTR
6784579	cg05656374	0	0	0	0	chr21	41361897	41361899	+	MX2;MX2;MX2;MX2;MX2;TMPRSS3	ENST00000330714.3;ENST00000436410.1;ENST00000435611.1;ENST00000494252.1;ENST00000495892.1;ENST00000553129.1	TSS200;TSS200;TSS200;TSS200;TSS200;3'UTR
6784905	cg01747222	0	0	0	0	chr14	23376683	23376685	+	CMTM5;CMTM5;CMTM5;CMTM5;CMTM5;CMTM5;CMTM5	ENST00000339180.4;ENST00000342473.4;ENST00000553750.1;ENST00000555731.1;ENST00000382809.2;ENST00000555487.1;ENST00000359320.3	TSS1500;TSS1500;TSS1500;TSS1500;TSS1500;TSS1500;TSS200
6788340	cg14433074	0	0	0	0	chr6	30743312	30743314	-	FLOT1;FLOT1;FLOT1;FLOT1;FLOT1;FLOT1;FLOT1;FLOT1;FLOT1;FLOT1;FLOT1;IER3;IER3;IER3;IER3	ENST00000416018.1;ENST00000445853.1;ENST00000413165.1;ENST00000418160.1;ENST00000438162.1;ENST00000454845.1;ENST00000484693.1;ENST00000456573.2;ENST00000484168.1;ENST00000470643.1;ENST00000376389.3;ENST00000259874.5;ENST00000376377.2;ENST00000376377.2;ENST00000376382.4	TSS1500;TSS1500;TSS1500;TSS1500;TSS1500;TSS1500;TSS1500;TSS1500;TSS1500;TSS1500;TSS1500;3'UTR;3'UTR;1stExon;3'UTR
6790825	cg18103043	0	0	0	0	chr20	64033275	64033277	+	LINC00176;ZNF512B;ZNF512B	ENST00000444463.1;ENST00000217130.3;ENST00000450537.1	TSS1500;5'UTR;5'UTR
6793296	cg21312148	0	0	0	0	chr1	152663597	152663599	+	LCE2D	ENST00000368784.1	5'UTR
6794932	cg21663431	0	0	0	0	chr19	10625678	10625680	+
6800295	cg04806887	0	0	0	0	chr15	100864157	100864159	-	RP11-66B24.1;RP11-66B24.1;RP11-66B24.1;RP11-66B24.2;ALDH1A3	ENST00000558475.1;ENST00000558641.1;ENST00000559673.1;ENST00000431060.3;ENST00000558568.1	5'UTR;5'UTR;5'UTR;5'UTR;5'UTR
6800961	cg00100703	0	0	0	0	chr17	35187865	35187867	+	UNC45B;UNC45B	ENST00000268876.4;ENST00000394570.1	3'UTR;3'UTR
6802214	cg09835085	0	0	0	0	chr2	223051873	223051875	+	KCNE4;KCNE4;KCNE4	ENST00000488477.2;ENST00000281830.3;ENST00000281830.3	TSS1500;1stExon;5'UTR
6803422	cg16646616	0	0	0	0	chr3	43999034	43999036	+
6804104	cg26759925	0	0	0	0	chr2	112978466	112978468	+	IL36G;IL36G;IL36G	ENST00000447128.1;ENST00000376489.2;ENST00000259205.3	5'UTR;5'UTR;5'UTR
6804856	cg10220068	0	0	0	0	chr5	180343006	180343008	-	GFPT2;GFPT2	ENST00000518158.1;ENST00000503546.1	3'UTR;3'UTR
6805397	cg20149022	0	0	0	0	chr8	1914905	1914907	-	ARHGEF10;ARHGEF10	ENST00000524212.1;ENST00000523711.1	5'UTR;5'UTR
6805840	cg04055913	0	0	0	0	chr15	43880837	43880839	-	FRMD5;FRMD5;FRMD5	ENST00000458630.1;ENST00000451277.1;ENST00000473965.1	3'UTR;3'UTR;3'UTR
6806335	cg06536578	0	0	0	0	chr14	23579345	23579347	+	JPH4;JPH4;JPH4;JPH4	ENST00000543864.1;ENST00000553505.1;ENST00000397118.3;ENST00000356300.4	TSS1500;TSS1500;TSS1500;TSS1500
6807411	cg08611549	0	0	0	0	chr12	107670616	107670618	+
7600223	cg12205429	0	0	0	0	chr7	2289260	2289262	-	SNX8;SNX8;SNX8;SNX8;SNX8	ENST00000494722.1;ENST00000457286.1;ENST00000419693.1;ENST00000435336.1;ENST00000447136.1	3'UTR;5'UTR;5'UTR;5'UTR;5'UTR
7601240	cg00239915	0	0	0	0	chr7	158016903	158016905	+
7602412	cg08715862	0	0	0	0	chr16	67241124	67241126	-	FHOD1;SLC9A5	ENST00000567752.1;ENST00000564704.1	3'UTR;5'UTR
7603555	cg10111214	0	0	0	0	chr6	14815444	14815446	-
7604292	cg03553278	0	0	0	0	chr2	176190439	176190441	-	HOXD-AS1;HOXD1;HOXD1	ENST00000413969.1;ENST00000375170.2;ENST00000331462.4	TSS1500;3'UTR;3'UTR
7605327	cg23514672	0	0	0	0	chr16	10694786	10694788	+	TEKT5	ENST00000283025.2	1stExon
7606317	cg09532691	0	0	0	0	chr6	30626535	30626537	+	ATAT1;ATAT1;ATAT1;ATAT1;ATAT1;ATAT1;ATAT1;ATAT1	ENST00000318999.7;ENST00000376478.2;ENST00000319027.5;ENST00000376483.4;ENST00000329992.8;ENST00000468713.1;ENST00000493388.1;ENST00000471782.1	TSS1500;TSS1500;TSS1500;TSS1500;TSS1500;TSS1500;TSS1500;TSS1500
7607230	cg03577139	0	0	0	0	chr4	24795365	24795367	+	SOD3	ENST00000382120.3	TSS200
7609149	cg05851730	0	0	0	0	chr5	45204842	45204844	-
7609569	cg04401067	0	0	0	0	chr1	9842380	9842382	-
7610207	cg26589485	0	0	0	0	chr17	1935144	1935146	-	RTN4RL1	ENST00000331238.4	3'UTR
7610428	cg24302683	0	0	0	0	chr2	217278116	217278118	-
7613380	cg09280800	0	0	0	0	chr16	85584845	85584847	+
7615108	cg02743674	0	0	0	0	chr11	2412237	2412239	+	TRPM5	ENST00000533881.1	ExonBnd
7615576	cg00397104	0	0	0	0	chr1	3746120	3746122	+	TP73-AS1;TP73-AS1;TP73-AS1;TP73-AS1;TP73-AS1;TP73-AS1;TP73-AS1	ENST00000423764.1;ENST00000544565.1;ENST00000544565.1;ENST00000452079.1;ENST00000423764.1;ENST00000418088.1;ENST00000452079.1	3'UTR;3'UTR;1stExon;1stExon;1stExon;3'UTR;3'UTR
7620398	cg26523478	0	0	0	0	chr4	73987615	73987617	-
7624528	cg26984624	0	0	0	0	chr8	41798560	41798562	-	ANK1;ANK1	ENST00000521407.1;ENST00000289734.7	TSS1500;TSS1500
7625437	cg04305228	0	0	0	0	chr22	17789566	17789568	+	XXbac-B461K10.4;XXbac-B461K10.4;XXbac-B461K10.4	ENST00000252134.6;ENST00000441493.1;ENST00000476405.1	3'UTR;3'UTR;3'UTR
7627507	cg18518074	0	0	0	0	chr11	64874843	64874845	+	EHD1;EHD1;EHD1	ENST00000455148.1;ENST00000421510.1;ENST00000466015.1	5'UTR;5'UTR;3'UTR
7628871	cg20018563	0	0	0	0	chr15	92147033	92147035	-	SLCO3A1;SLCO3A1;SLCO3A1	ENST00000555439.1;ENST00000553653.1;ENST00000555769.1	5'UTR;5'UTR;5'UTR
7630386	cg07338205	0	0	0	0	chr2	168901269	168901271	-	G6PC2;G6PC2;G6PC2;G6PC2;G6PC2;SPC25;SPC25	ENST00000429379.2;ENST00000282075.4;ENST00000421979.1;ENST00000375363.3;ENST00000375363.3;ENST00000451987.1;ENST00000472216.2	TSS200;TSS200;TSS200;5'UTR;1stExon;5'UTR;3'UTR
7631551	cg00870242	0	0	0	0	chr8	10672637	10672639	-	C8orf74;C8orf74;C8orf74;C8orf74;C8orf74;RP1L1	ENST00000524025.1;ENST00000523289.1;ENST00000521818.1;ENST00000304519.5;ENST00000304519.5;ENST00000329335.3	TSS200;TSS200;TSS200;5'UTR;1stExon;3'UTR
7631843	cg23542902	0	0	0	0	chr3	194089959	194089961	+
7632446	cg13924715	0	0	0	0.00495611	chr11	10729342	10729344	-
7635114	cg19303524	0	0	0	0	chr12	66647120	66647122	+	GRIP1;GRIP1;GRIP1;GRIP1	ENST00000542309.1;ENST00000539540.1;ENST00000540433.1;ENST00000538373.1	5'UTR;5'UTR;5'UTR;5'UTR
7642208	cg20696173	0	0	0	0	chr13	20923132	20923134	+
7642355	cg22363368	0	0	0	0	chr2	58899724	58899726	-	AC007092.1;AC007092.1;AC007092.1;AC007092.1;AC007092.1	ENST00000427421.1;ENST00000422723.1;ENST00000429095.1;ENST00000452840.1;ENST00000449448.2	5'UTR;5'UTR;5'UTR;5'UTR;5'UTR
7648566	cg18640514	0	0	0	0	chr7	53596552	53596554	+
7649944	cg13580286	0	0	0	0	chr8	23067877	23067879	+	RP11-875O11.2;TNFRSF10B;TNFRSF10B	ENST00000501897.1;ENST00000542226.1;ENST00000519028.1	TSS1500;5'UTR;3'UTR
7650560	cg00747477	0	0	0	0	chr17	33013128	33013130	+	ASIC2;ASIC2	ENST00000225823.2;ENST00000359872.5	3'UTR;3'UTR
7653363	cg18743793	0	0	0	0	chr7	50396962	50396964	+	IKZF1;IKZF1	ENST00000471793.1;ENST00000440768.2	5'UTR;3'UTR
7658821	cg06235653	0	0	0	0	chr16	2237159	2237161	+	RP11-304L19.12	ENST00000564055.1	TSS1500
7662135	cg09411730	0	0	0	0	chr11	65423474	65423476	+	NEAT1;NEAT1	ENST00000499732.1;ENST00000501122.2	5'UTR;5'UTR
7664295	cg02970679	0	0	0	0	chr17	58192456	58192458	-	EPX	ENST00000225371.4	TSS1500
7665885	cg09724374	0	0	0	0	chr16	1259208	1259210	-
7666120	cg19653211	0	0	0	0	chr11	18764244	18764246	-
7666978	cg26723162	0	0	0	0	chr4	5955682	5955684	-
7667864	cg07433923	0	0	0	0	chr6	147506663	147506665	-
7670918	cg03033176	0	0	0	0	chr11	65576457	65576459	-
7671890	cg12463851	0	0	0	0	chr2	236568542	236568544	+	CXCR7;CXCR7	ENST00000272928.3;ENST00000447924.1	TSS1500;5'UTR
7673428	cg17608587	0	0	0	0	chr6	30053884	30053886	+	ZNRD1-AS1;ZNRD1-AS1;ZNRD1-AS1;ZNRD1-AS1;ZNRD1-AS1;ZNRD1-AS1;ZNRD1-AS1	ENST00000425604.1;ENST00000448093.1;ENST00000376797.3;ENST00000420251.1;ENST00000437417.1;ENST00000422224.1;ENST00000421692.1	3'UTR;3'UTR;3'UTR;3'UTR;3'UTR;3'UTR;3'UTR
7674308	cg18899355	0	0	0	0	chr5	53477304	53477306	-
7677534	cg03747657	0	0	0	0	chr1	2834651	2834653	+
7678871	cg27366984	0	0	0	0	chr6	32210885	32210887	-
7681148	cg19488874	0	0	0	0	chr2	174328822	174328824	+	AC018470.4;AC018470.4;AC018470.4	ENST00000436820.1;ENST00000420866.1;ENST00000436820.1	1stExon;5'UTR;5'UTR
7683938	cg23436960	0	0	0	0	chr14	76773196	76773198	+	VASH1;VASH1;VASH1;VASH1	ENST00000556038.1;ENST00000553518.1;ENST00000556967.1;ENST00000167106.4	5'UTR;5'UTR;3'UTR;ExonBnd
7684110	cg09866102	0	0	0	0	chr16	31202812	31202814	-	PYCARD;PYCARD;PYCARD;PYCARD;PYCARD;PYCARD;PYCARD	ENST00000247470.9;ENST00000561508.1;ENST00000565022.1;ENST00000355986.3;ENST00000247470.9;ENST00000561508.1;ENST00000350605.4	1stExon;1stExon;TSS1500;TSS200;5'UTR;5'UTR;TSS200
7684222	cg27228383	0	0	0	0	chr3	195888095	195888097	-	TNK2;TNK2;TNK2	ENST00000464041.1;ENST00000486523.1;ENST00000468819.1	3'UTR;3'UTR;3'UTR
7684362	cg22839180	0	0	0	0	chr5	175690693	175690695	+
7686118	cg18877271	0	0	0	0	chr11	1931407	1931409	+	TNNT3	ENST00000492075.1	5'UTR
7686238	cg25198007	0	0	0	0	chr1	26284827	26284829	+	UBXN11;UBXN11;UBXN11;UBXN11;UBXN11	ENST00000389235.3;ENST00000472155.1;ENST00000475591.1;ENST00000494942.1;ENST00000496466.1	3'UTR;3'UTR;3'UTR;3'UTR;3'UTR
7690536	cg22016731	0.00133093	0	0	0	chr1	39845469	39845471	-	TRIT1;TRIT1;TRIT1;TRIT1;TRIT1;TRIT1;TRIT1	ENST00000465417.1;ENST00000462797.1;ENST00000495175.1;ENST00000491865.1;ENST00000492612.1;ENST00000541099.1;ENST00000486825.1	3'UTR;3'UTR;3'UTR;3'UTR;3'UTR;5'UTR;3'UTR
7691312	cg16636721	0	0	0	0	chr21	46500657	46500659	-
7691958	cg24215459	0.00238387	0	0	0	chr4	121189750	121189752	-	TNIP3	ENST00000454328.1	5'UTR
7692280	cg02478829	0	0	0	0	chr6	26597841	26597843	+
7693354	cg26062204	0	0	0	0	chr3	150944104	150944106	-	CLRN1;CLRN1;CLRN1;CLRN1;CLRN1;CLRN1-AS1;RP11-166N6.2	ENST00000485607.1;ENST00000295911.2;ENST00000295911.2;ENST00000472224.1;ENST00000468836.1;ENST00000476886.1;ENST00000469268.1	5'UTR;1stExon;5'UTR;3'UTR;5'UTR;5'UTR;5'UTR
7693390	cg06828335	0	0	0	0	chr10	77478466	77478468	-
7694453	cg16339286	0	0	0	0	chr7	3972851	3972853	+	SDK1;SDK1	ENST00000484011.1;ENST00000446104.1	5'UTR;5'UTR
7694866	cg24660086	0	0	0	0	chr10	84245364	84245366	+	RGR;RGR;RGR;RGR	ENST00000469446.1;ENST00000478727.1;ENST00000483660.1;ENST00000483771.1	5'UTR;5'UTR;5'UTR;5'UTR
7695858	cg26767081	0	0	0	0	chr3	194572530	194572532	+
7697451	cg09851245	0	0	0	0	chr1	155560631	155560633	+	RP11-29H23.1;RP11-29H23.1;ASH1L;ASH1L;ASH1L	ENST00000456633.1;ENST00000452809.1;ENST00000392403.3;ENST00000368346.3;ENST00000548830.1	TSS1500;TSS1500;5'UTR;5'UTR;5'UTR
7698462	cg22315844	0	0	0	0	chr6	68632948	68632950	-	RP3-525N10.2	ENST00000419979.1	3'UTR
7702879	cg09638944	0	0	0	0	chr3	149706892	149706894	+	WWTR1	ENST00000474080.1	3'UTR
7703285	cg06383135	0	0	0	0	chr4	52657579	52657581	-	USP46;USP46;USP46;USP46;USP46;USP46	ENST00000512656.1;ENST00000506707.1;ENST00000504078.1;ENST00000508499.1;ENST00000503060.1;ENST00000514536.1	TSS1500;TSS1500;TSS1500;TSS1500;3'UTR;3'UTR
7704235	cg27214856	0	0	0	0	chr22	46077462	46077464	+	RP4-695O20__B.10	ENST00000381051.2	5'UTR
7704448	cg19192065	0	0	0	0	chr10	91575333	91575335	-
7708147	cg18537482	0	0	0	0	chr8	1963421	1963423	+
7708553	cg09555879	0	0	0	0	chr19	42065803	42065805	-	GRIK5;GRIK5	ENST00000262895.2;ENST00000262895.2	1stExon;5'UTR
7708585	cg21522159	0	0	0	0	chr4	7250687	7250689	+
7709929	cg04752871	0	0	0	0	chr2	120654855	120654857	+
7710347	cg02788264	0	0	0	0	chr10	43370915	43370917	+	FXYD4;FXYD4	ENST00000476166.1;ENST00000480834.1	TSS1500;TSS1500
7710537	cg01945223	0	0	0	0	chr3	122261835	122261837	+
7713411	cg10285466	0	0	0	0	chr14	38256504	38256506	-	CLEC14A;CLEC14A	ENST00000546356.1;ENST00000342213.2	TSS1500;TSS200
7713589	cg07342559	0	0	0	0	chr15	91127553	91127555	-	SV2B;SV2B;SV2B;SV2B	ENST00000545111.2;ENST00000394232.1;ENST00000557410.1;ENST00000557291.1	5'UTR;5'UTR;5'UTR;5'UTR
7714141	cg24285903	0	0	0	0	chr6	25186937	25186939	-	CMAHP	ENST00000377993.1	5'UTR
7715901	cg21604615	0	0	0	0	chr1	27342118	27342120	-	SYTL1;SYTL1;SYTL1;SYTL1;SYTL1	ENST00000473280.1;ENST00000318074.5;ENST00000318074.5;ENST00000483926.1;ENST00000483926.1	TSS1500;1stExon;5'UTR;1stExon;5'UTR
7716332	cg08214029	0	0	0	0	chr17	36064117	36064119	+	CCL18	ENST00000004921.3	TSS200
7716374	cg24327132	0	0	0	0	chr15	72228290	72228292	-	PKM2;PKM2;PKM2;PKM2;PKM2;PKM2;PKM2;PKM2;PKM2;PKM2;PKM2;PKM2;PKM2;PKM2;PKM2	ENST00000564276.1;ENST00000561609.1;ENST00000568459.1;ENST00000565154.1;ENST00000565184.1;ENST00000389093.3;ENST00000335181.5;ENST00000569857.1;ENST00000319622.6;ENST00000566809.1;ENST00000567087.1;ENST00000569050.1;ENST00000327974.8;ENST00000568883.1;ENST00000449901.2	3'UTR;5'UTR;5'UTR;5'UTR;5'UTR;5'UTR;5'UTR;5'UTR;5'UTR;5'UTR;5'UTR;5'UTR;5'UTR;5'UTR;5'UTR
7716867	cg00037457	0	0	0	0	chr17	61454382	61454384	+	TBX4	ENST00000393853.3	5'UTR
7722987	cg13568106	0	0	0	0	chr17	28508096	28508098	-
7724857	cg09233651	0	0	0	0	chr12	114400761	114400763	-	TBX5;TBX5	ENST00000448888.2;ENST00000552726.1	5'UTR;3'UTR
7726275	cg05833946	0	0	0	0	chr8	1899832	1899834	+	ARHGEF10;ARHGEF10	ENST00000520972.1;ENST00000523711.1	5'UTR;5'UTR
7727322	cg13005228	0	0	0	0	chr5	135651964	135651966	-	CTC-321K16.4	ENST00000508452.1	3'UTR
7727468	cg24947764	0	0	0	0	chr4	41879341	41879343	-	RP11-457P14.4	ENST00000504870.1	3'UTR
7727502	cg14085262	0	0	0	0	chr1	203186809	203186811	+	CHI3L1	ENST00000255409.3	TSS200
7727855	cg01184591	0	0	0	0	chr7	57181357	57181359	+
7730155	cg19707677	0	0	0	0	chr1	207098000	207098002	+	C4BPB;C4BPB;C4BPB	ENST00000469326.1;ENST00000470767.1;ENST00000470767.1	5'UTR;1stExon;5'UTR
7732338	cg03228516	0	0	0	0	chr22	38314719	38314721	-	CSNK1E;CSNK1E;CSNK1E;CSNK1E;CSNK1E;CSNK1E;CSNK1E	ENST00000430335.1;ENST00000402865.1;ENST00000396832.1;ENST00000413574.2;ENST00000403904.1;ENST00000359867.3;ENST00000400206.2	5'UTR;5'UTR;5'UTR;5'UTR;5'UTR;5'UTR;5'UTR
7732462	cg00485748	0	0	0	0	chr20	46033367	46033369	+
7734297	cg16694664	0	0	0	0	chr7	129774476	129774478	-
7735371	cg14654239	0	0	0	0	chr8	385340	385342	+
7735403	cg09790270	0	0	0	0	chr1	205805510	205805512	-
7736476	cg20990681	0	0	0	0	chr4	57113936	57113938	-	RP11-12A1.1;RP11-12A1.1	ENST00000499667.2;ENST00000508328.1	5'UTR;5'UTR
7737145	cg17589866	0	0	0	0	chr2	29420598	29420600	-
7741364	cg15265222	0	0	0	0	chr13	21668727	21668729	-
7742845	cg13083674	0	0	0	0	chr19	55442004	55442006	+
7743538	cg13725172	0	0	0	0	chr6	108946089	108946091	+
7746972	cg27278843	0	0	0	0	chr2	73988048	73988050	+	RP11-711M9.1	ENST00000496886.1	5'UTR
7747361	cg14592072	0	0	0	0	chr7	128134747	128134749	-
7747834	cg15916399	0	0	0	0	chr18	69401220	69401222	-	DOK6;DOK6	ENST00000382713.4;ENST00000382713.4	5'UTR;1stExon
7747980	cg05647567	0	0	0	0	chr5	172795546	172795548	-
7749504	cg15859189	0	0	0	0	chr3	65847068	65847070	+	MAGI1;MAGI1	ENST00000470990.1;ENST00000464060.1	3'UTR;3'UTR
7751561	cg22796355	0	0	0	0	chr17	62705838	62705840	+
7755159	cg12405639	0	0	0	0	chr7	73331070	73331072	+	FKBP6	ENST00000445032.1	3'UTR
7756990	cg13554136	0	0	0	0	chr10	132245236	132245238	-	STK32C;STK32C	ENST00000478542.1;ENST00000368622.1	3'UTR;5'UTR
7758599	cg07736602	0	0	0	0	chr12	132204605	132204607	-	GALNT9;GALNT9;GALNT9;GALNT9	ENST00000541995.1;ENST00000542942.1;ENST00000397325.2;ENST00000538356.1	5'UTR;5'UTR;5'UTR;5'UTR
7760268	cg13670898	0	0	0	0	chr14	56325600	56325602	-	RP11-930O11.1;RP11-930O11.1	ENST00000558120.1;ENST00000560924.1	5'UTR;5'UTR
7761574	cg21586223	0	0	0	0	chr13	48652984	48652986	-
7761932	cg15773251	0	0	0	0	chr6	32110824	32110826	+	TNXB;ATF6B;ATF6B;TNXB	ENST00000375244.3;ENST00000375192.2;ENST00000494022.1;ENST00000442721.1	TSS1500;3'UTR;3'UTR;5'UTR
7762103	cg00128386	0	0	0	0	chr16	85631932	85631934	+	KIAA0182;KIAA0182	ENST00000405402.2;ENST00000411612.1	5'UTR;5'UTR
7762249	cg05546763	0	0	0	0	chr14	95517045	95517047	-
7770943	cg12964420	0	0	0	0	chr13	50401542	50401544	-	DLEU1;DLEU1;DLEU1;DLEU1;DLEU1;DLEU1;DLEU1;DLEU1;DLEU1;DLEU1;DLEU1;DLEU1;DLEU1	ENST00000483169.1;ENST00000461527.1;ENST00000476738.1;ENST00000491615.1;ENST00000475913.1;ENST00000485007.1;ENST00000469127.1;ENST00000474630.1;ENST00000479420.1;ENST00000470726.1;ENST00000480262.1;ENST00000469095.1;ENST00000484869.1	5'UTR;5'UTR;5'UTR;5'UTR;5'UTR;5'UTR;5'UTR;5'UTR;5'UTR;5'UTR;5'UTR;5'UTR;5'UTR
7771445	cg06766016	0	0	0	0	chr1	44813298	44813300	+	BTBD19;BTBD19;BTBD19;BTBD19;BTBD19;BTBD19;BTBD19;BTBD19	ENST00000485668.1;ENST00000482715.1;ENST00000475105.1;ENST00000495433.1;ENST00000453418.1;ENST00000489976.1;ENST00000489976.1;ENST00000464114.1	5'UTR;5'UTR;5'UTR;5'UTR;3'UTR;1stExon;5'UTR;TSS200
7771521	cg01298514	0	0	0	0	chr6	43769069	43769071	+	VEGFA;VEGFA	ENST00000476772.1;ENST00000372067.3	TSS1500;TSS1500
7774117	cg19784428	0	0	0	0	chr19	16719934	16719936	+	NWD1;NWD1;NWD1	ENST00000518676.1;ENST00000524140.2;ENST00000549814.1	TSS200;TSS200;TSS200
7774251	cg02483593	0	0	0	0	chr1	63326511	63326513	-
7775597	cg22950904	0	0	0	0	chr13	23637835	23637837	+
7776131	cg13598109	0	0	0	0	chr9	79663911	79663913	+	TLE4;TLE4;TLE4;TLE4	ENST00000493163.1;ENST00000376534.4;ENST00000470872.1;ENST00000463431.1	5'UTR;5'UTR;3'UTR;5'UTR
7777886	cg10905180	0	0	0	0	chr11	4680593	4680595	+	OR51E2	ENST00000396950.3	3'UTR
7780255	cg04742066	0	0	0	0	chr2	113006328	113006330	-
7780955	cg00663077	0	0	0	0	chr4	187995554	187995556	+	ZFP42	ENST00000509524.1	TSS1500
7789475	cg17884026	0	0	0	0	chr7	57178389	57178391	-
7790338	cg19791606	0	0	0	0	chr20	19888753	19888755	-	RIN2;RIN2;RIN2;RIN2	ENST00000459721.1;ENST00000467569.1;ENST00000488077.1;ENST00000465815.1	TSS1500;TSS1500;TSS1500;TSS1500
7792387	cg05548555	0	0	0	0	chr3	147406755	147406757	+	ZIC4;ZIC4;ZIC4;ZIC4;ZIC4;ZIC4;ZIC4;ZIC4;ZIC4;ZIC1	ENST00000491672.1;ENST00000383075.3;ENST00000464144.1;ENST00000425731.3;ENST00000462748.2;ENST00000491672.1;ENST00000464144.1;ENST00000383075.3;ENST00000463250.1;ENST00000472523.1	5'UTR;5'UTR;3'UTR;TSS1500;TSS1500;1stExon;1stExon;1stExon;TSS1500;5'UTR
7793432	cg06937409	0	0	0	0	chr14	90815603	90815605	+	TTC7B;TTC7B	ENST00000553948.1;ENST00000540938.1	5'UTR;5'UTR
7795924	cg23341612	0	0	0	0	chr10	69220020	69220022	-	HKDC1;RP11-227H15.4	ENST00000395086.2;ENST00000450995.1	TSS1500;3'UTR
7797161	cg13463203	0	0	0	0	chr9	130199692	130199694	+	NCS1;NCS1	ENST00000458469.1;ENST00000493042.1	TSS1500;5'UTR
7797873	cg11369071	0	0	0	0	chr6	27020368	27020370	+	LINC00240;LINC00240;TRNAI2	ENST00000420081.1;ENST00000424968.1;ENST00000459170.1	TSS1500;TSS200;5'UTR
7798907	cg01152624	0	0	0	0	chr11	106368907	106368909	+
7801265	cg12560772	0	0	0	0	chr6	99920257	99920259	-	MCHR2	ENST00000281806.2	3'UTR
7801413	cg04815758	0	0	0	0	chr6	43455350	43455352	-	DLK2;DLK2;DLK2	ENST00000372485.1;ENST00000372496.1;ENST00000357338.3	5'UTR;5'UTR;5'UTR
7802227	cg24094897	0	0	0	0	chr5	113090505	113090507	-	MCC	ENST00000514701.2	3'UTR
7802833	cg24113950	0	0	0	0	chr17	38421652	38421654	+
7803858	cg16932560	0	0	0	0	chr6	31622216	31622218	+	PRRC2A;PRRC2A;PRRC2A;PRRC2A;SNORA38	ENST00000435052.2;ENST00000376007.4;ENST00000469577.1;ENST00000376033.2;ENST00000363946.1	5'UTR;5'UTR;5'UTR;5'UTR;TSS1500
7805478	cg23684198	0	0	0	0	chr1	222242408	222242410	-	RP11-400N13.1	ENST00000416510.1	3'UTR
7806837	cg25484139	0	0	0	0	chr3	12966772	12966774	-	IQSEC1;IQSEC1	ENST00000473088.1;ENST00000474467.1	3'UTR;3'UTR
7808993	cg09308580	0	0	0	0	chr2	43178807	43178809	+
7809590	cg06061002	0	0	0	0	chr6	29671140	29671142	+	MOG;MOG;MOG;MOG	ENST00000376894.4;ENST00000485211.1;ENST00000376902.3;ENST00000376889.3	3'UTR;3'UTR;3'UTR;3'UTR
8602184	cg09420412	0	0	0	0	chr17	14780630	14780632	+	AC005863.1	ENST00000379640.1	TSS1500
8606137	cg04560225	0	0	0	0	chr1	90729778	90729780	-
8608197	cg19810715	0	0	0	0	chr17	57406482	57406484	-
8609548	cg23378074	0	0	0	0	chr12	30794936	30794938	+	RP11-77I22.3;RP11-77I22.3;RP11-77I22.3	ENST00000550292.1;ENST00000547804.1;ENST00000415632.1	TSS1500;TSS1500;TSS200
8610252	cg02554564	0	0	0	0	chr12	5493964	5493966	+	NTF3;NTF3;NTF3	ENST00000331010.6;ENST00000535299.1;ENST00000543548.1	TSS200;5'UTR;5'UTR
8610398	cg02909298	0	0	0	0	chr14	55740608	55740610	+
8610928	cg19563307	0	0	0	0	chr2	43350169	43350171	-	THADA;THADA;THADA;THADA;THADA;THADA;THADA	ENST00000486735.1;ENST00000473004.1;ENST00000497770.1;ENST00000398653.1;ENST00000408045.2;ENST00000402796.1;ENST00000485353.1	3'UTR;3'UTR;3'UTR;3'UTR;3'UTR;3'UTR;3'UTR
8615111	cg03446876	0	0	0	-0.0135715	chr7	129774856	129774858	+	MIR96	ENST00000362288.1	TSS200
8615441	cg05276226	0	0	0	0	chr8	39584448	39584450	+	ADAM18;ADAM18;ADAM18;ADAM18;ADAM18;ADAM18	ENST00000520001.1;ENST00000265707.5;ENST00000379866.1;ENST00000520772.1;ENST00000541111.1;ENST00000522198.1	TSS200;TSS200;TSS200;TSS200;TSS200;TSS200
8615921	cg01856887	0	0	0	0	chr6	36844659	36844661	-	PI16	ENST00000536757.1	5'UTR
8616258	cg14462670	0	0	0	0	chr17	1460437	1460439	+	CRK	ENST00000572145.1	3'UTR
8617245	cg21770330	0	0	0	0	chr11	124746562	124746564	-	NRGN;NRGN;RP11-677M14.2-001	ENST00000284292.5;ENST00000526916.1;ENST00000531241.1	3'UTR;3'UTR;TSS1500
8618153	cg19095600	0	0	0	0	chr5	155729372	155729374	-
8619826	cg06433023	0	0	0	0	chr6	108167339	108167341	-	OSTM1;NR2E1;NR2E1	ENST00000492070.1;ENST00000368983.3;ENST00000426403.1	TSS1500;TSS1500;TSS1500
8620211	cg06375967	0	0	0	0	chr15	76341022	76341024	-	RP11-685G9.2	ENST00000559539.1	3'UTR
8620253	cg19574327	0	0	0	0	chr11	96595205	96595207	-	RP11-360K13.1	ENST00000527528.1	5'UTR
8620369	cg23750445	0	0	0	0	chr12	53954153	53954155	+	HOXC12	ENST00000243103.3	TSS1500
8620422	cg03527683	0	0	0	0	chr7	127112761	127112763	+	GRM8;GRM8;GRM8	ENST00000473254.1;ENST00000480995.1;ENST00000448250.2	TSS1500;TSS1500;3'UTR
8622428	cg07458509	0	0	0	0	chr19	8307628	8307630	+
8623141	cg15797314	0	0	0	0	chr17	67441607	67441609	+
8624889	cg24824686	0	0	0	0	chr10	127999512	127999514	-	PTPRE;PTPRE;PTPRE;PTPRE;PTPRE;PTPRE;PTPRE	ENST00000455661.1;ENST00000419012.2;ENST00000430713.2;ENST00000471218.1;ENST00000455661.1;ENST00000254667.3;ENST00000442830.1	1stExon;5'UTR;5'UTR;5'UTR;5'UTR;5'UTR;5'UTR
8624901	cg06112171	0	0	0	0	chr6	40356758	40356760	+	TDRG1;TDRG1	ENST00000451810.1;ENST00000448559.1	5'UTR;5'UTR
8626411	cg11162118	0	0	0	0	chr11	31815555	31815557	-	RCN1;RCN1;PAX6;PAX6;PAX6;PAX6;RCN1	ENST00000532942.1;ENST00000506388.2;ENST00000464174.1;ENST00000532175.1;ENST00000423822.1;ENST00000419022.1;ENST00000530348.1	TSS1500;TSS1500;5'UTR;3'UTR;5'UTR;5'UTR;5'UTR
8626833	cg02488942	0	0	0	0	chr2	104864228	104864230	+
8626939	cg00697992	0	0	0	0	chr2	138779560	138779562	-
8631186	cg08439728	0	0	0	0	chr6	31129295	31129297	-	PSORS1C1;PSORS1C1;PSORS1C1;PSORS1C1;PSORS1C1	ENST00000548049.1;ENST00000259881.9;ENST00000479581.1;ENST00000550838.1;ENST00000552747.1	5'UTR;5'UTR;5'UTR;5'UTR;5'UTR
8634593	cg02571874	0	0	0	0	chr3	12758485	12758487	+	TMEM40;TMEM40;TMEM40;TMEM40	ENST00000435218.2;ENST00000435575.1;ENST00000314124.7;ENST00000264728.8	5'UTR;5'UTR;5'UTR;5'UTR
8635347	cg05634879	0	0	0	0	chr17	27940009	27940011	+	RP11-218F4.1	ENST00000567574.1	3'UTR
8635989	cg00437985	0	0	0	0	chr16	21283933	21283935	+	CRYM;CRYM;CRYM;CRYM;CRYM	ENST00000571358.1;ENST00000571358.1;ENST00000574787.1;ENST00000576703.1;ENST00000219599.3	5'UTR;1stExon;TSS1500;5'UTR;5'UTR
8636955	cg15267232	0	0	0	0	chr10	8055725	8055727	-
8637111	cg19005390	0	0	0	0	chr13	110200234	110200236	-
8642422	cg04957377	0	0	0	0	chr14	21039099	21039101	+	NDRG2	ENST00000555026.1	5'UTR
8644927	cg17208360	-0.0105963	0	0	0	chr15	25237940	25237942	+	SNORD115-37;SNHG14	ENST00000363768.1;ENST00000453082.1	TSS200;5'UTR
8649133	cg18075666	0	0	0	0	chr7	134865678	134865680	+	CALD1;CALD1;CALD1;CALD1;CALD1;CALD1;CALD1;CALD1;CALD1;CALD1;CALD1;CALD1;CALD1;CALD1;CALD1	ENST00000435928.1;ENST00000445569.1;ENST00000489019.1;ENST00000417172.1;ENST00000436461.2;ENST00000361388.2;ENST00000422748.1;ENST00000432646.1;ENST00000454108.1;ENST00000475772.1;ENST00000430085.1;ENST00000361675.2;ENST00000482470.1;ENST00000361901.2;ENST00000498254.1	TSS1500;5'UTR;5'UTR;5'UTR;5'UTR;5'UTR;5'UTR;5'UTR;5'UTR;5'UTR;5'UTR;5'UTR;5'UTR;5'UTR;5'UTR
8649563	cg14528319	0	0	0	0	chr19	14496900	14496902	-	GIPC1;GIPC1	ENST00000351277.5;ENST00000345425.1	TSS1500;TSS1500
8655340	cg14599380	0	0	0	0	chr4	17309056	17309058	+
8656288	cg23737062	0	0	0	0	chr15	63602096	63602098	+	RP11-265M18.2;RP11-265M18.2;RP11-265M18.2;RP11-265M18.2;RP11-265M18.2;FBXL22;RP11-265M18.2	ENST00000560622.1;ENST00000559737.1;ENST00000558831.1;ENST00000561191.1;ENST00000560962.1;ENST00000360587.2;ENST00000561256.1	TSS1500;TSS1500;TSS1500;TSS1500;TSS1500;3'UTR;TSS1500
8660907	cg09727050	0	0	0	0	chr2	151357662	151357664	+	TNFAIP6;TNFAIP6	ENST00000243347.3;ENST00000243347.3	5'UTR;1stExon
8660947	cg07800544	0	0	0	-0.00473103	chr5	35129284	35129286	-	PRLR;PRLR;PRLR;PRLR;PRLR;PRLR;PRLR;PRLR	ENST00000514206.1;ENST00000503330.1;ENST00000509839.1;ENST00000504500.1;ENST00000508107.1;ENST00000515839.1;ENST00000382002.5;ENST00000342362.5	5'UTR;5'UTR;5'UTR;5'UTR;5'UTR;5'UTR;5'UTR;5'UTR
8661918	cg07906632	0	0	0	0	chr3	147356285	147356287	+	RP11-649A16.1	ENST00000473299.1	3'UTR
8666275	cg15181441	0	0	0	0	chr6	126107997	126107999	-	RP11-73O6.4	ENST00000563385.1	5'UTR
8670257	cg03437887	0	0	0	0	chr2	22382815	22382817	-	AC068490.2;AC096570.2	ENST00000450551.1;ENST00000419013.1	3'UTR;5'UTR
8671400	cg03856044	0	0	0	0	chr1	159587841	159587843	+	APCS;APCS	ENST00000255040.2;ENST00000255040.2	5'UTR;1stExon
8672402	cg27128011	0	0	0	0	chr11	4368964	4368966	-	OR52B4	ENST00000408920.2	TSS1500
8673298	cg25538881	0	0	0	0	chr2	128537250	128537252	+
8674223	cg01773927	0	0	0	0	chr12	132414256	132414258	-
8674893	cg05514299	0	0	0	0	chr17	76872587	76872589	+	MGAT5B;MGAT5B;MGAT5B	ENST00000428789.2;ENST00000565043.1;ENST00000374998.3	TSS200;TSS200;5'UTR
8676408	cg15097489	0	0	0	0	chr19	41944522	41944524	-
8676423	cg08354053	0	0	0	0	chr17	32303852	32303854	+
8680241	cg18085517	0	0	0	0	chr15	31102081	31102083	+	TRPM1;TRPM1;TRPM1;TRPM1;TRPM1	ENST00000560658.1;ENST00000397795.2;ENST00000256552.6;ENST00000559179.1;ENST00000559177.1	TSS1500;TSS1500;TSS1500;TSS1500;5'UTR
8680849	cg16450654	0	0	0	0	chr2	95312424	95312426	-	KCNIP3;KCNIP3	ENST00000475491.1;ENST00000377181.2	5'UTR;5'UTR
8681420	cg20758789	0	0	0	0	chr15	81913749	81913751	-
8685191	cg08375396	0	0	0	0	chr11	8012300	8012302	-	RP11-236J17.3	ENST00000534076.1	3'UTR
8687115	cg27000590	0	0	0	0	chr8	8324486	8324488	+
8687189	cg26106316	0	0	0	0	chr2	56474315	56474317	-
8693563	cg14040679	0	0	0	0	chr9	96049159	96049161	-
8694499	cg21079946	0	0	0	0	chr3	58637187	58637189	-	FAM3D	ENST00000482623.1	3'UTR
8696301	cg25304136	0	0	0	0	chr17	8759976	8759978	+	SPDYE4	ENST00000328794.6	TSS1500
8697131	cg21658814	0	0	0	0	chr6	125612408	125612410	-	RP11-624M8.1;RP11-624M8.1	ENST00000427852.1;ENST00000451660.1	3'UTR;3'UTR
8698207	cg03753942	0	0	0	0	chr8	61013709	61013711	+
8698421	cg08102516	0	0	0	0	chr7	3371723	3371725	-	SDK1	ENST00000446104.1	5'UTR
8698917	cg16042652	0	0	0	0	chr13	39822639	39822641	-
8699447	cg07009981	0.00766634	0	0	0	chr10	131622419	131622421	-
8699595	cg24202916	0	0	0	0	chr20	43355629	43355631	-
8702144	cg06717565	0	0	0	0	chr12	114398681	114398683	-	TBX5	ENST00000552726.1	3'UTR
8702986	cg18739166	0	0	0	0	chr3	3825067	3825069	-	SUMF1;LRRN1;LRRN1	ENST00000448413.1;ENST00000319331.3;ENST00000496115.1	3'UTR;5'UTR;5'UTR
8703196	cg04923174	0	0	0	0	chr1	158579486	158579488	-	OR10X1	ENST00000368150.1	1stExon
8703452	cg26504421	0	0	0	0	chr17	73343221	73343223	+
8709268	cg13892570	0	0	0	0	chr1	159923391	159923393	-	TAGLN2;TAGLN2;TAGLN2;TAGLN2	ENST00000478033.1;ENST00000320307.4;ENST00000397334.2;ENST00000368097.4	3'UTR;5'UTR;5'UTR;5'UTR
8710383	cg09981361	0	0	0	0	chr8	108193878	108193880	+
8711116	cg21126583	0	0	0	0	chr7	146116328	146116330	-	CNTNAP2	ENST00000361727.3	TSS200
8711824	cg04244985	0	0	0	0	chr19	54532627	54532629	-	KIR3DX1;KIR3DX1;KIR3DX1	ENST00000446586.1;ENST00000335056.3;ENST00000221567.6	TSS200;TSS200;TSS200
8711936	cg01323777	0	0	0	0	chr17	7929624	7929626	+	KCNAB3;KCNAB3;KCNAB3;RP11-1099M24.7	ENST00000570852.1;ENST00000303790.2;ENST00000570852.1;ENST00000573621.1	1stExon;TSS200;5'UTR;3'UTR
8716391	cg00361898	0	0	0	0	chr15	25243605	25243607	+	SNORD115-40;SNHG14	ENST00000362667.1;ENST00000453082.1	TSS200;5'UTR
8717394	cg14947478	0	0	0	0	chr20	35438181	35438183	+	GDF5;GDF5;GDF5;GDF5	ENST00000374369.3;ENST00000374369.3;ENST00000374372.1;ENST00000374372.1	1stExon;5'UTR;ExonBnd;5'UTR
8720940	cg21314318	0	0	0	0	chr15	100111304	100111306	+	ADAMTS17	ENST00000378898.4	3'UTR
8722399	cg17237804	0	0	0	0	chr10	69439598	69439600	-
8723449	cg09373676	0	0	0	0	chr4	185306088	185306090	+	SNX25	ENST00000512853.1	5'UTR
8723578	cg01385708	0	0	0	0	chr16	4323568	4323570	+	GLIS2	ENST00000262366.3	5'UTR
8725154	cg15259904	0	0	0	0	chr6	55694414	55694416	+
8725952	cg03455713	0	0	0	0	chr2	75554013	75554015	-	FAM176A;FAM176A;FAM176A;FAM176A;FAM176A;FAM176A;FAM176A;FAM176A	ENST00000490746.1;ENST00000485891.1;ENST00000486696.1;ENST00000393913.3;ENST00000410113.1;ENST00000410071.1;ENST00000432649.1;ENST00000233712.1	3'UTR;3'UTR;3'UTR;5'UTR;5'UTR;5'UTR;5'UTR;5'UTR
8729576	cg22774088	0	0	0	0	chr19	2253398	2253400	+
8730978	cg06242243	0	0	0	0	chr12	124507914	124507916	-	NCOR2;NCOR2;NCOR2;NCOR2;NCOR2	ENST00000420698.1;ENST00000404621.1;ENST00000404121.2;ENST00000542565.1;ENST00000458234.1	5'UTR;5'UTR;5'UTR;3'UTR;5'UTR
8732411	cg15807855	0	0	0	0	chr7	157931379	157931381	+
8733484	cg04132379	0	0	0	0	chr20	4820840	4820842	+	RASSF2;RASSF2	ENST00000474232.1;ENST00000379400.3	3'UTR;5'UTR
8733963	cg22513901	0	0	0	0	chr19	47429452	47429454	-	SLC8A2;SLC8A2	ENST00000391903.2;ENST00000236877.5	3'UTR;3'UTR
8734216	cg05809668	0	0	0	0	chr7	35261576	35261578	+
8737302	cg24249925	0	0	0	0	chr1	162732780	162732782	+
8738135	cg00934355	0	0	0	0	chr9	1049243	1049245	+	DMRT2;DMRT2;DMRT2	ENST00000382255.3;ENST00000412350.2;ENST00000302441.6	TSS1500;TSS1500;TSS1500
8740582	cg19478343	0	0	0	0	chr20	51004141	51004143	+	RP5-955M13.4;RP5-955M13.3	ENST00000424566.1;ENST00000506387.1	5'UTR;3'UTR
8741904	cg06965590	0	0	0	0	chr18	79652465	79652467	+
8744414	cg01427458	0	0	0	0	chr11	133228561	133228563	-	OPCML	ENST00000529038.1	3'UTR
8746103	cg19275261	0	0	0	0	chr18	5630072	5630074	-	EPB41L3	ENST00000545076.1	TSS1500
8746111	cg13953394	0	0	0	0	chr12	5246047	5246049	-
8747103	cg08640498	0	0	0	0	chr12	57434731	57434733	+	INHBC;INHBC	ENST00000550133.1;ENST00000309668.2	TSS200;TSS200
8747464	cg07256732	0	0	0	0	chr16	571770	571772	+	PIGQ;PIGQ;PIGQ;PIGQ;PIGQ;PIGQ;PIGQ;PIGQ;PIGQ	ENST00000443147.1;ENST00000293874.2;ENST00000409527.2;ENST00000409439.2;ENST00000422307.1;ENST00000321878.5;ENST00000439574.1;ENST00000026218.5;ENST00000470411.2	TSS1500;5'UTR;5'UTR;5'UTR;5'UTR;5'UTR;5'UTR;5'UTR;5'UTR
8751190	cg04400620	0	0	0	0	chr16	30373962	30373964	+	MYLPF;MYLPF;MYLPF	ENST00000563718.1;ENST00000568749.1;ENST00000322861.7	5'UTR;5'UTR;TSS1500
8751503	cg24065270	0	0	0	0	chr5	142625586	142625588	-	AC005592.2;FGF1;FGF1;FGF1;FGF1;FGF1;FGF1;FGF1;FGF1;FGF1;FGF1;AC005592.2	ENST00000414314.1;ENST00000489937.1;ENST00000494344.1;ENST00000494579.1;ENST00000394496.2;ENST00000378046.1;ENST00000360966.5;ENST00000411960.1;ENST00000337706.2;ENST00000407758.1;ENST00000419524.2;ENST00000443800.1	5'UTR;3'UTR;3'UTR;3'UTR;5'UTR;5'UTR;5'UTR;5'UTR;5'UTR;5'UTR;5'UTR;5'UTR
8752133	cg10284006	0	0	0	0	chr12	52768308	52768310	+	KRT76	ENST00000332411.2	3'UTR
8752491	cg07314983	0	0	0	0	chr1	110871741	110871743	+	CD53;CD53;CD53;CD53	ENST00000468160.1;ENST00000429072.2;ENST00000271324.5;ENST00000471220.1	TSS1500;TSS1500;TSS1500;TSS1500
8754993	cg00274965	0	0	0	0	chr21	33033372	33033374	-	AP000282.2	ENST00000420356.1	3'UTR
8755878	cg08444397	0	0	0	0	chr17	71334362	71334364	-
8756271	cg25921502	0	0	0	0	chr10	49155850	49155852	+	C10orf128;C10orf128;C10orf128;C10orf128;C10orf128	ENST00000374153.1;ENST00000474718.1;ENST00000453436.1;ENST00000374156.4;ENST00000488276.1	3'UTR;3'UTR;3'UTR;3'UTR;3'UTR
8756853	cg18586886	0	0	0	0	chr6	30684621	30684623	+	PPP1R18;PPP1R18;PPP1R18	ENST00000467662.1;ENST00000488324.1;ENST00000274853.3	3'UTR;3'UTR;1stExon
8756949	cg16318053	0	0	0	0	chr5	51383312	51383314	+	ISL1;CTD-2314G24.2;ISL1;ISL1;CTD-2314G24.2	ENST00000511384.1;ENST00000559112.1;ENST00000230658.7;ENST00000230658.7;ENST00000559112.1	TSS1500;1stExon;5'UTR;1stExon;3'UTR
8757569	cg19673705	0	0	0	0	chr11	7511127	7511129	+	OLFML1;CTD-2516F10.2	ENST00000329293.3;ENST00000530201.1	3'UTR;3'UTR
8762858	cg15489250	0	0	0	0	chr14	36525700	36525702	-
8763139	cg06040034	0	0	0	0	chr8	1670281	1670283	-
8763541	cg10929758	0	0	0	0	chr2	54630132	54630134	+
8764851	cg00618626	0	0	0	0	chr17	41651648	41651650	+
8768552	cg16919569	0	0	0	0	chr4	173531683	173531685	-	HAND2;HAND2;RP11-471J12.1;RP11-471J12.1;RP11-471J12.1;RP11-471J12.1;RP11-471J12.1;RP11-471J12.1;RP11-471J12.1;RP11-471J12.1;RP11-471J12.1;RP11-471J12.1;RP11-471J12.1;RP11-471J12.1;RP11-471J12.1;RP11-471J12.1;RP11-471J12.1;RP11-471J12.1;RP11-471J12.1;RP11-471J12.1;RP11-471J12.1;RP11-471J12.1;RP11-471J12.1;RP11-471J12.1;RP11-471J12.1;RP11-471J12.1;RP11-471J12.1;RP11-471J12.1	ENST00000505300.1;ENST00000359562.4;ENST00000503309.1;ENST00000504429.1;ENST00000512099.1;ENST00000515310.1;ENST00000514673.1;ENST00000507062.1;ENST00000512929.1;ENST00000502334.1;ENST00000510221.1;ENST00000510339.1;ENST00000503198.1;ENST00000511196.1;ENST00000515376.1;ENST00000515741.1;ENST00000511728.1;ENST00000509866.1;ENST00000512943.1;ENST00000503474.1;ENST00000515345.1;ENST00000512209.1;ENS…	TSS1500;TSS1500;5'UTR;1stExon;5'UTR;5'UTR;5'UTR;5'UTR;5'UTR;5'UTR;5'UTR;5'UTR;5'UTR;5'UTR;5'UTR;5'UTR;5'UTR;5'UTR;5'UTR;5'UTR;5'UTR;5'UTR;5'UTR;5'UTR;5'UTR;5'UTR;5'UTR;5'UTR
8770876	cg17124387	0	0	0	0	chr17	79836290	79836292	+
8772485	cg23356505	0	0	0	0	chr6	144291875	144291877	-	UTRN	ENST00000367545.3	1stExon
8776872	cg11325997	0	0	0	0	chr19	2251764	2251766	+
8777235	cg01642152	0	0	0	0	chr2	15984817	15984819	+
8779214	cg12976832	0	0	0	0	chr19	9142991	9142993	-	ZNF317	ENST00000247956.5	5'UTR
8784915	cg05244720	0.00401346	0	0	0	chr10	101121698	101121700	-	RP11-108L7.11;RP11-108L7.11;RP11-108L7.11	ENST00000445873.1;ENST00000425505.1;ENST00000441069.1	3'UTR;3'UTR;3'UTR
8788160	cg24349610	0	0	0	0	chr10	117885456	117885458	-
8789105	cg11310950	0	0	0	0	chr7	71752421	71752423	+
8789293	cg02009256	0	0	0	0	chr12	56488541	56488543	+	GLS2;GLS2;GLS2;GLS2;GLS2;GLS2;GLS2;GLS2;GLS2;GLS2;GLS2	ENST00000491880.1;ENST00000539272.1;ENST00000424141.2;ENST00000461077.1;ENST00000479952.1;ENST00000494345.1;ENST00000471282.1;ENST00000494474.1;ENST00000311966.4;ENST00000483347.1;ENST00000486896.1	TSS1500;TSS1500;TSS1500;TSS1500;TSS1500;TSS200;TSS200;TSS200;TSS200;TSS200;TSS1500
8789313	cg02833180	0	0	0	0	chr2	197950339	197950341	+
8793254	cg11511175	0	0	0	0	chr12	57726195	57726197	+	AGAP2;AGAP2;RP11-571M6.8;RP11-571M6.6	ENST00000328568.4;ENST00000257897.3;ENST00000548410.1;ENST00000542466.2	3'UTR;3'UTR;TSS1500;TSS200
8793323	cg22367191	0	0	0	0	chr6	10425414	10425416	+	RP1-290I10.3	ENST00000420389.1	3'UTR
8794242	cg00748195	0	0	0	0	chr3	52778461	52778463	-	ITIH1;ITIH1;ITIH1	ENST00000540715.1;ENST00000487686.1;ENST00000478667.1	TSS200;TSS1500;TSS1500
8794274	cg12802570	0	0	0	0	chr10	43573911	43573913	+	ZNF239;ZNF239;ZNF239;ZNF239	ENST00000491188.1;ENST00000374446.1;ENST00000339962.3;ENST00000535642.1	3'UTR;5'UTR;5'UTR;5'UTR
8798398	cg13471599	0	0	0	0	chr12	120397974	120397976	-
8798530	cg26874693	0	0	0	0	chr12	111181131	111181133	+	CUX2	ENST00000552889.1	5'UTR
8799302	cg26770890	0	0	0	0	chr8	16771300	16771302	-	RP11-13N12.1	ENST00000521411.1	3'UTR
8800871	cg06025774	0	0	0	0	chr5	93162575	93162577	+
8802495	cg07028415	0	0	0	0	chr6	3285240	3285242	+	SLC22A23;PSMG4;SLC22A23	ENST00000482874.1;ENST00000451246.2;ENST00000497691.1	TSS1500;3'UTR;3'UTR
8803211	cg03165356	0	0	0	0	chr2	216017623	216017625	-	PECR;MREG;MREG;MREG	ENST00000442122.1;ENST00000420348.1;ENST00000439791.1;ENST00000424992.1	3'UTR;5'UTR;5'UTR;5'UTR
8804872	cg24039697	0	0	0	0	chr10	8052570	8052572	-	GATA3;RP11-379F12.3;RP11-379F12.3;RP11-379F12.7;RP11-379F12.7;RP11-379F12.7;RP11-379F12.4	ENST00000481743.1;ENST00000417359.1;ENST00000458727.1;ENST00000355358.1;ENST00000420815.1;ENST00000355358.1;ENST00000418270.1	TSS1500;3'UTR;3'UTR;1stExon;TSS200;3'UTR;5'UTR
8806902	cg00675891	0	0	0	0	chr13	113044679	113044681	-	MCF2L;MCF2L;MCF2L;MCF2L;MCF2L;MCF2L;MCF2L;MCF2L	ENST00000480321.1;ENST00000469558.1;ENST00000469558.1;ENST00000494043.1;ENST00000423251.1;ENST00000397021.1;ENST00000397021.1;ENST00000473345.1	5'UTR;1stExon;5'UTR;TSS200;TSS200;5'UTR;1stExon;5'UTR
8807941	cg09631880	0	0	0	0	chr12	93819415	93819417	-	CRADD	ENST00000549615.1	5'UTR
8808466	cg11303301	0	0	0	0	chr8	143495014	143495016	-	ZC3H3	ENST00000530603.1	3'UTR
9600207	cg22697365	0	0	0	0	chr1	110450418	110450420	+	PROK1	ENST00000271331.3	TSS1500
9600479	cg10369125	0	0	0	0	chr4	52839998	52840000	+
9601112	cg12315311	0	0	0	0	chr19	54065188	54065190	+	VSTM1;VSTM1	ENST00000366170.2;ENST00000338372.2	TSS1500;TSS1500
9601554	cg27431274	0	0	0	0	chr12	107585250	107585252	-
9602189	cg19907725	0	0	0	0	chr1	153566920	153566922	+	S100A2;S100A2;S100A2;S100A2;S100A2	ENST00000368710.1;ENST00000368707.3;ENST00000497140.1;ENST00000368708.3;ENST00000368709.1	5'UTR;TSS1500;TSS1500;TSS1500;TSS200
9602873	cg05724197	0	0	0	0	chr16	57372131	57372133	-	CX3CL1;CX3CL1;CX3CL1	ENST00000006053.6;ENST00000563383.1;ENST00000564948.1	TSS1500;TSS1500;TSS1500
9603493	cg01459453	0	0	0	0	chr1	169629973	169629975	+
9606922	cg19592277	0	0	0	0	chr2	53859716	53859718	+	GPR75;ASB3;ASB3	ENST00000394705.2;ENST00000498475.2;ENST00000459916.1	5'UTR;3'UTR;3'UTR
9609293	cg05057976	0	0	0	0	chr11	66012195	66012197	-	CST6	ENST00000312134.2	1stExon
9611959	cg26765567	0	0	0	0	chr11	69772704	69772706	-
9612901	cg08857479	0	0	0	0	chr12	53976202	53976204	-	HOTAIR;HOTAIR;HOXC11;HOXC11	ENST00000455246.1;ENST00000424518.1;ENST00000546378.1;ENST00000243082.4	TSS1500;TSS1500;3'UTR;3'UTR
9614976	cg06731639	0	0	0	0	chr16	50665255	50665257	+	RP11-401P9.5	ENST00000570167.1	TSS1500
9617566	cg10113526	0	0	0	0	chr8	141153637	141153639	+
9618327	cg20232986	0	0	0	0	chr6	100467890	100467892	-
9618453	cg06995967	0	0	0	0	chr10	73253906	73253908	-	RP11-152N13.5;MRPS16;MRPS16;MRPS16;MRPS16;RP11-152N13.5;RP11-152N13.5;TTC18;TTC18;TTC18;TTC18;TTC18;TTC18	ENST00000457147.1;ENST00000479005.1;ENST00000416782.2;ENST00000473427.1;ENST00000372945.3;ENST00000457758.1;ENST00000394864.2;ENST00000310715.3;ENST00000433268.1;ENST00000394865.1;ENST00000495161.1;ENST00000478007.1;ENST00000493787.1	5'UTR;TSS1500;TSS1500;TSS1500;TSS1500;5'UTR;5'UTR;3'UTR;3'UTR;3'UTR;3'UTR;3'UTR;3'UTR
9620315	cg23899147	0	0	0	0.000691525	chr6	110543229	110543231	+
9625826	cg01621390	0	0	0	0	chr12	5085983	5085985	-
9625894	cg02036261	0	0	0	0	chr14	56809338	56809340	+	OTX2;OTX2;OTX2	ENST00000555006.1;ENST00000339475.4;ENST00000554559.1	5'UTR;5'UTR;5'UTR
9627888	cg05777583	0	0	0	0	chr1	157746624	157746626	-	FCRL2;FCRL2;FCRL2;FCRL2	ENST00000292389.4;ENST00000361516.3;ENST00000368181.4;ENST00000368178.3	3'UTR;3'UTR;3'UTR;3'UTR
9629851	cg24121069	0	0	0	0	chr13	113548425	113548427	+	TMCO3;TMCO3	ENST00000460039.1;ENST00000491166.1	5'UTR;5'UTR
9629979	cg19696870	0	0	0	0	chr17	17440560	17440562	-
9630126	cg12307787	0	0	0	0	chr20	49482821	49482823	+	KCNB1;KCNB1	ENST00000538812.1;ENST00000371741.3	TSS200;TSS200
9637319	cg23683800	0	0	0	0	chr10	113326343	113326345	-
9639230	cg08548498	0	0	0	0	chr20	45254904	45254906	-	SLPI	ENST00000338380.2	TSS1500
9640274	cg18693822	0	0	0	0	chr7	55552910	55552912	-	VOPP1;VOPP1;VOPP1;VOPP1;VOPP1;VOPP1;VOPP1	ENST00000418904.1;ENST00000454227.1;ENST00000462326.1;ENST00000453112.1;ENST00000428648.1;ENST00000452832.1;ENST00000471168.1	TSS200;5'UTR;3'UTR;3'UTR;5'UTR;5'UTR;3'UTR
9643138	cg23663129	0	0	0	0	chr6	32127423	32127425	-	ATF6B;ATF6B;ATF6B;ATF6B	ENST00000495579.1;ENST00000485314.1;ENST00000468502.1;ENST00000375203.3	3'UTR;3'UTR;3'UTR;ExonBnd
9646323	cg10339098	0	0	0	0	chr3	188595861	188595863	-	LPP;LPP;LPP;LPP	ENST00000462758.1;ENST00000487347.1;ENST00000494233.1;ENST00000471917.1	5'UTR;5'UTR;5'UTR;5'UTR
9646351	cg16769152	0	0	0	0	chr11	78023159	78023161	+	RP11-7I15.4;KCTD14;KCTD14	ENST00000526730.1;ENST00000353172.5;ENST00000533144.1	5'UTR;1stExon;5'UTR
9662426	cg00049440	0	0	0	0	chr9	70411726	70411728	+
9662478	cg20968743	0	0	0	0	chr11	44862413	44862415	-	TSPAN18;TSPAN18;TSPAN18;TSPAN18;TSPAN18;TSPAN18;TSPAN18	ENST00000520837.1;ENST00000533786.1;ENST00000533202.1;ENST00000533080.1;ENST00000520358.2;ENST00000520999.2;ENST00000340160.3	5'UTR;5'UTR;5'UTR;5'UTR;5'UTR;5'UTR;5'UTR
9663133	cg22415472	0	0	0	0	chr2	107985904	107985906	+	SLC5A7;SLC5A7;SLC5A7	ENST00000409059.1;ENST00000540517.1;ENST00000264047.2	TSS1500;TSS1500;TSS1500
9664295	cg27561818	0	0	0	0	chr16	57798847	57798849	+	KIFC3;KIFC3;KIFC3;KIFC3;KIFC3;KIFC3;KIFC3;KIFC3;KIFC3;KIFC3;KIFC3;KIFC3;CTD-2600O9.1;KIFC3;KIFC3;KIFC3;KIFC3;CTD-2600O9.1	ENST00000465878.2;ENST00000539578.1;ENST00000566975.1;ENST00000421376.2;ENST00000562503.1;ENST00000567204.1;ENST00000569112.1;ENST00000562311.1;ENST00000565481.1;ENST00000562984.1;ENST00000566914.1;ENST00000565871.1;ENST00000566652.1;ENST00000445690.2;ENST00000379655.4;ENST00000564891.1;ENST00000565684.1;ENST00000568697.1	TSS1500;TSS1500;TSS1500;TSS1500;TSS1500;3'UTR;5'UTR;5'UTR;5'UTR;5'UTR;3'UTR;3'UTR;5'UTR;5'UTR;5'UTR;5'UTR;5'UTR;5'UTR
9665853	cg14710529	0	0	0	0	chr2	9247342	9247344	+
9670300	cg03654783	0	0	0	0	chr1	156664241	156664243	+
9671904	cg08312765	0	0	0	0	chr12	68420666	68420668	-	RP11-81H14.2;RP11-81H14.2	ENST00000546086.1;ENST00000441255.2	3'UTR;3'UTR
9672986	cg01323381	0	0	0	0	chr7	27144644	27144646	+	HOXA5;HOXA3;HOXA3;HOXA-AS3;HOXA-AS3	ENST00000222726.3;ENST00000518451.1;ENST00000467897.2;ENST00000518848.1;ENST00000521197.1	TSS1500;3'UTR;3'UTR;5'UTR;5'UTR
9680303	cg04258138	0	0	0	0	chr16	586226	586228	-
9680390	cg13720737	0	0	0	0	chr13	112957179	112957181	-	MCF2L	ENST00000442625.1	3'UTR
9680556	cg15417244	0	0	0	0	chr12	41437755	41437757	-	PDZRN4;PDZRN4;PDZRN4;PDZRN4;RP11-413B19.2	ENST00000539469.2;ENST00000539469.2;ENST00000298919.7;ENST00000298919.7;ENST00000547168.1	5'UTR;1stExon;1stExon;5'UTR;3'UTR
9681852	cg00986910	0	0	0	0	chr3	55416540	55416542	-
9682459	cg24279744	0	0	0	0	chr3	10366717	10366719	-
9685198	cg13235816	0	0	0	0	chr21	46002622	46002624	+	COL6A1;COL6A1;COL6A1;COL6A1;COL6A1	ENST00000463060.1;ENST00000498614.1;ENST00000486023.1;ENST00000486023.1;ENST00000546256.1	5'UTR;5'UTR;1stExon;5'UTR;3'UTR
9687503	cg20547777	0	0	0	0	chr8	118074340	118074342	-
9689487	cg02501410	0	0	0	0	chr3	143536942	143536944	-
9693924	cg22659564	0	0	0	0	chr11	92865522	92865524	-
9695190	cg02369052	0	0	0	0	chr15	92398695	92398697	-
9698286	cg23574443	0	0	0	0	chr17	8360622	8360624	+	AC135178.1	ENST00000535173.1	TSS1500
9699248	cg14173476	0	0	0	0	chr17	19287162	19287164	-	EPN2;EPN2;EPN2	ENST00000395618.3;ENST00000494192.2;ENST00000495155.1	5'UTR;5'UTR;5'UTR
9700407	cg10673707	0	0	0	0	chr3	6219424	6219426	+	AC026167.1	ENST00000435651.1	5'UTR
9702422	cg23064601	0	0	0	0	chr5	135031703	135031705	+	PITX1;PITX1	ENST00000504936.1;ENST00000504936.1	1stExon;3'UTR
9705109	cg09367817	0	0	0	0	chr1	163875952	163875954	+
9705545	cg19649152	0	0	0	0.0125968	chr13	112353177	112353179	-
9706989	cg12173661	0	0	0	0	chr14	93926585	93926587	-	FAM181A-AS1;FAM181A-AS1;FAM181A;FAM181A;FAM181A;FAM181A-AS1;FAM181A-AS1;FAM181A	ENST00000554538.1;ENST00000555732.1;ENST00000556222.1;ENST00000554404.1;ENST00000557000.1;ENST00000556290.1;ENST00000554742.1;ENST00000557719.1	3'UTR;3'UTR;TSS1500;TSS1500;TSS1500;TSS1500;TSS1500;5'UTR
9707559	cg03953626	0	0	0	0	chr6	30684618	30684620	+	PPP1R18;PPP1R18;PPP1R18	ENST00000467662.1;ENST00000488324.1;ENST00000274853.3	3'UTR;3'UTR;1stExon
9710559	cg20469680	0	0	0	0	chr7	135773670	135773672	-
9711279	cg17174980	0	0	0	0	chr12	13956579	13956581	+	GRIN2B	ENST00000279593.3	5'UTR
9711843	cg01518607	0	0	0	0	chr6	27268111	27268113	-
9712404	cg04550474	0	0	0	0	chr7	57179468	57179470	+
9713374	cg21406518	0	0	0	0	chr20	64163444	64163446	-	MYT1;MYT1	ENST00000328439.1;ENST00000360149.4	TSS1500;5'UTR
9716468	cg06507244	0	0	0	0	chr10	125880924	125880926	+	DHX32;DHX32;DHX32	ENST00000284690.3;ENST00000284690.3;ENST00000415732.1	1stExon;5'UTR;5'UTR
9717409	cg17342469	0	0	0	0	chr22	46077193	46077195	+	RP4-695O20__B.10	ENST00000381051.2	5'UTR
9718259	cg13913247	0	0	0	0	chr4	140286672	140286674	-	SCOC;RP11-425I13.3	ENST00000394205.3;ENST00000512692.1	5'UTR;3'UTR
9718261	cg07460010	0	0	0	0	chr2	176120445	176120447	+
9722843	cg26322248	0	0	0	0	chr20	13220334	13220336	-	ISM1	ENST00000262487.3	TSS1500
9723889	cg10002850	0	0	0	0	chr7	55022076	55022078	+	EGFR;EGFR;EGFR	ENST00000459688.1;ENST00000395504.3;ENST00000463948.1	5'UTR;5'UTR;5'UTR
9723903	cg21215409	0	0	0	0	chr8	144290633	144290635	+	BOP1;HSF1;HSF1;BOP1	ENST00000529231.1;ENST00000528838.1;ENST00000528988.1;ENST00000533125.1	5'UTR;TSS1500;TSS1500;3'UTR
9724897	cg06142324	0	0	0	0	chr11	124935641	124935643	-	HEPACAM	ENST00000528971.1	3'UTR
9726510	cg23910340	0	0	0	0	chr12	57893359	57893361	+	RP11-620J15.2;RP11-620J15.2	ENST00000548955.1;ENST00000499481.2	3'UTR;3'UTR
9726577	cg04571652	0	0	0	0	chr3	193241972	193241974	-	HRASLS	ENST00000264735.2	5'UTR
9728961	cg25210884	0	0	0	0	chr7	32051430	32051432	+	PDE1C	ENST00000464881.1	3'UTR
9729199	cg02318926	0	0	0	0	chr15	83283592	83283594	-	BNC1;BNC1;RP11-382A20.4	ENST00000541809.1;ENST00000569704.1;ENST00000565495.1	TSS200;TSS1500;5'UTR
9729329	cg08569979	0	0	0	0	chr13	40479577	40479579	-	RP11-350A18.1	ENST00000400430.2	3'UTR
9730905	cg04791060	0	0	0	0	chr6	31507405	31507407	-	MICB;MICB	ENST00000494577.1;ENST00000538442.1	5'UTR;ExonBnd
9735416	cg11711420	0	0	0	0	chr5	51383455	51383457	-	ISL1;CTD-2314G24.2;ISL1;ISL1;CTD-2314G24.2	ENST00000511384.1;ENST00000559112.1;ENST00000230658.7;ENST00000230658.7;ENST00000559112.1	TSS1500;1stExon;5'UTR;1stExon;3'UTR
9736237	cg26821433	0	0	0	0	chr2	169246977	169246979	-	LRP2	ENST00000263816.3	ExonBnd
9738954	cg18756580	0	0	0	0	chr20	49186694	49186696	+	STAU1;STAU1	ENST00000371828.3;ENST00000371856.2	5'UTR;5'UTR
9739153	cg26614264	0	0	0	0	chr12	109758660	109758662	-	MGC14436;MGC14436	ENST00000541723.1;ENST00000541460.1	3'UTR;3'UTR
9739191	cg09235583	0	0	0	0	chr6	30743363	30743365	-	FLOT1;FLOT1;FLOT1;FLOT1;FLOT1;FLOT1;FLOT1;FLOT1;FLOT1;FLOT1;FLOT1;IER3;IER3;IER3;IER3	ENST00000416018.1;ENST00000445853.1;ENST00000413165.1;ENST00000418160.1;ENST00000438162.1;ENST00000454845.1;ENST00000484693.1;ENST00000456573.2;ENST00000484168.1;ENST00000470643.1;ENST00000376389.3;ENST00000259874.5;ENST00000376377.2;ENST00000376377.2;ENST00000376382.4	TSS1500;TSS1500;TSS1500;TSS1500;TSS1500;TSS1500;TSS1500;TSS1500;TSS1500;TSS1500;TSS1500;3'UTR;3'UTR;1stExon;3'UTR
9740113	cg19861110	0	0	0	0	chr12	100573528	100573530	+	GAS2L3;GAS2L3;GAS2L3;GAS2L3	ENST00000550295.1;ENST00000266754.5;ENST00000547754.1;ENST00000547739.1	TSS1500;TSS200;TSS200;TSS200
9740883	cg02009103	0	0	0	0	chr10	101006628	101006630	+	RP11-108L7.7;LZTS2	ENST00000438367.1;ENST00000459989.1	3'UTR;5'UTR
9744544	cg06097994	0	0	0	0	chr17	79047088	79047090	-
9745174	cg12906963	0	0	0	0	chr3	3766182	3766184	+	SUMF1	ENST00000470751.1	3'UTR
9746900	cg27401945	0	0	0	0	chr10	117159576	117159578	+	RP11-501J20.2	ENST00000419373.1	3'UTR
9747154	cg04438074	0	0	0	0	chr10	61662780	61662782	+	C10orf107;C10orf107	ENST00000330194.2;ENST00000389639.3	TSS200;TSS1500
9752333	cg17266475	0	0	0	0	chr15	92098913	92098915	-	SLCO3A1;SLCO3A1;SLCO3A1	ENST00000555549.1;ENST00000553653.1;ENST00000555769.1	5'UTR;5'UTR;5'UTR
9754218	cg23045716	0	0	0	0	chr4	1208092	1208094	+	SPON2;SPON2;SPON2;SPON2;SPON2;SPON2;SPON2;SPON2;SPON2;SPON2	ENST00000510542.1;ENST00000509233.1;ENST00000504871.1;ENST00000510542.1;ENST00000502657.1;ENST00000400762.3;ENST00000509233.1;ENST00000511679.1;ENST00000506266.1;ENST00000504871.1	3'UTR;1stExon;1stExon;1stExon;3'UTR;3'UTR;5'UTR;5'UTR;3'UTR;3'UTR
9757292	cg23515702	0	0	0	0	chr2	205808700	205808702	-
9757317	cg16696727	0	0	0	0	chr14	103225594	103225596	+
9759992	cg01987776	0	0	0	0	chr7	138831573	138831575	-	KIAA1549	ENST00000242365.4	3'UTR
9760188	cg23657809	0	0	0	0	chr1	43382149	43382151	+
9761188	cg00959298	0	0	0	0	chr17	73829360	73829362	+	LINC00469	ENST00000321800.7	TSS1500
9762379	cg00148727	0	0	0	0	chr12	34603504	34603506	-
9763906	cg09935282	0	0	0	0	chr10	117137768	117137770	-
9763912	cg09019936	0	0	0	0	chr2	161426922	161426924	+	AC009487.5;SLC4A10	ENST00000505579.1;ENST00000482861.1	5'UTR;5'UTR
9765979	cg00163510	0	0	0	0	chr1	214549608	214549610	+	PTPN14;PTPN14;PTPN14	ENST00000491277.1;ENST00000486173.1;ENST00000366956.4	3'UTR;3'UTR;5'UTR
9766438	cg01924952	0	0	0	0	chr2	8487802	8487804	-
9767430	cg12757570	0	0	0	0	chr11	124745956	124745958	-	RP11-677M14.2-001;NRGN;NRGN;NRGN;NRGN	ENST00000531241.1;ENST00000412681.1;ENST00000284292.5;ENST00000284292.5;ENST00000526916.1	3'UTR;ExonBnd;ExonBnd;3'UTR;3'UTR
9767581	cg04159302	0	0	0	0	chr5	150782505	150782507	-	C5orf62	ENST00000526627.1	5'UTR
9769842	cg15393733	0	0	0	0	chr12	52796056	52796058	+	KRT3;KRT3;KRT3;KRT3	ENST00000309505.3;ENST00000417996.2;ENST00000309505.3;ENST00000417996.2	1stExon;1stExon;5'UTR;5'UTR
9769880	cg19267457	0	0	0	0	chr1	63929030	63929032	+	ROR1	ENST00000482426.1	5'UTR
9771929	cg08854306	0	0	0	0	chr4	90127405	90127407	-	FAM190A;FAM190A	ENST00000505073.1;ENST00000509176.1	TSS200;TSS200
9774229	cg22496809	0	0	0	0	chr6	84763230	84763232	+
9780111	cg02075324	0	0	0	0	chr14	54562583	54562585	-
9780349	cg02642585	0	0	0	0	chr21	30829964	30829966	+	KRTAP7-1	ENST00000452750.1	TSS1500
9780897	cg04017736	0	0	0	0	chr11	115956446	115956448	-
9781321	cg10755235	0	0	0	0	chr14	60507320	60507322	-	C14orf39	ENST00000556799.1	5'UTR
9786343	cg17334453	0	0	0	0	chr17	14575926	14575928	+
9787576	cg26541780	0	0	0	0	chr1	156248189	156248191	-	PAQR6;PAQR6;PAQR6;PAQR6;PAQR6;PAQR6;PAQR6;PAQR6;PAQR6;PAQR6	ENST00000480773.1;ENST00000368270.1;ENST00000468632.1;ENST00000356983.2;ENST00000335852.1;ENST00000470198.1;ENST00000360733.2;ENST00000340183.5;ENST00000492619.1;ENST00000292291.5	TSS200;TSS200;TSS200;TSS200;TSS200;TSS200;TSS200;TSS200;TSS200;TSS200
9788331	cg09416512	0	0	0	0	chr19	35347732	35347734	+
9788583	cg19254282	0	0	0	0	chr10	43905083	43905085	-	RP11-168P8.5	ENST00000438454.1	3'UTR
9791825	cg21050416	0	0	0	0	chr5	159984092	159984094	+
9800526	cg08834350	0	0	0	0	chr10	28939986	28939988	-
9806413	cg05334190	0	0	0	0	chr13	44306069	44306071	+
9806581	cg15970074	0	0	0	0	chr8	143826051	143826053	+	PUF60;PUF60;PUF60;PUF60;PUF60;PUF60	ENST00000532127.1;ENST00000526151.1;ENST00000453551.2;ENST00000313352.7;ENST00000533362.1;ENST00000531951.1	3'UTR;3'UTR;5'UTR;5'UTR;TSS1500;3'UTR
9806843	cg16291917	0	0	0	0	chr6	31622798	31622800	+	PRRC2A;SNORA38	ENST00000469577.1;ENST00000363946.1	5'UTR;TSS1500
9810953	cg22204479	0	0	0	0	chr20	21397588	21397590	+	RP11-227D2.3;NKX2-4;RP11-227D2.3;NKX2-4	ENST00000552439.1;ENST00000351817.4;ENST00000419666.2;ENST00000351817.4	TSS1500;1stExon;TSS1500;5'UTR
9810965	cg00973286	0	0	0	0	chr12	6341963	6341965	-	TNFRSF1A;TNFRSF1A;TNFRSF1A;TNFRSF1A;TNFRSF1A;TNFRSF1A;TNFRSF1A;TNFRSF1A;TNFRSF1A;TNFRSF1A;TNFRSF1A;TNFRSF1A;TNFRSF1A;TNFRSF1A;TNFRSF1A;TNFRSF1A	ENST00000535958.1;ENST00000538363.1;ENST00000539372.1;ENST00000543995.1;ENST00000540022.1;ENST00000535958.1;ENST00000536194.1;ENST00000440083.2;ENST00000534885.1;ENST00000539372.1;ENST00000543995.1;ENST00000540022.1;ENST00000536194.1;ENST00000440083.2;ENST00000534885.1;ENST00000366159.4	3'UTR;3'UTR;1stExon;1stExon;1stExon;1stExon;1stExon;1stExon;1stExon;5'UTR;5'UTR;5'UTR;5'UTR;5'UTR;5'UTR;TSS200
10604562	cg05470554	0	0	0	0	chr7	121329024	121329026	+	WNT16;WNT16;WNT16	ENST00000414945.2;ENST00000222462.2;ENST00000222462.2	TSS1500;5'UTR;1stExon
10605144	cg01671881	0	0	0	0	chr20	33217094	33217096	+	BPIFA3;BPIFA3;BPIFA3;RP11-49G10.3	ENST00000490499.1;ENST00000471233.1;ENST00000375452.3;ENST00000419613.1	TSS1500;TSS1500;TSS1500;TSS200
10605546	cg18301423	0	0	0	0	chr5	132257524	132257526	+	PDLIM4;PDLIM4;PDLIM4;PDLIM4;P4HA2;P4HA2;P4HA2	ENST00000253754.3;ENST00000463615.1;ENST00000474421.1;ENST00000379018.3;ENST00000416053.1;ENST00000439698.1;ENST00000471826.1	TSS200;TSS200;TSS200;TSS200;5'UTR;5'UTR;3'UTR
10605874	cg22889914	0	0	0	0	chr10	97571574	97571576	-	ANKRD2;ANKRD2;ANKRD2	ENST00000298808.5;ENST00000370655.1;ENST00000455090.1	TSS1500;TSS1500;TSS1500
10607214	cg09169673	0	0	0	0	chr11	17351612	17351614	+	RP1-239B22.1;RP1-239B22.1	ENST00000530403.1;ENST00000338965.4	TSS1500;TSS200
10607938	cg07363657	0	0	0	0	chr1	60867944	60867946	+
10610533	cg09667650	0	0	0	0	chr11	57188898	57188900	+	LRRC55	ENST00000497933.1	3'UTR
10613160	cg07548213	0	0	0	0	chr2	161415239	161415241	+	TBR1;TBR1	ENST00000389554.3;ENST00000463544.1	TSS1500;TSS1500
10613566	cg13787850	0	0	0	0	chr9	99433668	99433670	+
10613938	cg05017994	0	0	0	0	chr5	964446	964448	-
10618860	cg19516340	0	0	0	0	chr2	10123568	10123570	+	RRM2;RRM2;RRM2;RRM2	ENST00000459969.1;ENST00000498343.1;ENST00000461327.1;ENST00000491447.1	5'UTR;5'UTR;5'UTR;5'UTR
10620932	cg20637405	0	0	0	0	chr6	42078638	42078640	+	TAF8;TAF8;TAF8	ENST00000494547.1;ENST00000372982.4;ENST00000372977.3	3'UTR;3'UTR;3'UTR
10623960	cg01898377	0	0	0	0	chr20	50343734	50343736	+
10625826	cg26802194	0	0	0	0	chr16	57883014	57883016	+
10630578	cg22030962	0	0	0	0	chr5	137648364	137648366	-	MIR874;KLHL3;KLHL3;KLHL3	ENST00000401190.1;ENST00000506873.1;ENST00000504208.1;ENST00000502381.1	TSS1500;3'UTR;3'UTR;3'UTR
10633910	cg13977827	0	0	0	0	chr9	14307195	14307197	+	NFIB	ENST00000493697.1	3'UTR
10639870	cg03464366	0	0	0	0	chr2	105611328	105611330	+
10639914	cg16402452	0	0	0	0	chr12	57736071	57736073	-
10640116	cg00713400	0	0	0	0	chr7	22193587	22193589	+	RAPGEF5;RAPGEF5;RAPGEF5;RAPGEF5;RAPGEF5;RAPGEF5	ENST00000458533.1;ENST00000405243.1;ENST00000258735.5;ENST00000451559.1;ENST00000401957.1;ENST00000475788.1	5'UTR;3'UTR;1stExon;1stExon;1stExon;3'UTR
10641124	cg00055771	0	0	0	0	chr5	145130898	145130900	-
10642546	cg13973985	0	0	0	0	chr19	14674791	14674793	+	EMR3;EMR3;EMR3;EMR3	ENST00000443157.2;ENST00000253673.4;ENST00000443157.2;ENST00000253673.4	1stExon;1stExon;5'UTR;5'UTR
10642590	cg01128736	0	0	0	0	chr6	4460923	4460925	-
10644282	cg12967164	0	0	0	0	chr7	1714000	1714002	-	ELFN1;ELFN1	ENST00000424383.2;ENST00000561626.1	5'UTR;5'UTR
10645830	cg10778971	0	0	0	0	chr14	94110754	94110756	+	IFI27;IFI27;IFI27;IFI27;IFI27;IFI27;IFI27;IFI27;IFI27;IFI27;IFI27;IFI27;IFI27;IFI27;IFI27;IFI27;IFI27;IFI27	ENST00000554448.1;ENST00000557634.1;ENST00000555744.1;ENST00000448882.1;ENST00000448882.1;ENST00000557098.1;ENST00000557098.1;ENST00000555081.1;ENST00000555081.1;ENST00000557700.1;ENST00000554800.1;ENST00000554800.1;ENST00000556544.1;ENST00000556544.1;ENST00000298902.5;ENST00000298902.5;ENST00000555819.1;ENST00000555819.1	5'UTR;TSS200;TSS200;1stExon;5'UTR;1stExon;5'UTR;1stExon;5'UTR;5'UTR;1stExon;5'UTR;1stExon;5'UTR;1stExon;5'UTR;1stExon;5'UTR
10646846	cg19425603	0	0	0	0	chr4	30837279	30837281	-
10650956	cg00979260	0	0	0	0	chr1	62953680	62953682	-
10651191	cg18249173	0	0	0	0	chr7	35253633	35253635	+	TBX20;TBX20;TBX20	ENST00000408931.3;ENST00000408931.3;ENST00000492961.1	1stExon;5'UTR;TSS200
10652143	cg20863673	0	0	0	0	chr2	11850170	11850172	+	AC096559.1	ENST00000429878.1	5'UTR
10654237	cg02256384	0	0	0	0	chr14	95071907	95071909	+
10655599	cg08457298	0	0	0	0	chr8	109681050	109681052	-	SYBU;SYBU;SYBU;SYBU;SYBU;SYBU;SYBU;SYBU;SYBU;SYBU;SYBU	ENST00000533821.1;ENST00000527664.1;ENST00000531230.1;ENST00000532189.1;ENST00000534184.1;ENST00000408889.3;ENST00000528716.1;ENST00000527600.1;ENST00000534578.1;ENST00000529190.1;ENST00000422135.1	TSS1500;TSS200;TSS200;TSS200;TSS200;TSS200;TSS1500;TSS1500;5'UTR;5'UTR;5'UTR
10659219	cg19313023	0	0	0	0	chr4	53905964	53905966	-	RP11-89B16.1	ENST00000512405.1	5'UTR
10659271	cg24854704	0	0	0	0	chr5	539304	539306	+
10659883	cg22126047	0	0	0	0	chr22	19016373	19016375	+	DGCR5	ENST00000440005.1	5'UTR
10661295	cg20479672	0	0	0	0	chr18	10727385	10727387	+
10671238	cg09042952	0	0	0	0	chr12	121799556	121799558	-	AC084018.1;AC084018.1;AC084018.1;AC084018.1;AC084018.1;AC084018.1;AC084018.1;AC084018.1;AC084018.1;RP11-347I19.3;RP11-347I19.3;RP11-347I19.3;AC084018.1	ENST00000542933.1;ENST00000537157.1;ENST00000428029.2;ENST00000541694.1;ENST00000543167.1;ENST00000535643.1;ENST00000543334.1;ENST00000535614.1;ENST00000536662.1;ENST00000546227.1;ENST00000541657.1;ENST00000545544.1;ENST00000429892.1	3'UTR;3'UTR;3'UTR;3'UTR;3'UTR;3'UTR;3'UTR;3'UTR;3'UTR;3'UTR;3'UTR;3'UTR;3'UTR
10671586	cg20402783	0	0	0	0	chr12	53987228	53987230	+	HOXC10;HOXC10;HOXC10;HOXC5	ENST00000511575.1;ENST00000514415.1;ENST00000513413.2;ENST00000513209.1	5'UTR;5'UTR;5'UTR;5'UTR
10676950	cg00561322	0	0	0	0	chr11	111735648	111735650	+	PPP2R1B;PPP2R1B;PPP2R1B	ENST00000530787.1;ENST00000412902.1;ENST00000526287.1	TSS1500;3'UTR;3'UTR
10679579	cg04294437	0	0	0	0	chr16	50841292	50841294	-
10681598	cg19572157	0	0	0	0	chr2	75507154	75507156	-	FAM176A;FAM176A	ENST00000490746.1;ENST00000485891.1	3'UTR;3'UTR
10683240	cg02391549	0	0	0	0	chr19	8981306	8981308	+	MUC16;MUC16	ENST00000397910.2;ENST00000397910.2	1stExon;5'UTR
10684172	cg06059056	0	0	0	0	chr3	12967468	12967470	+	IQSEC1;IQSEC1;IQSEC1;IQSEC1	ENST00000273221.4;ENST00000474467.1;ENST00000473088.1;ENST00000273221.4	5'UTR;TSS200;3'UTR;1stExon
10684950	cg25114781	0	0	0	0.00476547	chr14	92530574	92530576	-
10687198	cg05635036	0	0	0	0	chr12	109712156	109712158	-
10689150	cg20576955	0	0	0	0	chr11	4585470	4585472	-	OR52I2	ENST00000312614.4	TSS1500
10689242	cg23230830	0	0	0	0	chr1	248739798	248739800	+
10690936	cg05516821	0	0	0	0	chr3	186640682	186640684	+	FETUB;FETUB;FETUB;FETUB;FETUB;FETUB;FETUB;FETUB;FETUB;FETUB	ENST00000431018.1;ENST00000539949.1;ENST00000265029.3;ENST00000382134.3;ENST00000435961.1;ENST00000420570.1;ENST00000488561.1;ENST00000488561.1;ENST00000382136.3;ENST00000450521.1	5'UTR;5'UTR;1stExon;1stExon;1stExon;1stExon;1stExon;5'UTR;1stExon;ExonBnd
10699572	cg22499797	0	0	0	0	chr17	32258886	32258888	-
10705927	cg09652526	0	0	0	0	chr20	59258296	59258298	+	ZNF831	ENST00000371030.2	3'UTR
10711265	cg07054523	0	0	0	0	chr22	29474285	29474287	-	AC000035.3	ENST00000419368.1	3'UTR
10712253	cg05785805	0	0	0	0	chr1	224618670	224618672	+	CNIH3;CNIH3;CNIH3;CNIH3	ENST00000498382.1;ENST00000478120.1;ENST00000481095.1;ENST00000496277.1	5'UTR;5'UTR;5'UTR;5'UTR
10721263	cg02897366	0	0	0	0	chr1	201456861	201456863	+
10722863	cg09598276	0	0	0	0	chr22	24583619	24583621	-	GGT1;SNRPD3;SNRPD3	ENST00000248923.4;ENST00000404603.1;ENST00000439775.1	TSS200;3'UTR;3'UTR
10726537	cg18222913	0	0	0	0	chr12	128362292	128362294	-
10726931	cg13302217	0	0	0	0	chr16	88535120	88535122	-	ZFPM1	ENST00000319555.2	3'UTR
10726983	cg09262197	0	0	0	0	chr1	3890747	3890749	+	C1orf174;C1orf174	ENST00000486765.1;ENST00000474140.1	3'UTR;3'UTR
10727521	cg21469772	0	0	0	0	chr9	122227014	122227016	+	LHX6;LHX6;LHX6;LHX6	ENST00000560152.1;ENST00000560152.1;ENST00000558672.1;ENST00000373755.2	3'UTR;1stExon;TSS1500;ExonBnd
10727969	cg24570303	0	0	0	0	chr10	101140733	101140735	-	RP11-31L23.3;RP11-108L7.11;RP11-108L7.11	ENST00000411459.1;ENST00000441069.1;ENST00000441069.1	TSS1500;1stExon;3'UTR
10729103	cg05782377	0	0	0	0	chr1	11700798	11700800	+	C1orf187	ENST00000294485.5	5'UTR
10731846	cg18360825	0	0	0	0	chr10	101006700	101006702	+	RP11-108L7.7;LZTS2	ENST00000438367.1;ENST00000459989.1	3'UTR;5'UTR
10732964	cg17206850	0	0	0	0	chr11	62925983	62925985	+
10733834	cg07056138	0	0	0	0	chr8	102108031	102108033	-	NCALD;NCALD;NCALD;NCALD;NCALD;NCALD;NCALD;NCALD;NCALD;NCALD;NCALD;NCALD	ENST00000517639.1;ENST00000517531.1;ENST00000524209.1;ENST00000517822.1;ENST00000523923.1;ENST00000521599.1;ENST00000521964.1;ENST00000311028.3;ENST00000522206.1;ENST00000522078.1;ENST00000395923.1;ENST00000518952.1	3'UTR;5'UTR;5'UTR;5'UTR;5'UTR;5'UTR;5'UTR;5'UTR;5'UTR;5'UTR;5'UTR;3'UTR
10734185	cg05297854	0	0	0	0	chr22	50185257	50185259	-	TRABD;TRABD;TRABD	ENST00000380909.4;ENST00000303434.4;ENST00000463233.1	TSS1500;TSS1500;TSS1500
10736185	cg12960696	0	0	0	0	chr5	149024550	149024552	+	SH3TC2;SH3TC2;SH3TC2	ENST00000323829.5;ENST00000504517.1;ENST00000510779.1	3'UTR;3'UTR;3'UTR
10736983	cg23490077	0	0	0	0	chr6	112289442	112289444	+	RP11-506B6.6	ENST00000433684.1	5'UTR
10738848	cg09189889	0	0	0	0	chr13	94479956	94479958	+	DCT;DCT	ENST00000377028.4;ENST00000446125.1	TSS1500;TSS1500
10742593	cg06874323	0	0	0	0	chr10	101226767	101226769	-
10745820	cg25764105	0	0	0	0	chr11	31796261	31796263	+	PAX6;PAX6	ENST00000530373.1;ENST00000464174.1	5'UTR;5'UTR
10749167	cg02141084	0	0	0	0	chr12	8681554	8681556	-	RIMKLB;RIMKLB	ENST00000538758.1;ENST00000544257.1	TSS200;TSS200
10756942	cg07212543	0	0	0	0	chr13	112959422	112959424	+
10756976	cg02840008	0	0	0	0	chr8	843503	843505	+	CTD-3212A4.1	ENST00000522092.1	5'UTR
10758241	cg03955568	0	0	0	0	chr4	1212361	1212363	-	CTBP1;CTBP1	ENST00000514596.1;ENST00000382950.4	3'UTR;3'UTR
10760246	cg02647929	0	-0.0273743	0	-0.0162432	chr16	4664078	4664080	-
10760546	cg10553890	0	0	0	0	chr11	83363544	83363546	+	RP11-727A23.10	ENST00000530045.1	5'UTR
10760978	cg13782866	0	0	0	0	chr1	231626098	231626100	+	DISC1	ENST00000317586.4	TSS1500
10762131	cg23693487	0	0	0	0	chr8	30813229	30813231	-	PPP2CB;PPP2CB;PPP2CB;PPP2CB;PPP2CB	ENST00000520500.1;ENST00000518564.1;ENST00000406655.1;ENST00000221138.4;ENST00000518243.1	3'UTR;TSS1500;TSS1500;TSS1500;TSS1500
10763992	cg13392422	0	0	0	0	chr6	17032322	17032324	+
10773887	cg07220152	0	0	0	0	chr6	30769492	30769494	-	HCG20	ENST00000439406.1	5'UTR
10774571	cg21885317	0	0	0	0	chr8	123235853	123235855	-	C8orf76;C8orf76;C8orf76	ENST00000518996.1;ENST00000519791.1;ENST00000521310.1	3'UTR;3'UTR;3'UTR
10778151	cg26231761	0	0	0	0	chr1	4684735	4684737	+
10778201	cg07745373	0	0	0	0	chr11	59173941	59173943	+	DTX4	ENST00000532982.1	5'UTR
10778573	cg19531032	0	0	0	0	chr2	235605402	235605404	+
10786200	cg00865356	0	0	0	0	chr4	90127407	90127409	-	FAM190A;FAM190A	ENST00000505073.1;ENST00000509176.1	TSS200;TSS200
10789110	cg16410413	0	0	0	0	chr20	723996	723998	-
10789864	cg00990385	0	0	0	0	chr12	113149884	113149886	+	CCDC42B	ENST00000335621.6	1stExon
10790536	cg09282500	0	0	0	0	chr20	57561021	57561023	-	PCK1;PCK1;PCK1;PCK1;PCK1	ENST00000535860.1;ENST00000498194.1;ENST00000467047.1;ENST00000475833.1;ENST00000543666.1	TSS1500;TSS1500;TSS200;TSS200;TSS200
10792536	cg25734089	0	0	0	0	chr19	46466661	46466663	+	PNMAL1;PNMAL1	ENST00000438932.1;ENST00000313683.10	3'UTR;3'UTR
10793911	cg09902062	0	0	0	0	chr1	152971857	152971859	+	SPRR4	ENST00000328051.2	5'UTR
10797847	cg12364755	0	0	0	0	chr17	2595347	2595349	-	PAFAH1B1;PAFAH1B1;PAFAH1B1;PAFAH1B1;PAFAH1B1;PAFAH1B1;PAFAH1B1	ENST00000576586.1;ENST00000573839.1;ENST00000397195.4;ENST00000575477.1;ENST00000572915.1;ENST00000570400.1;ENST00000571289.1	5'UTR;5'UTR;5'UTR;5'UTR;5'UTR;5'UTR;5'UTR
10800924	cg08162476	0	0	0	0	chr3	13022500	13022502	+
10801527	cg15637465	0	0	0	0	chr5	169301265	169301267	+	SLIT3;SLIT3;SLIT3;SLIT3;SLIT3	ENST00000404867.3;ENST00000518140.1;ENST00000521130.1;ENST00000332966.8;ENST00000519560.1	TSS1500;TSS1500;TSS1500;TSS1500;TSS200
10802575	cg05667197	0	0	0	0	chr7	143131809	143131811	-	PIP	ENST00000291009.3	TSS1500
10803126	cg24322628	0	0	0	0	chr4	73850205	73850207	-
10805299	cg20968678	0	0	0	0	chr2	216084258	216084260	+	PECR;TMEM169;TMEM169;TMEM169;TMEM169	ENST00000464722.1;ENST00000433112.1;ENST00000437356.2;ENST00000295658.4;ENST00000455479.1	TSS1500;5'UTR;5'UTR;5'UTR;5'UTR
10808281	cg23971987	0	0	0	0	chr4	11650880	11650882	+	RP11-281P23.2	ENST00000510095.1	5'UTR
10809118	cg02340083	0	0	0	0	chr1	50416333	50416335	+
11602169	cg02616418	0	0	0	0	chr4	153204528	153204530	+	TRIM2;TRIM2;TRIM2;TRIM2;TRIM2;TRIM2;TRIM2;TRIM2	ENST00000496978.1;ENST00000338700.5;ENST00000338700.5;ENST00000441616.1;ENST00000437508.2;ENST00000496978.1;ENST00000479711.1;ENST00000494872.1	1stExon;5'UTR;1stExon;5'UTR;5'UTR;5'UTR;5'UTR;5'UTR
11605140	cg19120064	0	0	0	0	chr10	13707284	13707286	-	FRMD4A;FRMD4A;FRMD4A	ENST00000492155.1;ENST00000492155.1;ENST00000477221.1	1stExon;3'UTR;3'UTR
11606190	cg04867652	0	0	0	0	chr17	77182431	77182433	-
11606950	cg07983394	0	0	0	0	chr10	359241	359243	+	DIP2C	ENST00000381496.3	3'UTR
11608254	cg04658027	0	0	0	0	chr6	31734996	31734998	-
11608824	cg21555696	0	0	0	0	chr5	176798932	176798934	+
11608834	cg08145381	0	0	0	0	chr14	74705801	74705803	+	KIAA0317;KIAA0317;KIAA0317;KIAA0317;KIAA0317;KIAA0317;KIAA0317;KIAA0317;KIAA0317	ENST00000557401.1;ENST00000469797.1;ENST00000556202.1;ENST00000556589.1;ENST00000555249.1;ENST00000356357.4;ENST00000473934.1;ENST00000554525.1;ENST00000556860.1	3'UTR;3'UTR;5'UTR;3'UTR;5'UTR;5'UTR;3'UTR;3'UTR;3'UTR
11609291	cg20389635	0	0	0	0	chr12	27967120	27967122	+	RP11-993B23.3	ENST00000538113.1	5'UTR
11610113	cg09787089	0	0	0	0	chr1	54273502	54273504	+	SSBP3;SSBP3;SSBP3;SSBP3;SSBP3	ENST00000326956.6;ENST00000533946.1;ENST00000426150.1;ENST00000533209.1;ENST00000528787.1	3'UTR;3'UTR;3'UTR;3'UTR;3'UTR
11611153	cg14654637	0	0	0	0	chr9	127423174	127423176	-	ZNF79;ZNF79	ENST00000342483.5;ENST00000543471.1	TSS1500;TSS1500
11611535	cg05576795	0	0	0	0	chr5	174190170	174190172	-
11612595	cg06440519	0	0	0	0	chr19	50639117	50639119	+	SYT3;SYT3	ENST00000338916.3;ENST00000544769.1	TSS1500;5'UTR
11621554	cg18617527	0	0	0	0	chr14	99548341	99548343	+	CCDC85C	ENST00000554877.1	5'UTR
11622902	cg25309292	0	0	0	0	chr13	112959259	112959261	-
11624834	cg25219874	0	0	0	0	chr17	22694423	22694425	-
11625544	cg06781656	0	0	0	0	chr4	3673392	3673394	+
11631851	cg09639964	0	0	0	0	chr17	1006059	1006061	+	ABR;ABR;ABR;ABR;ABR;ABR	ENST00000302538.5;ENST00000544583.2;ENST00000572585.1;ENST00000574437.1;ENST00000291107.2;ENST00000543210.2	3'UTR;3'UTR;3'UTR;3'UTR;3'UTR;3'UTR
11631919	cg18755643	0	0	0	0	chr1	51322960	51322962	+	TTC39A;TTC39A;TTC39A;TTC39A;TTC39A;TTC39A;TTC39A	ENST00000447632.2;ENST00000371750.5;ENST00000532836.1;ENST00000422925.1;ENST00000262675.7;ENST00000380849.2;ENST00000411642.2	TSS1500;TSS1500;5'UTR;5'UTR;5'UTR;5'UTR;5'UTR
11638181	cg19071976	0	0	0	0	chr6	32058878	32058880	-
11639100	cg20043105	0.0194073	-0.0234648	0	-0.0264151	chr14	28778251	28778253	-	C14orf23	ENST00000552957.1	3'UTR
11642890	cg07984515	0	0	0	0	chr12	98399825	98399827	+
11644244	cg19399285	0	0	0	0	chr10	73907088	73907090	-
11646292	cg15414930	0	0	0	0	chr6	17985332	17985334	+	KIF13A;KIF13A	ENST00000507576.1;ENST00000505588.1	3'UTR;3'UTR
11646586	cg12483545	0	0	0	0	chr1	2267439	2267441	+	SKI;SKI	ENST00000508416.1;ENST00000478223.2	5'UTR;5'UTR
11646832	cg07002540	0	0	0	0	chr2	85054004	85054006	+	KCMF1	ENST00000409785.3	3'UTR
11655153	cg12799781	0	0	0	0	chr17	12665792	12665794	-	MYOCD;MYOCD;MYOCD	ENST00000343344.4;ENST00000395982.2;ENST00000468060.1	TSS1500;TSS200;TSS200
11656111	cg03363142	0	0	0	0	chr8	69030711	69030713	+	RP11-600K15.1	ENST00000518540.1	3'UTR
11663889	cg03150515	0	0	0	0	chr8	25979371	25979373	-
11665179	cg12074966	0	0	0	0	chr3	120170664	120170666	+	GPR156	ENST00000495912.1	3'UTR
11668853	cg10505610	0	0	0	0	chr5	172355202	172355204	+
11669208	cg22000727	0	0	0	0	chr6	3458964	3458966	+
11670558	cg09029902	0	0	0	0	chr20	53583054	53583056	+	ZNF217;ZNF217;ZNF217;ZNF217;ZNF217;ZNF217	ENST00000395971.2;ENST00000302342.3;ENST00000302342.3;ENST00000371471.2;ENST00000431687.1;ENST00000540425.1	5'UTR;1stExon;5'UTR;5'UTR;5'UTR;3'UTR
11674102	cg01706334	0	0	0	0	chr8	71960609	71960611	-	RP11-383H13.1;RP11-383H13.1;RP11-383H13.1;RP11-383H13.1;RP11-383H13.1;RP11-383H13.1;RP11-383H13.1	ENST00000518700.1;ENST00000524152.1;ENST00000521467.1;ENST00000457356.4;ENST00000519751.1;ENST00000518916.1;ENST00000522519.1	TSS1500;5'UTR;5'UTR;5'UTR;5'UTR;5'UTR;3'UTR
11674566	cg14826683	0	0	0	0	chr1	153041353	153041355	+	SPRR2D;SPRR2D;SPRR2D	ENST00000368756.1;ENST00000368758.3;ENST00000360379.3	5'UTR;5'UTR;TSS1500
11677524	cg12621303	0	0	0	0	chr11	117793754	117793756	+	DSCAML1;DSCAML1	ENST00000446508.2;ENST00000525836.1	5'UTR;5'UTR
11678555	cg02976723	0	0	0	0	chr6	3825692	3825694	+
11681264	cg14601444	0	0	0	0	chr2	74380408	74380410	-	DCTN1;DCTN1;DCTN1;DCTN1;DCTN1;DCTN1;DCTN1;DCTN1;DCTN1;DCTN1;DCTN1;DCTN1	ENST00000449655.1;ENST00000413111.1;ENST00000409567.3;ENST00000454119.1;ENST00000393999.2;ENST00000394003.3;ENST00000421392.1;ENST00000437375.1;ENST00000409868.1;ENST00000434055.1;ENST00000440727.1;ENST00000409240.1	5'UTR;TSS200;TSS200;TSS200;TSS200;TSS200;5'UTR;5'UTR;5'UTR;5'UTR;5'UTR;5'UTR
11681846	cg11559967	0	0	0	0	chr22	37967864	37967866	-	POLR2F;POLR2F	ENST00000442738.2;ENST00000484894.1	3'UTR;5'UTR
11681890	cg06122871	0	0	0	0	chr6	84766491	84766493	+
11684184	cg18882687	0	0	0	0	chr1	228088126	228088128	+	ARF1;ARF1;ARF1;ARF1;ARF1;ARF1;ARF1;ARF1;ARF1;ARF1;ARF1;ARF1;ARF1;ARF1;ARF1	ENST00000497165.1;ENST00000272102.5;ENST00000542941.1;ENST00000477821.1;ENST00000470670.1;ENST00000478424.1;ENST00000470558.1;ENST00000473949.1;ENST00000477451.1;ENST00000478336.1;ENST00000541182.1;ENST00000469235.1;ENST00000473546.1;ENST00000482962.1;ENST00000497165.1	1stExon;5'UTR;5'UTR;5'UTR;5'UTR;5'UTR;5'UTR;5'UTR;5'UTR;5'UTR;5'UTR;5'UTR;5'UTR;5'UTR;5'UTR
11684196	cg05521175	0	0	0	0	chr2	219569805	219569807	+	OBSL1;INHA;OBSL1	ENST00000289656.3;ENST00000489456.1;ENST00000465149.1	5'UTR;5'UTR;3'UTR
11686558	cg24681963	0	0	0	0	chr2	71785236	71785238	+
11687840	cg17736997	0	0	0	0	chr6	163430582	163430584	-	QKI;QKI;QKI;QKI	ENST00000537041.1;ENST00000537124.1;ENST00000545346.1;ENST00000544436.1	5'UTR;5'UTR;5'UTR;5'UTR
11688914	cg11030811	0	0	0	0	chr13	25169469	25169471	+	FAM123A;FAM123A;FAM123A;FAM123A	ENST00000381853.3;ENST00000515384.1;ENST00000515384.1;ENST00000357816.2	3'UTR;3'UTR;1stExon;3'UTR
11689582	cg01746550	0	0	0	0	chr2	60316655	60316657	+
11690236	cg00543769	0	0	0	0	chr5	71453298	71453300	+
11694860	cg00083042	0	0	0	0	chr10	30115687	30115689	+	KIAA1462	ENST00000465712.1	TSS200
11705295	cg26708220	0	0	0	0	chr15	37095375	37095377	-	MEIS2;MEIS2;MEIS2;MEIS2;MEIS2;MEIS2	ENST00000561422.1;ENST00000559129.1;ENST00000560697.1;ENST00000560617.1;ENST00000219869.9;ENST00000561163.1	TSS1500;3'UTR;5'UTR;5'UTR;5'UTR;3'UTR
11706857	cg05105080	0	0	0	0	chr3	150097261	150097263	+	RP11-167H9.4;RP11-167H9.4;RP11-167H9.4	ENST00000487840.1;ENST00000472821.1;ENST00000489690.1	5'UTR;5'UTR;TSS1500
11708151	cg26605683	0	0	0	0	chr5	173324265	173324267	-	STC2;STC2	ENST00000520593.1;ENST00000520593.1	3'UTR;1stExon
11721165	cg22209918	0	0	0	0	chr6	33161125	33161127	-
11722827	cg01941586	0	0	0	0	chr1	39738042	39738044	+	PPIE;PPIE;PPIE;PPIE;PPIE;PPIE;PPIE;PPIE;PPIE;PPIE;PPIE	ENST00000485507.1;ENST00000324379.5;ENST00000356511.2;ENST00000456578.2;ENST00000495526.1;ENST00000482751.1;ENST00000497370.1;ENST00000474804.1;ENST00000475350.1;ENST00000480169.1;ENST00000470018.1	TSS1500;TSS1500;TSS1500;TSS1500;TSS1500;TSS1500;TSS1500;TSS1500;TSS1500;TSS1500;5'UTR
11723861	cg15604241	0	0	0	0	chr11	35919684	35919686	-	RP11-698N11.2;RP11-698N11.2	ENST00000531569.1;ENST00000525363.1	TSS1500;TSS1500
11729279	cg26692003	0	0	0	0	chr3	13021664	13021666	+
11729965	cg02936035	0	0	0	0	chr6	47664054	47664056	+	GPR111;GPR111	ENST00000507065.1;ENST00000467205.2	5'UTR;5'UTR
11732172	cg13555662	0	0	0	0	chr9	135662857	135662859	+	LCN9;LCN9	ENST00000277526.3;ENST00000430290.2	TSS1500;TSS1500
11732526	cg00579706	0	0	0	0	chr2	121224289	121224291	+	TFCP2L1;TFCP2L1;TFCP2L1	ENST00000537910.1;ENST00000464621.1;ENST00000263707.5	3'UTR;3'UTR;3'UTR
11737293	cg21622709	0	0	0	0	chr12	66495317	66495319	-
11741225	cg26863308	0	0	0	0	chr11	119169380	119169382	-	NLRX1;NLRX1;NLRX1;NLRX1;NLRX1;NLRX1;NLRX1;NLRX1;NLRX1;NLRX1;NLRX1;NLRX1	ENST00000482180.1;ENST00000454811.1;ENST00000449394.1;ENST00000422249.1;ENST00000474751.2;ENST00000409991.1;ENST00000292199.2;ENST00000409265.4;ENST00000409109.1;ENST00000468765.1;ENST00000397884.1;ENST00000481860.2	5'UTR;5'UTR;5'UTR;5'UTR;5'UTR;5'UTR;5'UTR;5'UTR;5'UTR;5'UTR;5'UTR;5'UTR
11741579	cg14044461	0	0	0	0	chr1	59777285	59777287	+	RP4-782L23.2;RP4-782L23.1	ENST00000443012.1;ENST00000424725.1	3'UTR;5'UTR
11744888	cg04510919	0	0	0	0	chr4	7281091	7281093	-
11748552	cg09868336	0	0	0	0	chr3	68932714	68932716	-	FAM19A4;FAM19A4	ENST00000495737.1;ENST00000295569.7	TSS200;TSS200
11748842	cg10899547	0	0	0	0	chr5	180127110	180127112	+	RASGEF1C	ENST00000519883.1	3'UTR
11752178	cg22902550	0	0	0	0	chr5	137004370	137004372	+
11753952	cg15264020	0	0	0	0	chr3	61688535	61688537	+	PTPRG;PTPRG	ENST00000495879.1;ENST00000475527.1	5'UTR;5'UTR
11759910	cg17950410	0	0	0	0	chr6	30719124	30719126	-	MDC1;MDC1;TUBB;TUBB;TUBB	ENST00000376405.2;ENST00000376406.3;ENST00000327892.8;ENST00000422827.2;ENST00000435534.1	TSS1500;TSS1500;TSS1500;TSS1500;TSS1500
11760208	cg16007497	0	0	-0.00932246	0	chr4	73847638	73847640	-	CXCL6	ENST00000503446.1	5'UTR
11767917	cg04755523	0	0	0	0	chr6	31540887	31540889	-	DDX39B;ATP6V1G2-DDX39B;DDX39B;DDX39B;DDX39B;DDX39B;DDX39B;DDX39B;DDX39B;DDX39B;DDX39B;DDX39B;DDX39B;DDX39B;DDX39B;DDX39B-AS1;DDX39B-AS1;DDX39B;ATP6V1G2-DDX39B;DDX39B;DDX39B	ENST00000481456.1;ENST00000480131.1;ENST00000431908.1;ENST00000453105.2;ENST00000415382.2;ENST00000419338.1;ENST00000427214.1;ENST00000458215.1;ENST00000456662.1;ENST00000456976.1;ENST00000428450.1;ENST00000449074.2;ENST00000428098.1;ENST00000458640.1;ENST00000376177.2;ENST00000420520.1;ENST00000416684.1;ENST00000462256.1;ENST00000376185.1;ENST00000482195.1;ENST00000481456.1	1stExon;3'UTR;5'UTR;5'UTR;5'UTR;5'UTR;5'UTR;5'UTR;5'UTR;5'UTR;5'UTR;5'UTR;5'UTR;5'UTR;TSS1500;TSS1500;TSS1500;3'UTR;3'UTR;3'UTR;3'UTR
11768287	cg09623845	0	0	0	0	chr3	3802202	3802204	+	LRRN1;SUMF1;SUMF1;LRRN1;LRRN1	ENST00000472075.1;ENST00000470751.1;ENST00000448413.1;ENST00000319331.3;ENST00000496115.1	5'UTR;TSS1500;3'UTR;5'UTR;5'UTR
11772201	cg27641628	0	0	0	0	chr7	135148278	135148280	+	C7orf49;AC083862.1;TMEM140;C7orf49;TMEM140	ENST00000464070.1;ENST00000452718.1;ENST00000466307.1;ENST00000459937.1;ENST00000275767.2	TSS200;TSS200;5'UTR;3'UTR;5'UTR
11772523	cg24496223	0	0	0	0	chr18	5629371	5629373	+	EPB41L3	ENST00000545076.1	TSS1500
11774105	cg15001032	0	0	0	0	chr7	50565296	50565298	-	DDC;DDC;DDC	ENST00000420203.1;ENST00000444124.2;ENST00000444124.2	TSS1500;1stExon;5'UTR
11778171	cg18161670	0	0	0	0	chr7	229224	229226	+	AC145676.2;AC145676.2	ENST00000514988.1;ENST00000514988.1	1stExon;5'UTR
11780573	cg01892516	0	0	0	0	chr14	37595326	37595328	-	FOXA1;TTC6;FOXA1;FOXA1;FOXA1;FOXA1;FOXA1	ENST00000540786.1;ENST00000556845.1;ENST00000545425.2;ENST00000557418.1;ENST00000554607.1;ENST00000250448.2;ENST00000553751.1	5'UTR;TSS1500;TSS1500;3'UTR;TSS1500;TSS1500;TSS1500
11781951	cg10789300	0	0	0	0	chr8	116158597	116158599	-	LINC00536	ENST00000505156.2	3'UTR
11782125	cg05709458	0	0	0	0	chr11	75237127	75237129	-	CTD-2562J17.4	ENST00000530792.1	3'UTR
11782569	cg26140366	0	0	0	0	chr2	1478612	1478614	+	TPO	ENST00000497517.2	5'UTR
11782975	cg18642720	0	0	0	0	chr7	142786055	142786057	-	TRBJ2-2;TRBJ2-2P;TRBJ2-3;TRBJ2-4;TRBJ2-5;TRBJ2-6;TRBJ2-7;TRBJ2-1	ENST00000390413.1;ENST00000390414.1;ENST00000390415.1;ENST00000390416.1;ENST00000390417.1;ENST00000390418.1;ENST00000390419.1;ENST00000390412.1	TSS1500;TSS1500;TSS1500;TSS1500;TSS1500;TSS1500;TSS1500;TSS200
11783547	cg01810875	0	0	0	0	chr12	54497428	54497430	-	NCKAP1L;NCKAP1L;NCKAP1L;NCKAP1L;RP11-753H16.3	ENST00000293373.6;ENST00000548221.1;ENST00000547500.1;ENST00000545638.2;ENST00000550474.1	TSS1500;TSS1500;TSS1500;TSS1500;5'UTR
11783935	cg10881616	0	0	0	0	chr17	28746595	28746597	+	TRAF4;TRAF4;TRAF4;TRAF4;TRAF4	ENST00000461195.1;ENST00000498540.1;ENST00000475329.1;ENST00000473421.1;ENST00000469529.1	5'UTR;5'UTR;5'UTR;TSS1500;TSS1500
11786858	cg13524919	0	0	0	0	chr21	33024197	33024199	-	AP000282.2	ENST00000420356.1	3'UTR
11786962	cg21484228	0	0	0	0	chr3	32817924	32817926	+	TRIM71	ENST00000383763.3	TSS200
11787132	cg03691756	0	0	0	0	chr8	90676738	90676740	-
11788165	cg11718162	0	0	0	0	chr1	154155525	154155527	-	TPM3;NUP210L	ENST00000368533.3;ENST00000368559.3	3'UTR;TSS1500
11789544	cg15054725	0	0	0	0	chr2	222311886	222311888	+
11790188	cg04029455	0	0	0	0	chr17	82787358	82787360	-	TBCD	ENST00000397466.2	5'UTR
11794581	cg14827924	0	0	0	0	chr17	42748695	42748697	+
11796105	cg09293391	0	0	0	0	chr6	144065280	144065282	-	PLAGL1;PLAGL1	ENST00000493898.1;ENST00000437412.1	TSS1500;TSS1500
11799249	cg19696701	0	0	0	0	chr7	4312147	4312149	+
11803192	cg25304405	0	0	0	0	chr17	34158132	34158134	+
11803588	cg01337813	0	0	0	0	chr7	128168458	128168460	+
11804221	cg18257574	0	0	0	0	chr2	43131203	43131205	+
11805165	cg09637363	0	0	0	0	chr11	69643875	69643877	+	CCND1;CCND1;CCND1	ENST00000539241.1;ENST00000545484.1;ENST00000545484.1	5'UTR;1stExon;5'UTR
11805169	cg15586327	0	0	0	0	chr15	34318855	34318857	+	SLC12A6	ENST00000290209.5	TSS200
11807900	cg10658307	0	0	0	0	chr11	95337943	95337945	-
12601232	cg17345741	0	0	0	0	chr14	69005934	69005936	-
12601864	cg01593969	0	0	0	0	chr14	23382029	23382031	-	MYH6;MYH6	ENST00000405093.3;ENST00000356287.3	3'UTR;3'UTR
12604974	cg23699670	0	0	0	0	chr19	33173351	33173353	-
12606930	cg08922547	0	0	0	0	chr16	48479562	48479564	-
12612941	cg23735745	0	0	0	0	chr1	230112373	230112375	+	GALNT2;GALNT2	ENST00000494106.1;ENST00000541865.1	5'UTR;5'UTR
12618526	cg07439618	0	0	0	0	chr3	38607496	38607498	-
12619551	cg18645150	0	0	0	0	chr20	62667773	62667775	-	SLCO4A1;RP11-93B14.5;RP11-93B14.5;SLCO4A1;RP11-93B14.5;SLCO4A1;SLCO4A1;SLCO4A1;SLCO4A1;SLCO4A1	ENST00000470412.1;ENST00000433126.1;ENST00000451648.1;ENST00000497919.1;ENST00000411824.1;ENST00000466818.1;ENST00000495889.1;ENST00000451793.1;ENST00000466961.1;ENST00000466961.1	5'UTR;TSS1500;TSS1500;TSS1500;TSS1500;TSS1500;5'UTR;TSS200;1stExon;5'UTR
12619571	cg02742775	0	0	0	0	chr12	109718636	109718638	+	C12orf34;C12orf34	ENST00000543653.1;ENST00000538780.1	5'UTR;5'UTR
12620922	cg11345811	0	0	0	0	chr10	3241450	3241452	+	RP11-298E9.6	ENST00000417149.1	3'UTR
12621572	cg16340963	0	0	0	0	chr5	117666573	117666575	+
12622170	cg16546442	0	0	0	0	chr4	110618750	110618752	+
12623214	cg19729116	0	0	0	0	chr6	26501752	26501754	+
12623244	cg10549986	0	0	0	0	chr2	6878021	6878023	-	RSAD2;RSAD2;RSAD2;RSAD2	ENST00000477834.1;ENST00000382040.3;ENST00000489749.1;ENST00000489749.1	TSS1500;1stExon;1stExon;5'UTR
12623892	cg23242944	0	0	0	0	chr17	44916891	44916893	+	GFAP;GFAP;GFAP	ENST00000421021.2;ENST00000376990.4;ENST00000253408.4	TSS1500;TSS1500;TSS1500
12629901	cg05086314	0	0	0	0	chr4	121727841	121727843	+
12635228	cg09865698	0	0	0	0	chr11	119726760	119726762	-
12635240	cg19026124	0	0	0	0	chr20	6076136	6076138	-	FERMT1;FERMT1;FERMT1	ENST00000217289.4;ENST00000536936.1;ENST00000478194.1	3'UTR;3'UTR;3'UTR
12638833	cg09149894	0	0	0	0	chr6	32129455	32129457	-	ATF6B;ATF6B;ATF6B;ATF6B;ATF6B	ENST00000375192.2;ENST00000468502.1;ENST00000495579.1;ENST00000375203.3;ENST00000375201.4	TSS1500;TSS1500;TSS1500;TSS1500;TSS1500
12644828	cg06153893	0	0	0	0	chr6	25962880	25962882	-	TRIM38;TRIM38	ENST00000540262.1;ENST00000349458.3	5'UTR;TSS200
12646980	cg21587375	0	0	0	0	chr3	46744896	46744898	+	PRSS45;PRSS50;PRSS45	ENST00000442359.2;ENST00000460241.1;ENST00000423292.2	TSS200;5'UTR;5'UTR
12648592	cg00263248	0	0	0	0	chr14	97977813	97977815	-
12650520	cg25923345	0	0	0	0	chr7	100707045	100707047	-
12652269	cg22495636	0	0	0	0	chr13	113044636	113044638	-	MCF2L;MCF2L;MCF2L;MCF2L;MCF2L;MCF2L;MCF2L	ENST00000480321.1;ENST00000423251.1;ENST00000397021.1;ENST00000469558.1;ENST00000469558.1;ENST00000494043.1;ENST00000473345.1	5'UTR;TSS1500;TSS200;1stExon;5'UTR;TSS200;5'UTR
12654533	cg10387579	0	0	0	0	chr1	51898569	51898571	-
12658263	cg23399011	0	0	0	0	chr17	10838956	10838958	+	PIRT	ENST00000441732.3	TSS1500
12661191	cg06052090	0	0	0	0	chr7	55032914	55032916	-	EGFR;EGFR;EGFR	ENST00000459688.1;ENST00000395504.3;ENST00000463948.1	5'UTR;5'UTR;5'UTR
12666168	cg19988449	0	0	0	0	chr15	83284055	83284057	-	BNC1;BNC1;RP11-382A20.4	ENST00000569704.1;ENST00000541809.1;ENST00000565495.1	TSS1500;TSS1500;5'UTR
12671562	cg03421236	0	0	0	0	chr16	49452243	49452245	+	RP11-189E14.5	ENST00000576671.1	3'UTR
12674830	cg18652900	0	0	0	0	chr19	15469633	15469635	+	PGLYRP2	ENST00000340880.4	ExonBnd
12681848	cg20249071	0	0	0	0	chr11	122813549	122813551	-	UBASH3B	ENST00000284273.5	3'UTR
12683536	cg05054531	0	0	0	0	chr12	132353150	132353152	-
12685954	cg06973615	0	0	0	0	chr2	174344032	174344034	-
12686138	cg12189551	0	0	0	0	chr14	60486226	60486228	-	C14orf39;C14orf39;C14orf39;C14orf39	ENST00000555476.1;ENST00000321731.3;ENST00000557138.1;ENST00000556799.1	TSS200;TSS200;TSS1500;5'UTR
12688170	cg02372856	0	0	0	0	chr8	48428413	48428415	+
12689220	cg19689506	0	0	0	0	chr15	62413527	62413529	+	TLN2	ENST00000561322.1	5'UTR
12697226	cg24163242	0	0	0	0	chr8	47736250	47736252	-	KIAA0146	ENST00000297423.4	3'UTR
12698106	cg07037725	0	0	0	0	chr5	142320014	142320016	-	SPRY4;SPRY4;SPRY4;SPRY4	ENST00000511815.1;ENST00000503582.1;ENST00000434127.2;ENST00000344120.4	5'UTR;3'UTR;5'UTR;5'UTR
12698150	cg05280806	0	0	0	0	chr17	81392404	81392406	-
12701541	cg06820545	0	0	0	0	chr3	38990269	38990271	-
12701975	cg01565918	0	0	0	0	chr20	58882436	58882438	+	GNAS;GNAS;GNAS;GNAS;GNAS;GNAS;GNAS;GNAS;GNAS;GNAS;GNAS;GNAS;GNAS;RP1-309F20.3;RP1-309F20.3	ENST00000371098.2;ENST00000453292.1;ENST00000419558.1;ENST00000313949.7;ENST00000491348.1;ENST00000472183.1;ENST00000462499.1;ENST00000482112.1;ENST00000490374.1;ENST00000493744.1;ENST00000467227.1;ENST00000464624.1;ENST00000481768.1;ENST00000441270.1;ENST00000424434.1	3'UTR;3'UTR;3'UTR;3'UTR;5'UTR;5'UTR;5'UTR;5'UTR;5'UTR;5'UTR;5'UTR;5'UTR;5'UTR;3'UTR;3'UTR
12708915	cg15624624	0	0	0	0	chr10	113059597	113059599	-	TCF7L2	ENST00000542695.1	5'UTR
12710275	cg18437144	0	0	0	0	chr1	10728870	10728872	+	CASZ1;CASZ1	ENST00000377022.3;ENST00000344008.5	5'UTR;5'UTR
12714837	cg14463790	0	0	0	0	chr13	25763257	25763259	+	ATP8A2;ATP8A2	ENST00000281620.6;ENST00000491840.1	3'UTR;5'UTR
12717845	cg15908975	0	0	0	0	chr7	127058774	127058776	-	MIR592;GRM8;GRM8	ENST00000384959.1;ENST00000480995.1;ENST00000448250.2	TSS1500;3'UTR;3'UTR
12725159	cg22193912	0	0	0	0	chr17	81923646	81923648	-	MAFG;MAFG;MAFG	ENST00000574686.1;ENST00000357736.4;ENST00000392366.3	5'UTR;5'UTR;TSS200
12726137	cg16404784	0	0	0	0	chr14	37618399	37618401	-	TTC6;TTC6	ENST00000533625.1;ENST00000556845.1	5'UTR;5'UTR
12729535	cg10883123	0	0	0	0	chr13	112782336	112782338	-	ATP11A	ENST00000466946.1	5'UTR
12732988	cg08813944	0	0	0	0	chr17	73262449	73262451	-	CPSF4L;CPSF4L	ENST00000344935.4;ENST00000397671.1	TSS1500;TSS200
12737299	cg19753174	0	0	0	0	chr1	219177875	219177877	+	LYPLAL1;LYPLAL1;LYPLAL1;LYPLAL1;LYPLAL1;LYPLAL1;LYPLAL1;LYPLAL1	ENST00000460522.1;ENST00000496776.1;ENST00000477938.1;ENST00000463964.1;ENST00000483635.1;ENST00000474379.1;ENST00000469590.1;ENST00000478794.1	5'UTR;5'UTR;5'UTR;5'UTR;5'UTR;5'UTR;5'UTR;5'UTR
12738598	cg17766651	0	0	0	0	chr12	75909771	75909773	-	RP11-114H23.1	ENST00000552856.1	3'UTR
12744160	cg04657325	0	0	0	0	chr4	184514446	184514448	-
12746944	cg17938867	0	0	0	0	chr1	108876275	108876277	-	GPSM2;GPSM2;GPSM2;GPSM2	ENST00000406462.1;ENST00000435987.1;ENST00000435475.1;ENST00000446797.1	5'UTR;TSS1500;TSS1500;TSS1500
12747172	cg10691387	0	0	0	0	chr3	51861601	51861603	-	IQCF2;IQCF2	ENST00000429548.1;ENST00000333127.3	TSS200;TSS200
12747980	cg09872088	0	0	0	0	chr10	119506380	119506382	-	RGS10	ENST00000469575.1	3'UTR
12749583	cg07062388	0	0	0	0	chr6	69797894	69797896	-	LMBRD1;LMBRD1	ENST00000472827.1;ENST00000370577.3	TSS1500;TSS1500
12750820	cg04229986	0	0	0	0	chr10	2889768	2889770	-
12751189	cg16658130	0	0	0	0	chr1	40477168	40477170	+	ZNF642;ZNF642	ENST00000372705.3;ENST00000372706.1	TSS1500;TSS200
12752184	cg22848598	0	0	0	0	chr8	39107506	39107508	+	ADAM32;ADAM32;ADAM32;ADAM32;ADAM32;ADAM32	ENST00000522506.1;ENST00000521741.1;ENST00000399831.3;ENST00000437682.2;ENST00000519315.1;ENST00000379907.4	TSS1500;TSS1500;TSS200;TSS200;TSS200;TSS200
12752524	cg18596362	0	0	0	0	chr18	72543719	72543721	-	CBLN2	ENST00000269503.4	5'UTR
12753988	cg06587257	0	0	0	0	chr12	50058351	50058353	-	ASIC1;ASIC1;ASIC1	ENST00000228468.4;ENST00000447966.2;ENST00000550558.1	5'UTR;5'UTR;5'UTR
12754132	cg11803251	0	0	0	0	chr4	41657090	41657092	-
12754140	cg13272701	-0.0076386	0	0	0	chr8	119208222	119208224	+	MAL2;MAL2;MAL2;MAL2	ENST00000531508.1;ENST00000276681.6;ENST00000534619.1;ENST00000522112.2	TSS1500;TSS200;5'UTR;5'UTR
12757848	cg19439043	0	0	0	0	chr17	39563659	39563661	+	CDK12;CDK12	ENST00000559545.1;ENST00000558240.1	5'UTR;5'UTR
12758531	cg16456596	0	0	0	0	chr8	8455993	8455995	-
12759176	cg20018806	0	0	0	0	chr11	59866400	59866402	+	TCN1;TCN1;TCN1;TCN1;TCN1	ENST00000532419.1;ENST00000534531.1;ENST00000534531.1;ENST00000532419.1;ENST00000257264.3	3'UTR;3'UTR;1stExon;1stExon;1stExon
12762821	cg18729886	0	0	0	0	chr14	61321620	61321622	+	PRKCH;PRKCH;PRKCH;RP11-902B17.1;RP11-902B17.1;PRKCH;PRKCH;PRKCH;PRKCH;PRKCH	ENST00000555082.1;ENST00000552875.2;ENST00000332981.5;ENST00000554086.1;ENST00000500036.2;ENST00000557294.1;ENST00000555185.1;ENST00000556778.1;ENST00000555542.1;ENST00000555906.1	TSS1500;TSS1500;TSS200;3'UTR;3'UTR;5'UTR;5'UTR;5'UTR;5'UTR;5'UTR
12764118	cg26132774	0	0	0	0	chr13	78596010	78596012	+	POU4F1-AS1;POU4F1-AS1	ENST00000560584.1;ENST00000444769.2	5'UTR;5'UTR
12767243	cg01963906	0	0	0	0	chr1	27350748	27350750	-	SYTL1;SYTL1;SYTL1;SYTL1	ENST00000490170.1;ENST00000494895.1;ENST00000475199.1;ENST00000483926.1	5'UTR;3'UTR;TSS1500;3'UTR
12767267	cg04011474	0	0	0	0	chr2	28681588	28681590	+
12768161	cg02210151	0	0	0	0	chr10	121596526	121596528	+	FGFR2;FGFR2;FGFR2;FGFR2;FGFR2;FGFR2;FGFR2;FGFR2;FGFR2;FGFR2;FGFR2	ENST00000357555.5;ENST00000357555.5;ENST00000358487.5;ENST00000369058.3;ENST00000369060.4;ENST00000336553.6;ENST00000457416.2;ENST00000360144.3;ENST00000369059.1;ENST00000369062.3;ENST00000490349.1	1stExon;5'UTR;5'UTR;5'UTR;5'UTR;5'UTR;5'UTR;5'UTR;5'UTR;5'UTR;3'UTR
12770147	cg22928386	0	0	0	0	chr2	104868049	104868051	-	AC018730.3;AC018730.4	ENST00000433433.1;ENST00000454183.1	3'UTR;TSS1500
12771989	cg14252486	0	0	0	0	chr1	60865354	60865356	+	NFIA;NFIA	ENST00000371191.1;ENST00000371191.1	5'UTR;1stExon
12772871	cg02060732	0	0	0	0	chr17	79155123	79155125	-	RBFOX3;RBFOX3	ENST00000415831.1;ENST00000453134.2	5'UTR;5'UTR
12777932	cg20805367	0	0	0	0	chr17	7015632	7015634	-	C17orf49;C17orf49;C17orf49;C17orf49;C17orf49;C17orf49;MIR497HG	ENST00000549775.1;ENST00000547863.1;ENST00000547747.1;ENST00000547709.1;ENST00000549857.1;ENST00000550038.1;ENST00000572547.1	5'UTR;5'UTR;TSS1500;TSS1500;5'UTR;TSS200;3'UTR
12782977	cg14365570	0	0	0	0	chr14	73491567	73491569	+	C14orf169;HEATR4	ENST00000531973.1;ENST00000565094.1	5'UTR;3'UTR
12784572	cg13678973	0	0	0	0	chr1	50048197	50048199	-
12785955	cg25964035	0	0	0	0	chr6	30053947	30053949	+	ZNRD1-AS1;ZNRD1-AS1;ZNRD1-AS1;ZNRD1-AS1;ZNRD1-AS1;ZNRD1-AS1;ZNRD1-AS1	ENST00000425604.1;ENST00000448093.1;ENST00000376797.3;ENST00000420251.1;ENST00000437417.1;ENST00000422224.1;ENST00000421692.1	3'UTR;3'UTR;3'UTR;3'UTR;3'UTR;3'UTR;3'UTR
12786888	cg18017926	0	0	0	0	chr5	173234483	173234485	+
12791299	cg23104248	0	0	0	0	chr8	117603797	117603799	-
12794255	cg14550153	0	0	0	0	chr9	131383446	131383448	-
12795226	cg07229760	0	0	0	0	chr11	130726478	130726480	+
12795978	cg05948962	0	0	0	0	chr1	77246173	77246175	-
12797899	cg22430985	0	0	0	0	chr4	7805710	7805712	-
12804593	cg19349283	0	0	0.0165482	0	chr19	19228552	19228554	+
12808209	cg20900103	0	0	0	0	chr17	17860947	17860949	-	TOM1L2	ENST00000478943.1	3'UTR
13602239	cg13820726	0	0	0	0	chr9	122107790	122107792	+
13602911	cg26008877	0	0	0	0	chr11	115717298	115717300	-	AP000797.3	ENST00000539305.1	5'UTR
13603137	cg10586672	0	0	0	0	chr3	14473148	14473150	+	SLC6A6;SLC6A6	ENST00000427436.1;ENST00000458124.1	3'UTR;3'UTR
13610131	cg21147063	0	0	0	0	chr21	32982618	32982620	+	AP000282.2	ENST00000420356.1	3'UTR
13613988	cg01626493	0	0	0	0	chr15	92572654	92572656	-	RP11-304N14.2	ENST00000557075.1	TSS1500
13616189	cg10383428	0	0	0	0	chr12	6495023	6495025	-	MRPL51;MRPL51;MRPL51;MRPL51;NCAPD2;NCAPD2;NCAPD2;NCAPD2;NCAPD2;NCAPD2;NCAPD2;NCAPD2	ENST00000229238.3;ENST00000543959.1;ENST00000543164.1;ENST00000537701.1;ENST00000382457.4;ENST00000539084.1;ENST00000545962.1;ENST00000535602.1;ENST00000541399.1;ENST00000315579.5;ENST00000539714.1;ENST00000536538.1	TSS1500;TSS1500;TSS1500;TSS1500;5'UTR;5'UTR;5'UTR;5'UTR;5'UTR;5'UTR;5'UTR;5'UTR
13618882	cg14621254	0	0	0	0	chr12	57176003	57176005	-
13620176	cg08408668	0	0	0	0	chr19	1173241	1173243	+	SBNO2	ENST00000361757.2	5'UTR
13623288	cg23453466	0	0	0	0	chr7	157582210	157582212	-
13627198	cg26286198	0	0	0	0	chr20	50196121	50196123	+
13628195	cg08513123	0	0	0	0	chr6	30154152	30154154	+
13631249	cg12107247	0	0	0	0	chr17	77763381	77763383	-
13632885	cg16325502	0	0	0	0	chr2	222301715	222301717	-	CCDC140;CCDC140	ENST00000295226.1;ENST00000440903.1	5'UTR;TSS1500
13640846	cg11052535	0	0	0	0	chr11	56700871	56700873	+	OR9G1	ENST00000312153.1	1stExon
13641186	cg15821401	0	0	0	0	chr1	44016747	44016749	-	SLC6A9;SLC6A9;SLC6A9;SLC6A9;SLC6A9;SLC6A9	ENST00000372307.3;ENST00000492434.2;ENST00000475075.2;ENST00000537678.1;ENST00000489764.1;ENST00000533007.1	TSS200;3'UTR;5'UTR;5'UTR;3'UTR;3'UTR
13649972	cg01708636	0	0	0	0	chr4	165379932	165379934	+	CPE	ENST00000513982.1	5'UTR
13650294	cg27296293	0	0	0	0	chr11	101583948	101583950	-	RP11-748H22.1;TRPC6;TRPC6;TRPC6;TRPC6	ENST00000527374.1;ENST00000348423.4;ENST00000532133.1;ENST00000344327.3;ENST00000526713.1	TSS1500;TSS1500;TSS1500;TSS200;3'UTR
13651239	cg17682357	0	0	0	0	chr2	225575150	225575152	+
13654151	cg02854396	0	0	0	0	chr12	72302906	72302908	-	TRHDE;TRHDE	ENST00000552503.1;ENST00000548156.1	5'UTR;5'UTR
13658249	cg06088427	0	0	0	0	chr6	76884077	76884079	-
13659183	cg13686807	0	0	0	0	chr1	14016618	14016620	+
13664923	cg02069524	0	0	0	0	chr10	1188391	1188393	+	ADARB2	ENST00000490172.1	TSS200
13666970	cg23047236	0	0	0	0	chr17	29042428	29042430	+	PIPOX	ENST00000323372.4	TSS1500
13667856	cg25203481	0	0	0	0	chr11	2869851	2869853	-	KCNQ1DN	ENST00000441418.2	TSS200
13668841	cg23390762	0	0	0	0	chr14	94443600	94443602	+	RP11-349I1.2	ENST00000536735.1	5'UTR
13673165	cg07136998	0	0	0	0	chr5	169301076	169301078	+	SLIT3;SLIT3;SLIT3;SLIT3;SLIT3;SLIT3	ENST00000519560.1;ENST00000519560.1;ENST00000404867.3;ENST00000518140.1;ENST00000521130.1;ENST00000332966.8	1stExon;5'UTR;TSS1500;TSS1500;TSS1500;TSS1500
13677862	cg04217515	0	0	0	0	chr21	44905937	44905939	-	ITGB2;ITGB2;ITGB2;ITGB2	ENST00000520389.1;ENST00000498666.1;ENST00000523323.1;ENST00000521987.1	3'UTR;3'UTR;3'UTR;3'UTR
13678545	cg04700930	0	0	0	0	chr12	97636927	97636929	-
13683152	cg16583315	0	0	0	0	chr14	65096946	65096948	+	MAX;MAX;MAX;MAX;MAX	ENST00000553951.1;ENST00000557277.1;ENST00000556892.1;ENST00000556702.1;ENST00000554709.1	3'UTR;5'UTR;5'UTR;3'UTR;3'UTR
13683240	cg14317414	0	0	0	0	chr9	107229094	107229096	-
13685964	cg05765011	0	0	0	0	chr16	4053223	4053225	-	ADCY9	ENST00000571889.1	3'UTR
13686128	cg19257200	0	0	0	0	chr22	37984975	37984977	-	SOX10;SOX10;SOX10;POLR2F;POLR2F;SOX10;SOX10;POLR2F	ENST00000360880.2;ENST00000427770.1;ENST00000470555.1;ENST00000333418.4;ENST00000427034.1;ENST00000416937.1;ENST00000396884.2;ENST00000443002.1	5'UTR;TSS1500;TSS1500;TSS1500;TSS1500;TSS1500;TSS1500;3'UTR
13686872	cg26019112	0	0	0	0	chr11	31799764	31799766	-	PAX6;PAX6	ENST00000530373.1;ENST00000464174.1	5'UTR;5'UTR
13687286	cg04135377	0	0	0	0	chr6	23181159	23181161	+
13695114	cg17088073	0	0	0	0	chr1	50417237	50417239	+
13697862	cg19701264	0	0	0	0	chr19	8147500	8147502	-	FBN3;FBN3	ENST00000270509.2;ENST00000270509.2	1stExon;5'UTR
13701575	cg22800590	0	0	0	0	chr1	213996770	213996772	-	PROX1;PROX1	ENST00000541470.1;ENST00000261454.4	5'UTR;1stExon
13701863	cg20702527	0	0	0	0	chr2	239164390	239164392	-	HDAC4;HDAC4;HDAC4	ENST00000463007.1;ENST00000493582.1;ENST00000535493.1	3'UTR;3'UTR;3'UTR
13702281	cg24532610	0	0	0	0	chr12	48567819	48567821	+	LALBA;LALBA	ENST00000301046.2;ENST00000549817.1	3'UTR;3'UTR
13710897	cg00624908	0	0	0	0	chr1	3410830	3410832	+
13716949	cg13999143	0	0	0	0	chr4	6727071	6727073	+
13718917	cg24145613	0	0	0	0	chr6	163137542	163137544	+	PACRG	ENST00000541974.1	3'UTR
13720925	cg26110281	0	0	0	0	chr11	124014987	124014989	-	OR10G4	ENST00000320891.4	TSS1500
13722521	cg11221524	0	0	0	0	chr1	84503407	84503409	+	GNG5	ENST00000487806.1	3'UTR
13723839	cg21439129	0	0	0	0	chr7	73429881	73429883	-
13723905	cg22462657	0	0	0	0	chr5	69030899	69030901	+	RP11-141O11.2;RP11-141O11.2	ENST00000505371.2;ENST00000504280.1	TSS1500;TSS1500
13725843	cg10772699	0	0	0	0	chr3	42149554	42149556	-	TRAK1;TRAK1;TRAK1;TRAK1	ENST00000449246.1;ENST00000418790.1;ENST00000487159.1;ENST00000484786.1	1stExon;1stExon;5'UTR;5'UTR
13732182	cg01208537	0	0	0	0	chr11	64829914	64829916	-
13734139	cg14803762	0	0	0	0	chr11	2169999	2170001	+	TH	ENST00000469226.1	TSS1500
13734171	cg18154270	0	0	0	0	chr7	30963008	30963010	-	GHRHR;GHRHR	ENST00000326139.2;ENST00000466427.1	TSS1500;5'UTR
13737203	cg01630588	0	0	0	0	chr16	65936538	65936540	+
13739565	cg20063450	0	0	0	0	chr17	41464957	41464959	+
13740843	cg16341266	0	0	0	0	chr7	147559274	147559276	-
13744918	cg02069674	0	0	0	0	chr16	82626711	82626713	-	CDH13;CDH13;CDH13;CDH13;CDH13;CDH13;CDH13;CDH13;CDH13	ENST00000268613.10;ENST00000569144.1;ENST00000562601.1;ENST00000568770.1;ENST00000565636.1;ENST00000566333.1;ENST00000569455.1;ENST00000446376.2;ENST00000566620.1	TSS1500;TSS1500;TSS1500;TSS1500;TSS1500;TSS1500;TSS1500;TSS1500;TSS200
13745942	cg19750643	0	0	0	0	chr11	44774263	44774265	+	TSPAN18;TSPAN18;TSPAN18;TSPAN18;TSPAN18;TSPAN18	ENST00000533786.1;ENST00000533202.1;ENST00000533080.1;ENST00000520358.2;ENST00000520999.2;ENST00000340160.3	5'UTR;5'UTR;5'UTR;5'UTR;5'UTR;5'UTR
13747104	cg10122865	0	0	0	0	chr2	63056996	63056998	-	OTX1	ENST00000366671.3	3'UTR
13756156	cg11949115	0	0	0	0	chr1	242055838	242055840	-
13758955	cg08614082	0	0	0	0	chr6	157954651	157954653	+
13759166	cg13098379	0	0	0	0	chr1	204870690	204870692	+	NFASC;NFASC;NFASC;NFASC;NFASC;NFASC;NFASC;NFASC	ENST00000493914.1;ENST00000404076.1;ENST00000514644.1;ENST00000404977.2;ENST00000338515.6;ENST00000446412.1;ENST00000403080.1;ENST00000493914.1	1stExon;TSS200;TSS200;5'UTR;5'UTR;5'UTR;5'UTR;5'UTR
13759560	cg06702726	0	0	-0.00821965	0	chr6	18151922	18151924	+	TPMT	ENST00000309983.4	5'UTR
13759992	cg09614653	0	0	0	0	chr10	22253215	22253217	+
13762233	cg11049075	0	0	0	0	chr17	44121694	44121696	-	HDAC5	ENST00000393622.2	5'UTR
13763928	cg05731808	0	0	0	0	chr2	172428663	172428665	+	AC078883.4;ITGA6;ITGA6	ENST00000441212.1;ENST00000412899.1;ENST00000409532.1	TSS200;5'UTR;5'UTR
13765277	cg09297288	0	0	0	0	chr2	236166544	236166546	-	GBX2;AC079135.1;AC079135.1	ENST00000465889.1;ENST00000415226.1;ENST00000483218.1	3'UTR;TSS1500;TSS1500
13767101	cg16026813	0	0	0	0	chr10	101485962	101485964	-	BTRC;BTRC	ENST00000475200.1;ENST00000465182.1	5'UTR;5'UTR
13770163	cg11190248	0	0	0	0	chr12	109718583	109718585	-	C12orf34;C12orf34	ENST00000543653.1;ENST00000538780.1	5'UTR;5'UTR
13776189	cg06620972	0	0	0	0	chr3	128507655	128507657	-
13776211	cg24669449	0	0	0	0	chr1	109632969	109632971	+
13777116	cg24147187	0	0	0	0	chr20	37907395	37907397	-
13779299	cg11309785	0	0	0	0	chr2	72695115	72695117	-	EXOC6B	ENST00000410112.2	3'UTR
13782553	cg08893692	0	0	0	0	chr5	73299913	73299915	-
13784206	cg01942106	0	0	0	0	chr16	88194650	88194652	-	LA16c-444G7.2;RP11-863P13.2	ENST00000569362.1;ENST00000568587.1	5'UTR;TSS1500
13788565	cg02974928	0	0	0	0	chr1	181482907	181482909	-	CACNA1E;CACNA1E;CACNA1E;CACNA1E;CACNA1E	ENST00000533229.1;ENST00000367567.4;ENST00000360108.3;ENST00000367573.2;ENST00000524607.1	TSS1500;TSS1500;TSS1500;TSS1500;5'UTR
13796965	cg23925650	0	0	0	0	chr14	77041117	77041119	-	RP11-7F17.5;RP11-7F17.5	ENST00000500215.2;ENST00000500215.2	1stExon;5'UTR
13800244	cg19876388	0	0	0	0	chr4	140499492	140499494	+	RP11-542P2.1;RP11-542P2.1;RP11-542P2.1;RP11-542P2.1;RP11-542P2.1;RP11-542P2.1;RP11-542P2.1	ENST00000511113.1;ENST00000511632.1;ENST00000515402.1;ENST00000513106.1;ENST00000515354.1;ENST00000515121.1;ENST00000509091.1	TSS1500;TSS1500;TSS1500;TSS1500;TSS1500;TSS1500;TSS1500
13800876	cg11445155	0	0	0	0	chr5	88481339	88481341	+	CTC-498M16.2	ENST00000504034.1	3'UTR
13800978	cg15924738	0	0	0	0	chr14	32826823	32826825	+	AKAP6	ENST00000280979.4	3'UTR
13804533	cg03831405	0	0	0	0	chr7	155796100	155796102	+
13806987	cg15742758	0	0	0	0	chr2	236217591	236217593	+
13810895	cg15752292	0	0	0	0	chr19	39480180	39480182	+	TIMM50;TIMM50	ENST00000314349.3;ENST00000544017.1	TSS1500;TSS1500
14602985	cg04106389	0	0	0	0	chr17	7213921	7213923	+	DLG4	ENST00000451807.1	TSS200
14604986	cg03636532	0	0	0	0	chr18	57440003	57440005	-
14607264	cg03890628	0	0	0	0	chr1	9606843	9606845	+	TMEM201;TMEM201	ENST00000510900.1;ENST00000508400.1	5'UTR;TSS1500
14610527	cg05738240	0.0151702	0	0	0	chr12	113900121	113900123	+
14610867	cg15076368	0	0	0	0	chr3	39183451	39183453	+	XIRP1;XIRP1;XIRP1	ENST00000396251.1;ENST00000340369.3;ENST00000421646.1	3'UTR;3'UTR;3'UTR
14611129	cg00660105	0	0	0	0	chr4	81214629	81214631	-	PRKG2;PRKG2	ENST00000395578.1;ENST00000418486.2	5'UTR;5'UTR
14614234	cg19726343	0	0	0	0	chr1	7455534	7455536	+
14614282	cg26589069	0	0	0	0	chr16	4933987	4933989	+
14614852	cg02567839	0	0	0	0	chr1	242449484	242449486	+	PLD5;PLD5;PLD5;PLD5	ENST00000459864.1;ENST00000314833.6;ENST00000427495.1;ENST00000442594.2	TSS200;TSS200;TSS200;5'UTR
14618900	cg07377446	0	0	0	0	chr19	39263857	39263859	-
14618918	cg19825600	0	0	0	0	chr2	3656910	3656912	+	ALLC	ENST00000252505.3	TSS1500
14621962	cg08491575	0	0	0	0	chr11	62516949	62516951	+	AHNAK	ENST00000525875.1	3'UTR
14625970	cg03147210	0	0	0	0	chr1	151909807	151909809	-	THEM4;THEM4;THEM4	ENST00000489410.1;ENST00000471464.1;ENST00000368814.3	TSS200;TSS1500;TSS200
14626858	cg06021088	0	0	0	0	chr2	127064974	127064976	+	BIN1;BIN1	ENST00000484253.1;ENST00000466111.1	TSS200;TSS200
14627894	cg06382344	0	0	0	0	chr2	161424007	161424009	-	SLC4A10;AC009487.4;AC009487.4;AC009487.5	ENST00000482861.1;ENST00000444164.1;ENST00000437683.1;ENST00000505579.1	TSS1500;TSS1500;TSS1500;TSS200
14630592	cg09323727	0	0	0	0	chr2	176071707	176071709	+
14633526	cg10180297	0	0	0	0	chr16	22816071	22816073	+
14634988	cg15728256	0	0	0	0	chr1	39788511	39788513	+	RP1-118J21.25;BMP8B;BMP8B;BMP8B;BMP8B	ENST00000566366.1;ENST00000397360.2;ENST00000372827.3;ENST00000397360.2;ENST00000372827.3	TSS1500;1stExon;1stExon;5'UTR;5'UTR
14635226	cg01052291	0	0	0	0	chr6	132715433	132715435	-	VNN1	ENST00000367928.4	TSS1500
14638991	cg01192952	0	0	0	0	chr19	39704501	39704503	+	LGALS14;LGALS14;LGALS14	ENST00000392052.2;ENST00000360675.2;ENST00000360675.2	5'UTR;1stExon;5'UTR
14643872	cg13136220	0	0	0	0	chr8	47189333	47189335	-	RP11-1134I14.8	ENST00000528139.1	TSS1500
14644218	cg09701682	0	0	0	0	chr12	114411249	114411251	-	RP11-385N17.1	ENST00000528549.1	5'UTR
14646836	cg20449379	0	0	0	0	chr8	1018982	1018984	+	CTD-3212A4.1;CTD-3212A4.1	ENST00000524139.1;ENST00000522092.1	5'UTR;5'UTR
14646940	cg12545986	0	0	0	0	chr12	102540218	102540220	+
14651199	cg08635395	0	0	0	0	chr16	15653428	15653430	+	NDE1;NDE1;NDE1;NDE1	ENST00000396353.2;ENST00000396354.1;ENST00000570727.1;ENST00000573203.1	5'UTR;5'UTR;5'UTR;5'UTR
14651233	cg08847614	0	0	0	0	chr1	4018945	4018947	+
14651299	cg07058998	0	0	0	0	chr18	54958133	54958135	-	CCDC68;CCDC68	ENST00000337363.2;ENST00000432185.1	5'UTR;TSS200
14652985	cg06998765	0	0	0	0	chr14	74922914	74922916	-	RPS6KL1;RPS6KL1;RPS6KL1;RPS6KL1;RPS6KL1;RPS6KL1;RPS6KL1;RPS6KL1;RPS6KL1;RPS6KL1	ENST00000556776.1;ENST00000555647.1;ENST00000557413.1;ENST00000557383.1;ENST00000555009.1;ENST00000358328.4;ENST00000554900.1;ENST00000354625.2;ENST00000555834.1;ENST00000553894.1	5'UTR;5'UTR;5'UTR;TSS1500;TSS1500;TSS1500;TSS1500;TSS1500;3'UTR;3'UTR
14653820	cg13725899	0	0	0	0	chr9	136527656	136527658	-
14660180	cg05121790	0	0	0	0	chr1	12063496	12063498	+	TNFRSF8;TNFRSF8;TNFRSF8;TNFRSF8;TNFRSF8	ENST00000263932.2;ENST00000263932.2;ENST00000514649.1;ENST00000417814.2;ENST00000417814.2	5'UTR;1stExon;5'UTR;1stExon;5'UTR
14660904	cg01459854	0	0	0	0	chr14	62116669	62116671	-	RP11-355I22.6;RP11-355I22.3;RP11-355I22.3;RP11-355I22.2	ENST00000553426.1;ENST00000334389.4;ENST00000555518.1;ENST00000554252.1	5'UTR;TSS1500;TSS1500;3'UTR
14661849	cg02869444	0	0	0	0	chr10	109239001	109239003	-	U6	ENST00000363347.1	TSS1500
14663195	cg03718012	0	0	0	0	chr2	105611165	105611167	+
14664953	cg00114478	0	0	0	0	chr8	72745874	72745876	+	RP11-313C15.1	ENST00000519427.1	5'UTR
14665867	cg27175093	0	0	0	0	chr14	56799191	56799193	+
14669104	cg13866527	0	0	0	0	chr8	54455066	54455068	-
14672934	cg20413742	0	0	0	-0.0147182	chr12	8778880	8778882	-	RIMKLB;RIMKLB;RIMKLB;RIMKLB;A2ML1-AS1	ENST00000542232.1;ENST00000544257.1;ENST00000510357.2;ENST00000504495.2;ENST00000537288.1	5'UTR;3'UTR;TSS1500;TSS200;3'UTR
14672992	cg00851028	0	0	0	0	chr1	234770024	234770026	-
14682198	cg13696236	0	0	0	0	chr3	159273838	159273840	+	IQCJ-SCHIP1;IQCJ-SCHIP1;IQCJ-SCHIP1	ENST00000337808.6;ENST00000412423.2;ENST00000467442.1	1stExon;1stExon;5'UTR
14684548	cg15754752	0	0	0	0	chr13	36370295	36370297	+	SPG20;SPG20	ENST00000494062.1;ENST00000355182.4	TSS200;TSS200
14687882	cg08209473	0	0	0	0	chr16	48365857	48365859	-	SIAH1;SIAH1;SIAH1;SIAH1;SIAH1;SIAH1	ENST00000356721.3;ENST00000356721.3;ENST00000573005.1;ENST00000394725.2;ENST00000563745.1;ENST00000568007.1	1stExon;5'UTR;TSS200;5'UTR;5'UTR;5'UTR
14690920	cg04052934	0	0	0	0	chr6	146857880	146857882	+	RP11-497D6.3;RP11-497D6.4;RP11-497D6.4	ENST00000436295.1;ENST00000427394.1;ENST00000367477.3	TSS1500;3'UTR;3'UTR
14691146	cg06829830	0	0	0	0	chr5	80960267	80960269	-	RASGRF2;RASGRF2;CTC-459I6.1	ENST00000265080.4;ENST00000503795.1;ENST00000505694.1	TSS1500;TSS1500;3'UTR
14694564	cg24940155	0	0	0	0	chr13	93244566	93244568	+
14695196	cg21730118	0	0	0	0	chr12	131125292	131125294	-	GPR133;GPR133;GPR133	ENST00000537489.1;ENST00000540207.1;ENST00000446583.2	5'UTR;5'UTR;5'UTR
14699146	cg00187686	0	0	0	0	chr11	59866744	59866746	+	TCN1;TCN1;TCN1	ENST00000257264.3;ENST00000534531.1;ENST00000532419.1	TSS200;TSS1500;TSS1500
14701579	cg00988548	0	0	0	0	chr1	31855892	31855894	+	RP11-84A19.2	ENST00000453837.1	TSS1500
14703277	cg15542784	0	0	0	0	chr4	41748704	41748706	-	PHOX2B;PHOX2B;PHOX2B;RP11-227F19.1	ENST00000510424.1;ENST00000226382.2;ENST00000226382.2;ENST00000508038.1	TSS1500;1stExon;5'UTR;5'UTR
14705215	cg00063174	0	0	0	0	chr2	227871536	227871538	-	WDR69;WDR69;WDR69;WDR69;WDR69;WDR69	ENST00000373666.2;ENST00000373666.2;ENST00000309931.2;ENST00000440997.1;ENST00000454999.1;ENST00000545118.1	5'UTR;1stExon;TSS200;TSS200;TSS200;TSS200
14705859	cg27335649	0	0	0	0	chr10	10911614	10911616	+
14706157	cg23821329	0	0	0	0	chr10	17227643	17227645	+	VIM;VIM;RP11-124N14.4;VIM	ENST00000478317.1;ENST00000478746.1;ENST00000437232.1;ENST00000497849.1	TSS1500;TSS1500;TSS1500;TSS1500
14706265	cg19855559	0	0	0	0	chr3	111035483	111035485	-	PVRL3-AS1;PVRL3-AS1	ENST00000474769.1;ENST00000476301.1	3'UTR;3'UTR
14708221	cg19699200	0	0	0	0	chr19	39295223	39295225	+	IL29	ENST00000333625.1	TSS1500
14708521	cg02779724	0	0	0	0	chr17	20561052	20561054	+
14714195	cg07675285	0	0	0	0	chr16	27109945	27109947	-
14716985	cg04674060	0	0	0	0	chr17	7888744	7888746	-	CHD3;CHD3;CHD3	ENST00000570758.1;ENST00000358181.4;ENST00000330494.7	TSS1500;TSS200;TSS200
14722561	cg06624056	0	0	0	0	chr7	28279879	28279881	-	AC005017.2	ENST00000445031.2	TSS200
14722877	cg06936155	0	0	0	0	chr1	90726893	90726895	+
14726979	cg18204685	0	0	0	0	chr3	15600313	15600315	-	HACL1;HACL1;BTD;BTD;BTD;BTD;BTD;BTD;BTD;BTD	ENST00000469454.1;ENST00000460907.1;ENST00000427382.1;ENST00000494021.1;ENST00000417015.1;ENST00000449107.1;ENST00000303498.5;ENST00000480711.1;ENST00000471964.1;ENST00000467027.1	3'UTR;3'UTR;TSS1500;TSS1500;TSS1500;TSS1500;TSS1500;TSS1500;TSS1500;TSS1500
14730841	cg13039539	0	0	0	0.0183889	chr7	70573640	70573642	-
14731544	cg20689661	0	0	0	0	chr7	2109172	2109174	-	MAD1L1;MAD1L1;MAD1L1;MAD1L1	ENST00000421113.1;ENST00000491858.1;ENST00000464742.1;ENST00000444373.2	TSS1500;3'UTR;3'UTR;5'UTR
14731854	cg06401414	0	0	0	0	chr8	140589336	140589338	+	EIF2C2;EIF2C2	ENST00000517293.1;ENST00000524328.1	3'UTR;5'UTR
14733870	cg09401639	0	0	0	0	chr14	22514156	22514158	-	TRAJ28	ENST00000390509.1	TSS1500
14735569	cg12769118	0	0	0	0	chr1	247549074	247549076	+	C1orf150;C1orf150;C1orf150;C1orf150;C1orf150;C1orf150;C1orf150;C1orf150;C1orf150;C1orf150	ENST00000366488.4;ENST00000536561.1;ENST00000366491.2;ENST00000366489.1;ENST00000526896.1;ENST00000531662.1;ENST00000527084.1;ENST00000527541.1;ENST00000463359.1;ENST00000529512.1	TSS200;TSS200;5'UTR;5'UTR;5'UTR;5'UTR;5'UTR;5'UTR;5'UTR;5'UTR
14739265	cg18960629	0	0	0	0	chr17	38429208	38429210	-
14739829	cg22842860	0	0	0	0	chr11	113477466	113477468	-
14739895	cg17969789	0	0	0	0	chr5	1084466	1084468	+
14742529	cg12763430	0	0	0	0	chr10	2205435	2205437	-
14742841	cg08062049	0	0	0	0	chr2	120669803	120669805	-
14748920	cg17284536	0	0	0	0	chr6	166478413	166478415	+	RPS6KA2	ENST00000366865.1	3'UTR
14749133	cg00238818	0	0	0	0	chr5	177453259	177453261	-	PRR7;PRR7;PRR7;PRR7	ENST00000507881.1;ENST00000323249.3;ENST00000502922.1;ENST00000510492.1	5'UTR;5'UTR;5'UTR;5'UTR
14749867	cg07419921	0	0	0	0	chr1	223390089	223390091	-
14750534	cg26862247	0	0	0	0	chr13	99845410	99845412	+
14750894	cg15572656	0	0	0	0	chr6	30325480	30325482	+	TRIM39;TRIM39;TRIM39;TRIM39;TRIM39;TRIM39;HCG17;HCG18;HCG18;HCG18;HCG18;HCG18;HCG18;HCG18;HCG18	ENST00000458516.1;ENST00000440271.1;ENST00000449040.2;ENST00000428728.1;ENST00000396548.1;ENST00000428404.1;ENST00000453558.1;ENST00000438412.1;ENST00000444126.1;ENST00000449544.1;ENST00000454129.1;ENST00000454269.1;ENST00000412685.1;ENST00000413358.1;ENST00000426882.1	TSS1500;TSS1500;TSS1500;TSS1500;TSS1500;TSS1500;3'UTR;3'UTR;3'UTR;3'UTR;3'UTR;3'UTR;3'UTR;3'UTR;3'UTR
14752860	cg24977541	0	0	0	0	chr3	170587407	170587409	+	SLC7A14;SLC7A14;CLDN11	ENST00000466168.1;ENST00000231706.4;ENST00000480067.1	TSS1500;TSS1500;5'UTR
14759524	cg16025094	0	0	0	0	chr5	175871651	175871653	+	CPLX2;CPLX2;CPLX2;CPLX2;CPLX2;CPLX2;CPLX2;CPLX2;CPLX2;CPLX2;CPLX2	ENST00000502265.1;ENST00000514150.1;ENST00000393745.3;ENST00000393745.3;ENST00000512824.1;ENST00000512824.1;ENST00000393746.3;ENST00000393746.3;ENST00000509837.1;ENST00000359546.4;ENST00000515502.1	TSS1500;TSS200;1stExon;5'UTR;1stExon;5'UTR;1stExon;5'UTR;5'UTR;5'UTR;5'UTR
14759882	cg05918292	0	0	0	0	chr14	47365316	47365318	-	MDGA2	ENST00000557238.1	5'UTR
14760966	cg13030790	0	0	0	0	chr21	35049205	35049207	+	RUNX1;RUNX1;RUNX1;RUNX1;RUNX1;RUNX1;RUNX1;RUNX1;RUNX1;RUNX1;RUNX1	ENST00000416754.1;ENST00000437180.1;ENST00000416754.1;ENST00000482318.1;ENST00000437180.1;ENST00000300305.3;ENST00000300305.3;ENST00000431176.1;ENST00000482318.1;ENST00000399245.2;ENST00000475045.1	5'UTR;5'UTR;1stExon;1stExon;1stExon;1stExon;5'UTR;TSS200;3'UTR;5'UTR;3'UTR
14761104	cg06786237	0	0	0	0	chr16	57152849	57152851	-	FAM192A	ENST00000309137.8	3'UTR
14761172	cg05851442	0	0	0	0	chr7	27113592	27113594	+	HOXA3;HOXA3;HOXA3;HOXA-AS2;HOXA-AS2;HOXA3;HOXA3;HOXA3;HOXA3	ENST00000396350.2;ENST00000522456.1;ENST00000396352.3;ENST00000522193.1;ENST00000518088.1;ENST00000317201.2;ENST00000522788.1;ENST00000521779.1;ENST00000521401.1	5'UTR;5'UTR;5'UTR;TSS1500;5'UTR;5'UTR;5'UTR;5'UTR;3'UTR
14763570	cg04818594	0	0	0	0	chr11	119470538	119470540	-	RP11-305N23.1;RP11-305N23.1	ENST00000500970.1;ENST00000530002.1	5'UTR;5'UTR
14771981	cg01669161	0	0	0	0	chr7	1592628	1592630	+
14773957	cg27593760	0	0	0	0	chr5	115472076	115472078	+
14775833	cg08525922	0	0	0	0	chr3	11601893	11601895	+	VGLL4;VGLL4	ENST00000426568.1;ENST00000417466.1	3'UTR;3'UTR
14777992	cg13176454	0	0	0	0	chr8	133450303	133450305	+
14778289	cg10537277	0	0	0	0	chr15	85091565	85091567	+	PDE8A;PDE8A;PDE8A;PDE8A;PDE8A	ENST00000560789.1;ENST00000557819.2;ENST00000559086.1;ENST00000485596.1;ENST00000478717.1	5'UTR;5'UTR;3'UTR;3'UTR;3'UTR
14779269	cg06822193	0	0	0	0	chr15	77841296	77841298	-
14779875	cg07276621	0	0	0	0	chr11	10729322	10729324	+
14784950	cg25405962	0	0	0	0	chr1	9792726	9792728	-
14785139	cg04301754	0	0	0	0	chr14	28756642	28756644	-	RP11-966I7.1;RP11-966I7.1;RP11-966I7.1	ENST00000551395.1;ENST00000546560.1;ENST00000549487.1	3'UTR;3'UTR;3'UTR
14786212	cg07854959	0	0	0	0	chr17	49016126	49016128	-	IGF2BP1;IGF2BP1	ENST00000515586.1;ENST00000499130.2	5'UTR;5'UTR
14786872	cg09175221	0	0	0	0	chr16	51939607	51939609	-
14788899	cg11985116	0	0	0	0	chr2	1563269	1563271	-	AC144450.1	ENST00000438247.1	3'UTR
14804843	cg21308575	0	0	0	0	chr19	6887532	6887534	+	EMR1;EMR1;EMR1	ENST00000312053.3;ENST00000250572.7;ENST00000450315.2	TSS200;TSS200;TSS200
15601221	cg05389024	0	0	0	0	chr2	169509620	169509622	-	KBTBD10	ENST00000284669.1	TSS200
15601579	cg15025362	0	0	0	0	chr3	186538541	186538543	-	CRYGS	ENST00000392499.2	3'UTR
15604993	cg11562153	0	0	0	0	chr6	28525722	28525724	-	GPX5;GPX5;GPX6	ENST00000412168.2;ENST00000469384.1;ENST00000483058.1	TSS1500;TSS1500;3'UTR
15605257	cg17484331	0	0	0	0	chr7	156240299	156240301	-
15616242	cg14035828	0	0	0	0	chr1	86826219	86826221	-
15620985	cg11351709	0	0	0	0	chr8	879622	879624	+	CTD-3212A4.1	ENST00000522092.1	5'UTR
15623983	cg25997219	0	0	0	0	chr6	170270243	170270245	-
15625135	cg05018034	0	0	0	0	chr20	23033449	23033451	-	RP4-753D10.3	ENST00000440921.1	5'UTR
15627563	cg27566403	0	0	0	0	chr17	78723529	78723531	-	CYTH1;CYTH1;CYTH1	ENST00000539525.1;ENST00000392453.3;ENST00000539525.1	1stExon;5'UTR;5'UTR
15629278	cg01420564	0	0	0	0	chr2	178212076	178212078	+	OSBPL6;OSBPL6;OSBPL6;OSBPL6;OSBPL6;OSBPL6	ENST00000359685.3;ENST00000477646.1;ENST00000357080.4;ENST00000409045.3;ENST00000190611.4;ENST00000361154.4	5'UTR;5'UTR;5'UTR;5'UTR;5'UTR;5'UTR
15629584	cg22367631	0	0	0	0	chr1	39103406	39103408	-
15633201	cg10926487	0.0271741	0	0	-0.0325955	chr17	78921823	78921825	-	TIMP2	ENST00000536189.1	5'UTR
15633275	cg22340811	0	0	0	0	chr12	11496439	11496441	-	PRB2	ENST00000545829.1	3'UTR
15633527	cg10058850	0	0	0	0	chr16	718067	718069	-	METRN;MSLN	ENST00000568223.1;ENST00000446427.2	3'UTR;5'UTR
15635165	cg07598370	0	0	0	0	chr11	56642056	56642058	-	OR5AP2;OR5AP2	ENST00000544374.1;ENST00000302981.1	1stExon;1stExon
15635871	cg06096336	0	0	0	0	chr2	231125085	231125087	-	HTR2B;HTR2B;HTR2B;PSMD1	ENST00000258400.3;ENST00000540289.1;ENST00000258400.3;ENST00000431051.1	5'UTR;TSS1500;1stExon;3'UTR
15639105	cg02810375	0	0	0	0	chr13	113044101	113044103	+	MCF2L;MCF2L;MCF2L;MCF2L;MCF2L;MCF2L	ENST00000480321.1;ENST00000469558.1;ENST00000397021.1;ENST00000494043.1;ENST00000423251.1;ENST00000473345.1	5'UTR;TSS1500;TSS1500;TSS1500;TSS1500;5'UTR
15640835	cg17967059	0	0	0	0	chr13	20189317	20189319	+	GJB2	ENST00000382844.1	1stExon
15641857	cg26123532	0	0	0	0	chr2	157170514	157170516	-
15646947	cg24464265	0	0	0	0	chr4	815663	815665	+
15648983	cg07068674	0	0	0	0	chr14	36654572	36654574	-	RP11-964E11.2	ENST00000555107.1	3'UTR
15650221	cg03512076	0	0	0	0	chr8	102894848	102894850	-	KB-1507C5.2;KB-1507C5.2;AZIN1;KB-1507C5.2;KB-1507C5.2	ENST00000519979.1;ENST00000517999.1;ENST00000517581.1;ENST00000520750.1;ENST00000520538.1	5'UTR;5'UTR;TSS1500;5'UTR;5'UTR
15653157	cg17583957	0	0	0	0	chr17	69540157	69540159	+
15654110	cg00868766	0	0	0	0	chr15	40072322	40072324	+
15661260	cg07267600	0	0	0	0	chr12	2640886	2640888	-	CACNA1C	ENST00000483136.1	TSS1500
15662554	cg19618984	0	0	0	0	chr18	79577218	79577220	-
15664256	cg25761793	0	0	0	0	chr1	63316967	63316969	+	LINC00466;LINC00466	ENST00000436475.1;ENST00000447183.1	3'UTR;3'UTR
15664852	cg25218716	0	0	0	0	chr20	22584589	22584591	+	FOXA2;FOXA2;FOXA2	ENST00000377115.4;ENST00000419308.2;ENST00000444877.2	5'UTR;TSS200;TSS1500
15666935	cg01120308	0	0	0	0	chr11	86069928	86069930	-	PICALM;PICALM;PICALM;PICALM;PICALM;PICALM;PICALM;PICALM;PICALM;PICALM;PICALM;PICALM;PICALM	ENST00000356360.5;ENST00000534412.1;ENST00000393346.3;ENST00000532041.1;ENST00000531558.1;ENST00000532317.1;ENST00000528256.1;ENST00000526033.1;ENST00000447890.2;ENST00000528411.1;ENST00000525162.1;ENST00000531930.1;ENST00000528398.1	TSS1500;TSS1500;TSS1500;TSS1500;TSS1500;TSS1500;TSS1500;TSS1500;TSS1500;TSS1500;TSS1500;TSS200;TSS200
15669225	cg20528093	0	0	0	0	chr11	31815595	31815597	-	RCN1;RCN1;PAX6;PAX6;PAX6;PAX6;RCN1	ENST00000532942.1;ENST00000506388.2;ENST00000464174.1;ENST00000532175.1;ENST00000423822.1;ENST00000419022.1;ENST00000530348.1	TSS1500;TSS1500;5'UTR;3'UTR;5'UTR;5'UTR;5'UTR
15669883	cg08332866	0	0	0	0	chr17	36661484	36661486	+
15672181	cg13811240	0	0	0	0	chr9	95089091	95089093	-
15672827	cg04502814	0	0	0	0	chr5	42811849	42811851	+	SEPP1;SEPP1;SEPP1;SEPP1;SEPP1;SEPP1;SEPP1;SEPP1;SEPP1;SEPP1;SEPP1;SEPP1;SEPP1;SEPP1;SEPP1;SEPP1	ENST00000510650.1;ENST00000512980.1;ENST00000513303.1;ENST00000514985.1;ENST00000512980.1;ENST00000507920.1;ENST00000513303.1;ENST00000510650.1;ENST00000506078.1;ENST00000515626.1;ENST00000508937.1;ENST00000511224.1;ENST00000510965.1;ENST00000514985.1;ENST00000506577.1;ENST00000514218.1	1stExon;1stExon;1stExon;1stExon;3'UTR;3'UTR;3'UTR;3'UTR;3'UTR;3'UTR;3'UTR;5'UTR;5'UTR;5'UTR;5'UTR;5'UTR
15673154	cg15859496	0	0	0	0	chr12	118052470	118052472	-	WSB2;WSB2;WSB2;WSB2;WSB2;WSB2;WSB2;WSB2	ENST00000535496.1;ENST00000542304.1;ENST00000315436.3;ENST00000540129.1;ENST00000536738.1;ENST00000544233.1;ENST00000536602.1;ENST00000542726.1	1stExon;TSS200;ExonBnd;3'UTR;3'UTR;5'UTR;3'UTR;3'UTR
15675883	cg07957661	0	0	0	0	chr16	88346032	88346034	-
15678862	cg03653817	0	0	0	0	chr1	181096361	181096363	-
15682249	cg24214000	0	0	0	0	chr22	49888737	49888739	-
15684125	cg03388266	0	0	0	0	chr2	233982844	233982846	-	TRPM8;TRPM8;TRPM8	ENST00000477103.1;ENST00000444298.1;ENST00000475044.1	5'UTR;3'UTR;5'UTR
15684981	cg21275801	0	0	0	0	chr17	14296557	14296559	-	RP11-214O1.1;RP11-214O1.1	ENST00000571192.1;ENST00000571192.1	3'UTR;1stExon
15688573	cg05862356	0	0	0	0	chr2	236164144	236164146	-
15694827	cg22988198	0	0	0	0	chr5	175878789	175878791	+
15699285	cg19344626	0	0	0	0	chr19	16719937	16719939	+	NWD1;NWD1;NWD1	ENST00000518676.1;ENST00000524140.2;ENST00000549814.1	TSS200;TSS200;TSS200
15700862	cg13700197	0	0	0	0	chr9	95459692	95459694	+	PTCH1;PTCH1	ENST00000375290.2;ENST00000547615.1	3'UTR;3'UTR
15703206	cg16728651	0	0	0	0	chr6	55903066	55903068	-
15704970	cg25545323	0	0	0	0	chr13	113044689	113044691	+	MCF2L;MCF2L;MCF2L;MCF2L;MCF2L;MCF2L;MCF2L;MCF2L;MCF2L	ENST00000480321.1;ENST00000469558.1;ENST00000469558.1;ENST00000423251.1;ENST00000397021.1;ENST00000397021.1;ENST00000494043.1;ENST00000473345.1;ENST00000494043.1	5'UTR;1stExon;5'UTR;TSS200;5'UTR;1stExon;1stExon;5'UTR;5'UTR
15708298	cg00597931	0	0	0	0	chr8	141169597	141169599	+	DENND3	ENST00000520482.1	5'UTR
15709186	cg22646210	0	0	0	0	chr11	72669681	72669683	-	PDE2A;PDE2A;PDE2A;PDE2A	ENST00000444035.2;ENST00000540345.1;ENST00000542969.1;ENST00000540380.1	TSS1500;TSS1500;5'UTR;3'UTR
15709556	cg26442903	0	0	0	0	chr4	109185911	109185913	+
15709558	cg12071888	0	0	0	0	chr1	90729601	90729603	+
15713528	cg09596131	0	-0.0268503	0	-0.0187588	chr2	19786805	19786807	+
15716530	cg03759236	0	0	0	0	chr15	68599610	68599612	-	CORO2B	ENST00000261861.5	5'UTR
15717260	cg20242070	0	0	0	0	chr6	44542832	44542834	+
15718550	cg10046620	0	0	0	0	chr6	27807263	27807265	-	HIST1H2AI	ENST00000358739.3	TSS1500
15732183	cg21603744	0	0	0	0	chr8	109008553	109008555	+	RP11-1084E5.1	ENST00000522244.1	3'UTR
15732585	cg04919425	0	0	0	0	chr2	5411181	5411183	-
15734538	cg16758598	0	0	0	0	chr4	105808633	105808635	+	GSTCD;GSTCD;GSTCD;RP11-45L9.1	ENST00000515255.1;ENST00000484843.1;ENST00000505640.1;ENST00000504955.1	5'UTR;5'UTR;5'UTR;3'UTR
15735226	cg23341085	0	0	0	0	chr2	148305522	148305524	-	MBD5;MBD5;MBD5;MBD5	ENST00000488372.1;ENST00000407073.1;ENST00000496158.1;ENST00000478804.1	5'UTR;5'UTR;5'UTR;5'UTR
15736960	cg08578568	0	0	0	0.0132563	chr16	86459336	86459338	+
15737210	cg24454829	0	0	0	0	chr11	22341506	22341508	+	SLC17A6;SLC17A6;SLC17A6	ENST00000546171.1;ENST00000263160.3;ENST00000534115.1	TSS1500;ExonBnd;TSS1500
15739146	cg00080125	0	0	0	0	chr17	61413251	61413253	-	C17orf82;C17orf82	ENST00000335108.2;ENST00000335108.2	1stExon;3'UTR
15742270	cg10811426	0	0	0	0	chr1	234531714	234531716	+	RP5-855F14.1;RP5-855F14.1;RP5-855F14.1;RP5-855F14.1	ENST00000435574.1;ENST00000421207.1;ENST00000421207.1;ENST00000435574.1	3'UTR;3'UTR;1stExon;1stExon
15743833	cg16360861	0	0	0	0	chr5	34684491	34684493	-	RAI14;RAI14;RAI14;RAI14;RAI14;RAI14;RAI14;RAI14;RAI14;RAI14;RAI14;RAI14;RAI14;RAI14;RAI14;RAI14;RAI14;RAI14;RAI14	ENST00000508777.1;ENST00000503673.1;ENST00000511652.1;ENST00000504052.1;ENST00000512305.1;ENST00000514036.1;ENST00000515799.1;ENST00000510386.1;ENST00000265109.3;ENST00000514527.1;ENST00000510319.1;ENST00000513974.1;ENST00000512629.1;ENST00000428746.2;ENST00000514873.1;ENST00000508315.1;ENST00000515448.1;ENST00000503222.1;ENST00000514931.1	TSS200;TSS200;TSS200;TSS200;TSS200;TSS200;TSS200;TSS200;5'UTR;5'UTR;5'UTR;5'UTR;5'UTR;5'UTR;5'UTR;TSS1500;TSS1500;TSS1500;5'UTR
15743947	cg24100671	0	0	0	0	chr5	10551434	10551436	+
15744255	cg11205173	0	0	0	0	chr4	1773349	1773351	+
15749104	cg03147907	0	0	0	0	chr3	62941014	62941016	-
15749144	cg13471336	0	0	0	0	chr10	623229	623231	+
15754115	cg05805445	0	0	0	0	chr4	123304787	123304789	+
15754587	cg05657213	0	0	0	0	chr16	31440830	31440832	+	ZNF843	ENST00000564218.1	5'UTR
15756145	cg23558337	0	0	0	0	chr20	10511745	10511747	+
15760279	cg03872376	0	0	0	0	chr1	237890527	237890529	-	ZP4;RYR2;RP11-193H5.1	ENST00000366570.4;ENST00000540213.1;ENST00000450451.1	1stExon;3'UTR;5'UTR
15761215	cg21832142	0	0	0	0	chr3	160617004	160617006	-
15763875	cg14918359	0	0	0	0	chr8	133356235	133356237	+
15766193	cg08563299	0	0.0175996	0	0	chr19	16811780	16811782	+	NWD1;NWD1	ENST00000438489.2;ENST00000518676.1	3'UTR;3'UTR
15766281	cg14289852	0	0	0	0	chr7	157601940	157601942	+
15766915	cg10773224	0	0	0	0	chr3	186740341	186740343	+	RP11-573D15.8	ENST00000354642.2	3'UTR
15767278	cg15628518	0	0	0	0	chr8	143950890	143950892	+	PLEC;PLEC	ENST00000322810.4;ENST00000532346.1	TSS200;3'UTR
15768848	cg23512558	0	0	0	0	chr12	116559273	116559275	+	MAP1LC3B2	ENST00000306985.4	TSS200
15769129	cg14938587	0	0	0	0	chr7	155997697	155997699	-
15769159	cg03943115	0	0	0	0	chr1	153041890	153041892	+	SPRR2D;SPRR2D;SPRR2D;SPRR2D;SPRR2D;SPRR2D	ENST00000368756.1;ENST00000368758.3;ENST00000360379.3;ENST00000368757.1;ENST00000368756.1;ENST00000368758.3	5'UTR;5'UTR;TSS1500;1stExon;1stExon;1stExon
15769837	cg24304714	0	0	0	0	chr1	152806897	152806899	-	LCE1C	ENST00000368768.1	TSS1500
15772820	cg18509990	0	0	0	0	chr8	18222306	18222308	-	NAT1;NAT1;NAT1	ENST00000520546.1;ENST00000517441.1;ENST00000519006.1	1stExon;5'UTR;5'UTR
15776900	cg22341513	0	0	0	0	chr18	57118057	57118059	+
15779582	cg24000437	0	0	0	0	chr1	152566380	152566382	+	LCE3E	ENST00000368789.1	5'UTR
15781120	cg05076820	0	0	0	0	chr7	142171375	142171377	-	RP11-1220K2.2;RP11-1220K2.2	ENST00000550494.1;ENST00000496337.1	1stExon;5'UTR
15785564	cg24824472	0	0	0	0	chr6	111789839	111789841	+	FYN;FYN;FYN;FYN;FYN;FYN;FYN;FYN;FYN;FYN;FYN;FYN;FYN;FYN;FYN;FYN;FYN	ENST00000521361.1;ENST00000544792.1;ENST00000368667.2;ENST00000462598.2;ENST00000523574.1;ENST00000521062.1;ENST00000523570.1;ENST00000487824.2;ENST00000518630.1;ENST00000520518.1;ENST00000368682.3;ENST00000518295.1;ENST00000484067.2;ENST00000356013.2;ENST00000368678.4;ENST00000523238.1;ENST00000354650.3	3'UTR;5'UTR;5'UTR;5'UTR;5'UTR;5'UTR;5'UTR;5'UTR;5'UTR;5'UTR;5'UTR;5'UTR;5'UTR;5'UTR;5'UTR;5'UTR;5'UTR
15785986	cg01048962	0	0	0	0	chr19	21463667	21463669	-
15787839	cg14251009	0	0	0	0	chr9	88007289	88007291	-
15787939	cg21454600	0	0	0	0	chr3	18730570	18730572	+	AC105750.1	ENST00000425799.2	5'UTR
15791116	cg05249026	0	0	0	0	chr16	10937666	10937668	-	DEXI;DEXI;DEXI	ENST00000331808.4;ENST00000469379.1;ENST00000570992.1	3'UTR;3'UTR;3'UTR
15795855	cg15811515	0	0	0	0	chr16	31569667	31569669	-
15796940	cg21529532	0	0	0	0	chr4	188091279	188091281	+	TRIML2	ENST00000512729.1	3'UTR
15796974	cg00839844	0	0	0	0	chr18	48948273	48948275	+
15797160	cg06850158	0	0	0	0	chr4	73701701	73701703	-
15802152	cg05061754	0	0	0	0	chr7	4214680	4214682	-	SDK1	ENST00000476701.1	5'UTR
15803143	cg22831029	0	0	0	0	chr7	83695951	83695953	-
15803571	cg21567022	0	0	0	0	chr11	93334157	93334159	-	CCDC67	ENST00000530053.1	5'UTR
15805190	cg01858895	0	0	0	0	chr5	139714591	139714593	-	CTB-35F21.1	ENST00000515296.1	5'UTR
15805582	cg09629675	0	0	0	0	chr12	3592183	3592185	+	PRMT8;PRMT8	ENST00000543701.1;ENST00000261252.4	5'UTR;5'UTR
15809265	cg11092157	0	0	0	0	chr14	98069787	98069789	-	RP11-61O1.1	ENST00000555776.1	3'UTR
16601156	cg08408971	0	0	0	0	chr5	145918858	145918860	+
16601292	cg00604454	0	0	0	0	chr16	73063066	73063068	-
16607918	cg00068038	0.0112842	0	0	0	chr2	36461420	36461422	-
16609945	cg12245245	0	0	0	0	chr12	118151123	118151125	+	TAOK3;TAOK3	ENST00000543709.1;ENST00000537305.1	3'UTR;3'UTR
16614242	cg01581084	0	0	0	0	chr8	98949645	98949647	-
16616571	cg08979870	0	0	0	0	chr8	69102056	69102058	-	RP11-600K15.1	ENST00000518540.1	3'UTR
16616979	cg00384847	0	0	0	0	chr1	12231281	12231283	-	VPS13D	ENST00000358136.3	5'UTR
16624222	cg11566152	0	0	0	0	chr3	120781133	120781135	+
16628579	cg17696731	0	0	0	0	chr3	13019470	13019472	-
16641104	cg23031141	0	0	0	0	chr1	203495948	203495950	-	OPTC;OPTC;OPTC	ENST00000367222.2;ENST00000448911.1;ENST00000367222.2	5'UTR;TSS200;ExonBnd
16647522	cg10385732	0	0	0	0	chr7	31687077	31687079	+	PPP1R17;PPP1R17;PPP1R17	ENST00000342032.3;ENST00000342032.3;ENST00000409146.3	1stExon;5'UTR;TSS200
16655249	cg10442932	0	0	0	0	chr8	142180751	142180753	-
16662275	cg24379742	0	0	0	0	chr3	194676381	194676383	+
16664119	cg14754080	0	0	0	0	chr7	123285208	123285210	-
16664889	cg05643453	0	0	-0.00393805	0	chr1	160189662	160189664	-	CASQ1;CASQ1;CASQ1	ENST00000368079.3;ENST00000368078.3;ENST00000441151.1	TSS1500;TSS1500;TSS1500
16665981	cg08763617	0	0	0	0	chr6	137862825	137862827	+	RP11-356I2.4;RP11-356I2.4	ENST00000431144.1;ENST00000448942.1	TSS1500;3'UTR
16667854	cg27168737	0	0	0	0	chr1	237886203	237886205	-	RYR2;RP11-193H5.1	ENST00000540213.1;ENST00000450451.1	3'UTR;5'UTR
16671584	cg03866600	0	0	0	0	chr11	69234083	69234085	+
16678855	cg11704114	0	0	0	0	chr12	21356463	21356465	-	IAPP;SLCO1A2;SLCO1A2;SLCO1A2;SLCO1A2;SLCO1A2;SLCO1A2;SLCO1A2;SLCO1A2;SLCO1A2	ENST00000539393.1;ENST00000537524.1;ENST00000413682.1;ENST00000473830.1;ENST00000544290.1;ENST00000421287.1;ENST00000307378.6;ENST00000450590.1;ENST00000453443.1;ENST00000435179.1	5'UTR;5'UTR;5'UTR;3'UTR;5'UTR;5'UTR;5'UTR;5'UTR;5'UTR;5'UTR
16679975	cg01428378	0	0	0	0	chr12	122775241	122775243	+	CCDC62	ENST00000537566.1	TSS1500
16683146	cg02093006	0	0	0	0	chr10	31913013	31913015	+	ARHGAP12;ARHGAP12;ARHGAP12	ENST00000375245.4;ENST00000344936.2;ENST00000375250.5	5'UTR;5'UTR;5'UTR
16685228	cg07412043	0	0	0	0	chr2	136990795	136990797	-	THSD7B;THSD7B	ENST00000413152.2;ENST00000472720.1	TSS200;5'UTR
16690892	cg13425279	0	0	0	0	chr9	137923872	137923874	-	CACNA1B	ENST00000277549.5	5'UTR
16695190	cg05482942	0	0	0	0	chr10	101139527	101139529	-	RP11-31L23.3;RP11-31L23.3;RP11-108L7.11	ENST00000411459.1;ENST00000411459.1;ENST00000441069.1	3'UTR;1stExon;3'UTR
16695280	cg25420747	0	0	0	0	chr2	17930908	17930910	-	KCNS3;KCNS3;KCNS3;KCNS3	ENST00000403915.1;ENST00000304101.4;ENST00000465292.1;ENST00000419802.1	5'UTR;5'UTR;5'UTR;5'UTR
16697186	cg13957126	0	0	0	-0.00273308	chr7	5558217	5558219	+	ACTB;ACTB;ACTB	ENST00000414620.1;ENST00000443528.1;ENST00000432588.1	5'UTR;5'UTR;5'UTR
16702549	cg07701307	0	0	0	0	chr5	13985924	13985926	+
16704837	cg02901136	0	0	0	0	chr1	153375828	153375830	-	S100A12;S100A12	ENST00000368737.3;ENST00000368736.1	TSS200;TSS1500
16705899	cg04628438	0	0	0	0	chr6	10585655	10585657	-	GCNT2;GCNT2;GCNT2;GCNT2;GCNT2;GCNT2;GCNT2;GCNT2;GCNT2	ENST00000265012.4;ENST00000489225.1;ENST00000397423.2;ENST00000475577.1;ENST00000489819.1;ENST00000474518.1;ENST00000485764.1;ENST00000461400.1;ENST00000459872.1	TSS200;5'UTR;5'UTR;5'UTR;5'UTR;5'UTR;5'UTR;5'UTR;5'UTR
16713563	cg18416503	0	0	0	0	chr14	93009628	93009630	-	ITPK1;ITPK1;ITPK1	ENST00000555495.1;ENST00000556954.1;ENST00000553655.1	5'UTR;3'UTR;3'UTR
16714857	cg08943045	0	0	0	0	chr1	8983859	8983861	+
16716549	cg17117049	0	0	0	0	chr8	17722225	17722227	+	MTUS1;MTUS1;MTUS1;MTUS1;MTUS1;MTUS1;MTUS1;MTUS1	ENST00000381861.3;ENST00000544260.1;ENST00000518975.1;ENST00000520196.1;ENST00000524044.1;ENST00000521882.1;ENST00000518138.1;ENST00000517721.1	TSS200;5'UTR;TSS1500;3'UTR;3'UTR;3'UTR;3'UTR;3'UTR
16717589	cg10513118	0	0	0	0	chr11	118176487	118176489	-	SCN2B;SCN2B	ENST00000278947.5;ENST00000278947.5	1stExon;5'UTR
16717821	cg22747746	0	0	0	0	chr8	23706679	23706681	-	RP11-175E9.1;NKX2-6;NKX2-6	ENST00000523874.1;ENST00000325017.3;ENST00000418222.1	TSS1500;TSS200;TSS1500
16717857	cg26258437	0	0	0	0	chr4	56787239	56787241	+
16719957	cg25942990	0	0	0	0	chr2	176150267	176150269	-	HOXD4;MIR10B;HOXD3;HOXD3	ENST00000306324.3;ENST00000385011.1;ENST00000468418.2;ENST00000432796.2	TSS1500;TSS200;TSS200;5'UTR
16726123	cg09734791	0	0	0	0	chr8	71843919	71843921	-	RP11-383H13.1;RP11-383H13.1;MSC;MSC;MSC;RP11-383H13.1;RP11-383H13.1;RP11-383H13.1	ENST00000519751.1;ENST00000518916.1;ENST00000518440.1;ENST00000521739.1;ENST00000325509.4;ENST00000457356.4;ENST00000524152.1;ENST00000521467.1	TSS1500;TSS1500;TSS1500;TSS1500;1stExon;TSS200;5'UTR;5'UTR
16726521	cg06416034	0	0	0	0	chr10	90635448	90635450	+
16730205	cg11143092	0	0	0	0	chr2	88348113	88348115	-
16731256	cg01126532	0	0	0	0	chr14	88978356	88978358	-
16731868	cg14298457	0	0	0	0	chr2	176147388	176147390	+	HOXD3	ENST00000432796.2	5'UTR
16732124	cg00008971	0	0	0	0	chr1	45501252	45501254	+	CCDC163P;CCDC163P;CCDC163P;CCDC163P;CCDC163P	ENST00000488405.2;ENST00000490551.3;ENST00000515561.1;ENST00000486476.2;ENST00000415578.3	TSS1500;TSS1500;TSS1500;TSS1500;TSS1500
16735179	cg23680451	0	0	0	0	chr10	3781597	3781599	+	KLF6;KLF6;KLF6	ENST00000173785.4;ENST00000461124.1;ENST00000492125.1	3'UTR;TSS1500;TSS1500
16737921	cg00539360	0	0	0	0	chr6	43769398	43769400	-	VEGFA;VEGFA;VEGFA;VEGFA;VEGFA	ENST00000476772.1;ENST00000372067.3;ENST00000324450.6;ENST00000372077.4;ENST00000519767.1	TSS1500;TSS1500;TSS1500;TSS1500;TSS1500
16738526	cg18794809	0	0	0	0	chr3	156762837	156762839	-	RP11-392A22.2;RP11-392A22.2	ENST00000472943.1;ENST00000473352.1	3'UTR;3'UTR
16739587	cg06331700	0	0	0	0	chr13	22086981	22086983	-
16741599	cg09887059	0	0	0	0	chr12	113478858	113478860	-	RP11-82C23.2	ENST00000551357.1	5'UTR
16742125	cg04486873	0	0	0	0	chr1	34178650	34178652	-	C1orf94	ENST00000373374.3	5'UTR
16743252	cg02081733	0	0	0	0	chr15	67828073	67828075	+
16743256	cg07522913	0	0	0	0	chr7	27110783	27110785	-	HOXA3;HOXA3;HOXA3;HOXA-AS2;HOXA3;HOXA3;HOXA3;HOXA3	ENST00000396350.2;ENST00000522456.1;ENST00000396352.3;ENST00000518088.1;ENST00000317201.2;ENST00000522788.1;ENST00000521779.1;ENST00000521401.1	5'UTR;5'UTR;5'UTR;5'UTR;5'UTR;5'UTR;5'UTR;3'UTR
16745224	cg01559502	0	0	0	0	chr5	160727393	160727395	-	ATP10B;ATP10B;ATP10B;ATP10B;ATP10B;ATP10B	ENST00000517802.1;ENST00000521033.1;ENST00000518411.1;ENST00000520098.1;ENST00000327245.5;ENST00000520975.1	3'UTR;3'UTR;3'UTR;3'UTR;5'UTR;3'UTR
16747852	cg27012421	0	0	0	0.0225796	chr12	76699110	76699112	-
16750524	cg09785344	0	0	0	0.00519171	chr15	100849768	100849770	-	RP11-66B24.2;RP11-66B24.2;RP11-66B24.2;RP11-66B24.2;RP11-66B24.2;RP11-66B24.2;RP11-66B24.2	ENST00000558427.1;ENST00000557962.1;ENST00000557962.1;ENST00000561231.1;ENST00000559331.1;ENST00000558254.1;ENST00000431060.3	TSS1500;1stExon;5'UTR;TSS200;TSS200;TSS200;TSS200
16752592	cg26657648	0	0	0	0	chr2	102153250	102153252	-	IL1R1;IL1R1;IL1R1;IL1R1;IL1R1;IL1R1;IL1R1;IL1R1;IL1R1;IL1R1;IL1R1	ENST00000233946.3;ENST00000413623.1;ENST00000430171.1;ENST00000452403.1;ENST00000409929.1;ENST00000409589.1;ENST00000409329.1;ENST00000450319.1;ENST00000428279.1;ENST00000442590.1;ENST00000409288.1	TSS1500;TSS1500;TSS1500;5'UTR;5'UTR;5'UTR;5'UTR;5'UTR;5'UTR;5'UTR;5'UTR
16752942	cg06398236	0	0	0	0	chr4	99816981	99816983	-	DAPP1;DAPP1;DAPP1;DAPP1	ENST00000296414.7;ENST00000512369.1;ENST00000507994.1;ENST00000507994.1	1stExon;1stExon;1stExon;5'UTR
16755835	cg26706676	0	0	0	0	chr7	157670607	157670609	-
16756588	cg05183271	0	0	0	0	chr11	113706663	113706665	+	TMPRSS5;TMPRSS5;TMPRSS5;TMPRSS5;TMPRSS5;TMPRSS5;RP11-661I21.2	ENST00000544634.1;ENST00000536856.1;ENST00000544476.1;ENST00000540540.1;ENST00000545579.1;ENST00000299882.5;ENST00000545514.1	TSS1500;TSS1500;TSS1500;TSS1500;TSS1500;TSS1500;3'UTR
16757240	cg14156498	0	0	0	0	chr9	1047245	1047247	+
16758867	cg13788117	0	0	0	0	chr19	34833623	34833625	-
16760116	cg00900231	0	0	0	0	chr16	50863359	50863361	-	CTD-2034I21.1	ENST00000569986.1	3'UTR
16760194	cg21899942	0	0	0	0	chr14	72476831	72476833	-	RGS6;RGS6;RGS6	ENST00000553525.1;ENST00000555368.1;ENST00000554734.1	ExonBnd;5'UTR;5'UTR
16770863	cg24722073	0	0	0	0	chr4	41880145	41880147	-	RP11-457P14.4;RP11-457P14.4;RP11-457P14.4	ENST00000504870.1;ENST00000499082.2;ENST00000498940.1	3'UTR;3'UTR;3'UTR
16770969	cg04497992	0	0	0	0	chr16	566211	566213	-	PIGQ;NHLRC4;NHLRC4;PIGQ	ENST00000293874.2;ENST00000424439.2;ENST00000540585.1;ENST00000409527.2	TSS1500;TSS1500;TSS1500;TSS1500
16771221	cg24812523	0	0	0	0	chr14	32329555	32329557	-	AKAP6;AKAP6;AKAP6;AKAP6;AKAP6	ENST00000280979.4;ENST00000557354.1;ENST00000557102.1;ENST00000556037.1;ENST00000557272.1	5'UTR;5'UTR;5'UTR;5'UTR;5'UTR
16775961	cg01072952	0	0	0	0	chr5	84383545	84383547	+	CTD-2269F5.1;CTD-2269F5.1;CTD-2269F5.1;CTD-2269F5.1	ENST00000514696.1;ENST00000509406.1;ENST00000515688.1;ENST00000507060.1	TSS1500;TSS1500;TSS1500;TSS1500
16777154	cg25201255	0	0	0	0	chr12	5466953	5466955	+	NTF3;NTF3	ENST00000535299.1;ENST00000543548.1	5'UTR;5'UTR
16779873	cg26688315	0	0	0	0	chr2	217162867	217162869	-
16783177	cg08165339	0	0	0	0	chr7	68276368	68276370	+	RP5-945F2.3	ENST00000446187.1	3'UTR
16784184	cg01980735	0	0	0	0	chr1	9311346	9311348	-	SPSB1;SPSB1	ENST00000328089.6;ENST00000450402.1	5'UTR;5'UTR
16786174	cg19923650	0	0	0	0	chr5	173232726	173232728	+
16789292	cg20100545	0	0	0	0	chr19	19250348	19250350	-	NCAN;NCAN	ENST00000538881.1;ENST00000252575.4	3'UTR;3'UTR
16789550	cg04920416	-0.00362081	0	0	0	chr17	36978993	36978995	+
16790922	cg09608533	0	0	0	0	chr10	123858671	123858673	-	CPXM2;CPXM2	ENST00000474277.1;ENST00000368854.2	3'UTR;5'UTR
16793919	cg08784129	0	0	0	0	chr11	31805830	31805832	-	PAX6;PAX6;PAX6;PAX6;PAX6	ENST00000533156.1;ENST00000533333.1;ENST00000534353.1;ENST00000533156.1;ENST00000464174.1	3'UTR;5'UTR;TSS1500;1stExon;5'UTR
16797521	cg17192862	0	0	0	0	chr12	130437117	130437119	+
16801187	cg26020521	0	0	0	0	chr11	8658888	8658890	-	TRIM66;TRIM66;TRIM66	ENST00000299550.6;ENST00000531498.1;ENST00000402157.2	TSS200;3'UTR;5'UTR
16804885	cg12414070	0	0	0	0	chr12	117189327	117189329	+	FBXO21;FBXO21	ENST00000551458.1;ENST00000549689.1	3'UTR;TSS1500
17601123	cg18185980	0	0	0	0	chr2	174561287	174561289	+	WIPF1;WIPF1;WIPF1;AC018890.6;AC018890.6	ENST00000392547.2;ENST00000392548.2;ENST00000272746.5;ENST00000442996.1;ENST00000412835.1	3'UTR;3'UTR;3'UTR;5'UTR;5'UTR
17611900	cg09076339	0	0	0	0	chr1	226643221	226643223	+
17613127	cg24307499	0	0	0	0	chr19	54982706	54982708	+	NLRP2;NLRP2	ENST00000540005.1;ENST00000540597.1	TSS1500;5'UTR
17615189	cg01164584	0	0	0	0	chr8	66542104	66542106	-
17616586	cg22202558	0	0	0	0	chr7	101857022	101857024	-	CUX1;CUX1	ENST00000497815.1;ENST00000558469.1	5'UTR;5'UTR
17622153	cg06580523	0	0	0	0	chr12	132331867	132331869	-
17623133	cg19684083	0	0	0	0	chr4	53558428	53558430	-	LNX1	ENST00000306888.2	TSS1500
17624297	cg10290679	0	0	0	0	chr11	128587504	128587506	+	ETS1;ETS1;ETS1;ETS1;ETS1	ENST00000527676.1;ENST00000392668.3;ENST00000525404.1;ENST00000527676.1;ENST00000392668.3	1stExon;1stExon;3'UTR;3'UTR;5'UTR
17627241	cg01477933	0	0	0	0	chr12	122437559	122437561	+
17631914	cg02376426	0	0	0	0	chr10	11783506	11783508	+
17637991	cg08552167	0	0	0	0	chr10	132746604	132746606	-	INPP5A;INPP5A	ENST00000498337.1;ENST00000536599.1	5'UTR;3'UTR
17641253	cg20522708	0	0	0	0	chr17	12720089	12720091	-	MYOCD;MYOCD;MYOCD	ENST00000395988.1;ENST00000395982.2;ENST00000468060.1	TSS200;5'UTR;5'UTR
17644149	cg00737979	0	0	0	0	chr5	135654595	135654597	-	CTC-321K16.4	ENST00000508452.1	TSS1500
17647985	cg19671331	0	0	0	0	chr8	142428076	142428078	+
17648849	cg05030553	0	0	0	0	chr21	42641292	42641294	-
17649857	cg18301891	0	0	0	0	chr14	101560834	101560836	+	DIO3;DIO3;DIO3OS;DIO3OS;DIO3OS;DIO3OS;DIO3OS;DIO3OS;DIO3OS	ENST00000359323.3;ENST00000510508.3;ENST00000555882.1;ENST00000554441.1;ENST00000553729.1;ENST00000557109.1;ENST00000554735.1;ENST00000555174.1;ENST00000557661.1	TSS1500;TSS1500;TSS1500;TSS1500;TSS1500;TSS1500;TSS1500;TSS1500;TSS1500
17655130	cg19678610	0	0	0	0	chr5	56233547	56233549	-	ANKRD55;ANKRD55;ANKRD55;ANKRD55	ENST00000504958.1;ENST00000507283.2;ENST00000513241.2;ENST00000519114.1	TSS1500;TSS200;TSS1500;TSS1500
17659872	cg20372666	0	0	0	0	chr10	69390153	69390155	+	HK1;HK1	ENST00000467704.1;ENST00000467710.1	5'UTR;5'UTR
17663908	cg01987333	0	0	0	0	chr2	241809465	241809467	-	AC114730.3;NEU4;NEU4;AC114730.3;NEU4;NEU4;NEU4;NEU4;NEU4;NEU4;NEU4	ENST00000413820.1;ENST00000407683.1;ENST00000415936.1;ENST00000439270.1;ENST00000405370.1;ENST00000435855.1;ENST00000476542.1;ENST00000406147.2;ENST00000423583.1;ENST00000404257.1;ENST00000391969.2	3'UTR;5'UTR;5'UTR;3'UTR;5'UTR;5'UTR;5'UTR;5'UTR;5'UTR;TSS1500;TSS1500
17664190	cg16752400	0	0	0	0	chr8	65219505	65219507	+
17667283	cg04970570	0	0	0	0	chr5	88694327	88694329	+	CTC-467M3.3;CTC-467M3.1	ENST00000508719.1;ENST00000510274.1	TSS1500;5'UTR
17670125	cg18399935	0	0	0	0	chr3	6865306	6865308	-	GRM7;GRM7	ENST00000448328.2;ENST00000443259.1	5'UTR;3'UTR
17670845	cg00834924	0	0	0	0	chr15	85413690	85413692	-	AKAP13;AKAP13;AKAP13;AKAP13;AKAP13;AKAP13	ENST00000426424.2;ENST00000559362.1;ENST00000560302.1;ENST00000394518.2;ENST00000361243.2;ENST00000560256.1	5'UTR;5'UTR;5'UTR;5'UTR;5'UTR;5'UTR
17674919	cg04290427	0	0	0	0	chr5	138245577	138245579	+
17679294	cg08195247	0	0	0	0	chr2	176068557	176068559	+
17681117	cg10140240	0	0	0	0	chr17	78224590	78224592	+	BIRC5;BIRC5	ENST00000301633.3;ENST00000374948.1	3'UTR;3'UTR
17682893	cg16491617	0	0	0	0	chr8	53251830	53251832	-	OPRK1;OPRK1;OPRK1;OPRK1	ENST00000520287.1;ENST00000396798.2;ENST00000265572.3;ENST00000522508.1	TSS1500;TSS200;TSS200;TSS1500
17683279	cg15084543	0	0	0	0	chr1	79006722	79006724	+	ELTD1	ENST00000370742.3	TSS200
17684993	cg11248254	0	0	0	0	chr2	219513936	219513938	-	ASIC4;ASIC4;AC053503.11	ENST00000461395.1;ENST00000358078.4;ENST00000429882.1	TSS1500;TSS1500;3'UTR
17687257	cg00449868	0	0	0	0	chr6	149448966	149448968	-	ZC3H12D;ZC3H12D;ZC3H12D;ZC3H12D	ENST00000498662.1;ENST00000389942.5;ENST00000416573.2;ENST00000498662.1	3'UTR;3'UTR;3'UTR;1stExon
17688955	cg10837110	0	0	0	0	chr1	2026271	2026273	-
17692173	cg06385087	0	0	0	0	chr20	59006847	59006849	-	CTSZ;CTSZ;CTSZ	ENST00000472025.1;ENST00000488395.1;ENST00000503833.2	3'UTR;TSS1500;3'UTR
17692543	cg23216015	0	0	0	0	chr7	31687039	31687041	-	PPP1R17;PPP1R17;PPP1R17	ENST00000342032.3;ENST00000342032.3;ENST00000409146.3	1stExon;5'UTR;TSS200
17694233	cg05323683	0	0	0	0	chr8	94156062	94156064	+
17697223	cg07800325	0	0	0	0	chr11	61955464	61955466	+	BEST1;BEST1;BEST1;BEST1;BEST1;BEST1	ENST00000526988.1;ENST00000534553.1;ENST00000301774.9;ENST00000529265.1;ENST00000533521.1;ENST00000524877.1	5'UTR;5'UTR;5'UTR;5'UTR;5'UTR;5'UTR
17701894	cg11667020	0	0	0	0	chr20	21397406	21397408	+	RP11-227D2.3;NKX2-4;RP11-227D2.3;NKX2-4	ENST00000552439.1;ENST00000351817.4;ENST00000419666.2;ENST00000351817.4	TSS1500;1stExon;TSS1500;5'UTR
17706212	cg01235000	0	0	0	0	chr5	175879124	175879126	-
17706218	cg26338159	0	0	0	0	chr15	82628560	82628562	+	CPEB1;CPEB1;CPEB1;CPEB1;CPEB1;CPEB1;CPEB1;CPEB1	ENST00000563800.1;ENST00000563800.1;ENST00000562019.1;ENST00000569257.1;ENST00000568757.1;ENST00000567678.1;ENST00000450751.2;ENST00000566716.1	1stExon;5'UTR;TSS200;5'UTR;5'UTR;5'UTR;5'UTR;3'UTR
17706230	cg11018892	0	0	0	0	chr6	9647985	9647987	+	OFCC1	ENST00000492094.1	3'UTR
17714230	cg03003919	0	0	0	0	chr8	84175677	84175679	-
17715972	cg06154903	0	0	0	0	chr11	64875085	64875087	+	EHD1;EHD1;EHD1	ENST00000455148.1;ENST00000421510.1;ENST00000466015.1	5'UTR;5'UTR;3'UTR
17716134	cg06094745	0	0	0	0	chr2	239196387	239196389	-	HDAC4;HDAC4;HDAC4;HDAC4;HDAC4	ENST00000463007.1;ENST00000493582.1;ENST00000535493.1;ENST00000456922.2;ENST00000496347.1	3'UTR;3'UTR;3'UTR;5'UTR;3'UTR
17717208	cg13707951	0	0	0	0	chr10	13707381	13707383	+	FRMD4A;FRMD4A;FRMD4A;FRMD4A	ENST00000492155.1;ENST00000477221.1;ENST00000492155.1;ENST00000477221.1	1stExon;1stExon;3'UTR;3'UTR
17718540	cg03698716	0	0	0	0	chr2	216082870	216082872	+	PECR;PECR;PECR;PECR;PECR;PECR;PECR;TMEM169;TMEM169;TMEM169;TMEM169	ENST00000497889.1;ENST00000442122.1;ENST00000474093.1;ENST00000487318.2;ENST00000265322.7;ENST00000464722.1;ENST00000464722.1;ENST00000433112.1;ENST00000437356.2;ENST00000295658.4;ENST00000455479.1	TSS1500;TSS1500;TSS1500;TSS1500;TSS1500;1stExon;3'UTR;5'UTR;5'UTR;5'UTR;5'UTR
17718894	cg14599823	0	0	0	0	chr5	78677907	78677909	-	LHFPL2	ENST00000514587.1	3'UTR
17719556	cg02072495	0	0	0	0	chr15	60397085	60397087	-	ANXA2;ANXA2;ANXA2;ANXA2;ANXA2;ANXA2;ANXA2;ANXA2;ANXA2;ANXA2;ANXA2;ANXA2;ANXA2;ANXA2;ANXA2;ANXA2;ANXA2;ANXA2;ANXA2;ANXA2;ANXA2;ANXA2	ENST00000560936.1;ENST00000560495.1;ENST00000559559.1;ENST00000558998.1;ENST00000560466.1;ENST00000559725.1;ENST00000558985.1;ENST00000561445.1;ENST00000557937.1;ENST00000560546.1;ENST00000560367.1;ENST00000560165.1;ENST00000558503.1;ENST00000559467.1;ENST00000559956.1;ENST00000396024.3;ENST00000558169.1;ENST00000451270.2;ENST00000559818.1;ENST00000557904.1;ENST00000557986.1;ENST00000559780.1	3'UTR;3'UTR;3'UTR;5'UTR;5'UTR;5'UTR;5'UTR;3'UTR;3'UTR;3'UTR;5'UTR;5'UTR;5'UTR;5'UTR;5'UTR;5'UTR;5'UTR;5'UTR;5'UTR;5'UTR;5'UTR;5'UTR
17719870	cg22612448	0	0	0	0	chr1	217029830	217029832	-	ESRRG;ESRRG;ESRRG;ESRRG;ESRRG;ESRRG;ESRRG;ESRRG;ESRRG;ESRRG	ENST00000493748.1;ENST00000463665.1;ENST00000359162.2;ENST00000361525.3;ENST00000493603.1;ENST00000366940.2;ENST00000477799.1;ENST00000471371.1;ENST00000488947.1;ENST00000459825.1	5'UTR;5'UTR;5'UTR;5'UTR;5'UTR;5'UTR;3'UTR;3'UTR;3'UTR;3'UTR
17719962	cg23172664	0	0	0	0	chr6	85459485	85459487	+	NT5E	ENST00000369647.2	5'UTR
17727226	cg21911000	0	0	0	0	chr2	203734380	203734382	-
17731155	cg24569257	0	0	0	0	chr5	155726147	155726149	-
17731213	cg18934409	0	0	0	0	chr19	34676426	34676428	+	ZNF302;ZNF302;ZNF302;ZNF302;ZNF302;ZNF302;ZNF302;ZNF302;ZNF302;ZNF302	ENST00000512455.1;ENST00000502743.1;ENST00000506901.1;ENST00000457781.2;ENST00000505163.1;ENST00000423823.2;ENST00000507959.1;ENST00000510002.1;ENST00000446502.2;ENST00000505365.1	TSS1500;TSS1500;TSS1500;TSS1500;TSS1500;TSS1500;TSS1500;TSS1500;TSS1500;TSS1500
17731909	cg26215406	0	0	0	0	chr3	183254836	183254838	+	MCF2L2;B3GNT5;B3GNT5;B3GNT5;B3GNT5;B3GNT5;B3GNT5	ENST00000488149.1;ENST00000326505.3;ENST00000493370.1;ENST00000480551.1;ENST00000464191.1;ENST00000460419.1;ENST00000464923.1	3'UTR;5'UTR;5'UTR;5'UTR;5'UTR;5'UTR;5'UTR
17731913	cg23553576	0	0	0	0	chr11	85740513	85740515	+	SYTL2	ENST00000438197.2	3'UTR
17736244	cg25524464	0	0	0	0	chr10	131528734	131528736	-
17740108	cg13152158	0	0	0	0	chr1	3228145	3228147	+
17741220	cg09562675	0	0	0	0	chr5	1245553	1245555	-
17745251	cg18803104	0	0	0	0	chr6	28988546	28988548	-
17745565	cg21236593	0	0	0	0	chr15	74995105	74995107	+	SCAMP5;SCAMP5;SCAMP5;SCAMP5;SCAMP5;SCAMP5;SCAMP5;SCAMP5;SCAMP5;SCAMP5;SCAMP5;SCAMP5	ENST00000425597.3;ENST00000562327.1;ENST00000568018.1;ENST00000562212.1;ENST00000565923.1;ENST00000567920.1;ENST00000567535.1;ENST00000566872.1;ENST00000564141.1;ENST00000568119.1;ENST00000565989.1;ENST00000568423.1	TSS1500;TSS1500;TSS1500;TSS1500;TSS1500;TSS1500;TSS1500;TSS1500;TSS1500;TSS1500;TSS1500;5'UTR
17745823	cg12537286	0	0	0	0	chr10	806638	806640	+
17748161	cg21096718	0	0	0	0	chr17	37220435	37220437	-	ACACA	ENST00000427330.2	5'UTR
17751100	cg13906823	0	0	0	0	chr1	161039033	161039035	-	TSTD1;TSTD1;F11R;TSTD1;TSTD1;F11R;TSTD1;F11R;TSTD1;TSTD1;F11R	ENST00000462952.1;ENST00000486084.1;ENST00000335772.2;ENST00000466967.1;ENST00000318289.10;ENST00000289779.3;ENST00000368023.3;ENST00000470694.1;ENST00000368024.1;ENST00000423014.2;ENST00000436182.2	TSS1500;TSS200;TSS200;TSS1500;TSS200;TSS200;TSS200;TSS200;TSS200;TSS200;TSS200
17752893	cg11743470	0	0	0	0	chr5	75031451	75031453	+	GCNT4	ENST00000322348.4	TSS1500
17759831	cg14651504	0	0	0	0	chr13	50387291	50387293	-	DLEU1;DLEU1;DLEU1;DLEU1;DLEU1;DLEU1;DLEU1;DLEU1;DLEU1;DLEU1;DLEU1;DLEU1	ENST00000463357.1;ENST00000489542.1;ENST00000486895.1;ENST00000461527.1;ENST00000476738.1;ENST00000491615.1;ENST00000484529.1;ENST00000475913.1;ENST00000485007.1;ENST00000473075.1;ENST00000483444.1;ENST00000469127.1	5'UTR;5'UTR;5'UTR;5'UTR;5'UTR;5'UTR;5'UTR;5'UTR;5'UTR;5'UTR;5'UTR;5'UTR
17762834	cg21548340	0	0	0	0	chr11	2220287	2220289	-
17763131	cg05392244	0	0	0	0	chr6	1575050	1575052	+
17765212	cg15388974	0	0	0	0	chr14	29821994	29821996	+
17768940	cg03860768	0	0	0	0	chr8	11494061	11494063	-	BLK;BLK;BLK;BLK;BLK;BLK	ENST00000529894.1;ENST00000525389.1;ENST00000259089.4;ENST00000427279.1;ENST00000259089.4;ENST00000427279.1	TSS1500;TSS200;1stExon;1stExon;5'UTR;5'UTR
17770854	cg12026891	0	0	0	0	chr16	85284143	85284145	+	LINC00311	ENST00000366314.4	5'UTR
17771562	cg20754324	0	0	0	0	chr22	37985618	37985620	-	SOX10;SOX10;SOX10;POLR2F;POLR2F;SOX10;SOX10;POLR2F	ENST00000360880.2;ENST00000427770.1;ENST00000470555.1;ENST00000333418.4;ENST00000427034.1;ENST00000416937.1;ENST00000396884.2;ENST00000443002.1	5'UTR;TSS1500;TSS1500;TSS1500;TSS1500;TSS1500;TSS1500;3'UTR
17779962	cg26586719	0	0	0	0	chr16	54521637	54521639	+
17780552	cg08574227	0	0	0	0	chr4	52078792	52078794	-	SPATA18;SPATA18;SPATA18	ENST00000510549.1;ENST00000510549.1;ENST00000511028.1	1stExon;5'UTR;5'UTR
17781152	cg26508170	0	0	0	0	chr17	55693945	55693947	+
17782226	cg17243643	0	0	0	0	chr12	55720484	55720486	-	RDH5;RDH5;RDH5;RDH5;RDH5;RDH5;RDH5;RDH5;RDH5;RDH5;RP11-644F5.10;RDH5;RDH5;RDH5;RDH5;RDH5;RDH5	ENST00000548123.1;ENST00000547301.1;ENST00000547072.1;ENST00000553160.1;ENST00000552930.1;ENST00000257895.5;ENST00000257895.5;ENST00000550608.1;ENST00000548082.1;ENST00000548082.1;ENST00000551946.1;ENST00000547072.1;ENST00000553160.1;ENST00000552930.1;ENST00000553187.1;ENST00000548486.1;ENST00000550608.1	TSS1500;TSS200;1stExon;1stExon;1stExon;1stExon;5'UTR;1stExon;1stExon;5'UTR;3'UTR;5'UTR;5'UTR;5'UTR;5'UTR;5'UTR;5'UTR
17785928	cg00876196	0	0	0	0	chr19	54803578	54803580	+	KIR2DL4;KIR2DL4;KIR2DL4;KIR2DL4;KIR2DL4;KIR3DL1	ENST00000359085.4;ENST00000486965.1;ENST00000396293.1;ENST00000346587.4;ENST00000396289.4;ENST00000355608.5	TSS200;TSS200;TSS200;TSS200;TSS200;5'UTR
17787903	cg23000806	0	0	0	0	chr8	47942407	47942409	-	PRKDC;PRKDC	ENST00000523565.1;ENST00000518216.1	3'UTR;3'UTR
17789889	cg23528400	0	0	0	0	chr3	32817945	32817947	-	TRIM71	ENST00000383763.3	TSS200
17792279	cg26292918	0	0	0	0	chr1	151853728	151853730	+	THEM5;THEM5	ENST00000453881.1;ENST00000368817.4	TSS1500;TSS200
17794846	cg26558485	0	0	0	0	chr1	47023609	47023611	+	CYP4X1;CYP4X1	ENST00000371901.3;ENST00000371901.3	5'UTR;1stExon
17794872	cg02245119	0	0	0	0	chr4	112348733	112348735	-	ALPK1;ALPK1;ALPK1;ALPK1;ALPK1;ALPK1;ALPK1;ALPK1;ALPK1	ENST00000458497.1;ENST00000309610.6;ENST00000509722.1;ENST00000504176.2;ENST00000505127.1;ENST00000509688.1;ENST00000426472.2;ENST00000515330.1;ENST00000515106.1	5'UTR;5'UTR;5'UTR;5'UTR;5'UTR;5'UTR;5'UTR;5'UTR;5'UTR
17800135	cg14514991	0	0	0	0	chr1	158768029	158768031	+	OR6N1	ENST00000335094.2	TSS1500
17804520	cg13088902	0	0	0	0	chr1	94265099	94265101	+	ARHGAP29	ENST00000552844.1	5'UTR
17805118	cg07825294	0	0	0	0	chr19	1415757	1415759	+
17805566	cg17125837	0	0	0	0	chr11	358594	358596	-
17809239	cg15817960	0	0.00670004	0	0.0169163	chr12	54015814	54015816	-	HOXC4;HOXC5;HOXC6;HOXC5;HOXC6;HOXC6	ENST00000303406.4;ENST00000512206.1;ENST00000394331.3;ENST00000513209.1;ENST00000504315.1;ENST00000509328.1	TSS1500;TSS1500;TSS200;5'UTR;5'UTR;5'UTR
18602193	cg10445599	-0.00569886	0	0	0	chr12	12405922	12405924	-	LOH12CR1	ENST00000543990.1	5'UTR
18602969	cg24126768	0	0	0	0	chr17	55567924	55567926	+
18603111	cg04208750	0	0	0	0	chr6	7137674	7137676	-	RREB1;RREB1;RREB1;RREB1;RREB1;RREB1;RREB1	ENST00000379933.3;ENST00000491191.1;ENST00000379938.2;ENST00000471433.1;ENST00000467782.1;ENST00000334984.6;ENST00000475946.1	5'UTR;5'UTR;5'UTR;5'UTR;5'UTR;5'UTR;5'UTR
18606562	cg23490727	0	0	0	0	chr17	382540	382542	+	RPH3AL;RPH3AL	ENST00000575130.1;ENST00000573780.1	5'UTR;5'UTR
18617170	cg00498591	0	0	0	0	chr3	9862872	9862874	-
18617868	cg10631947	0	0	0	0	chr5	54985839	54985841	+	ESM1;ESM1	ENST00000381405.4;ENST00000381403.4	TSS200;TSS1500
18618562	cg26645237	0	0	0	0	chr5	158306279	158306281	+
18619845	cg26766694	0	0	0	0	chr3	13019473	13019475	-
18621554	cg01219000	0	0	0	0	chr4	73999552	73999554	-	CXCL5	ENST00000296027.4	TSS1500
18621842	cg00481644	0	0	0	0	chr15	89377926	89377928	-	CTD-2335A18.1;CTD-2335A18.1;CTD-2335A18.1;CTD-2335A18.1;CTD-2335A18.1;CTD-2335A18.1;CTD-2335A18.1;CTD-2335A18.1;CTD-2335A18.1;CTD-2335A18.1	ENST00000559235.1;ENST00000558754.1;ENST00000558982.1;ENST00000560596.1;ENST00000558692.1;ENST00000538734.2;ENST00000536780.2;ENST00000560008.1;ENST00000561327.1;ENST00000560663.1	TSS1500;TSS1500;TSS1500;TSS200;TSS200;TSS200;5'UTR;5'UTR;5'UTR;5'UTR
18624584	cg15778433	0	0	0	0	chr3	42262577	42262579	+
18628903	cg06369327	0	0	0	0	chr3	147406735	147406737	+	ZIC4;ZIC4;ZIC4;ZIC4;ZIC4;ZIC4;ZIC4;ZIC4;ZIC4;ZIC1	ENST00000491672.1;ENST00000383075.3;ENST00000464144.1;ENST00000425731.3;ENST00000462748.2;ENST00000491672.1;ENST00000464144.1;ENST00000383075.3;ENST00000463250.1;ENST00000472523.1	5'UTR;5'UTR;3'UTR;TSS1500;TSS1500;1stExon;1stExon;1stExon;TSS1500;5'UTR
18628989	cg19033654	0	0	0	0	chr6	30743360	30743362	-	FLOT1;FLOT1;FLOT1;FLOT1;FLOT1;FLOT1;FLOT1;FLOT1;FLOT1;FLOT1;FLOT1;IER3;IER3;IER3;IER3	ENST00000416018.1;ENST00000445853.1;ENST00000413165.1;ENST00000418160.1;ENST00000438162.1;ENST00000454845.1;ENST00000484693.1;ENST00000456573.2;ENST00000484168.1;ENST00000470643.1;ENST00000376389.3;ENST00000259874.5;ENST00000376377.2;ENST00000376377.2;ENST00000376382.4	TSS1500;TSS1500;TSS1500;TSS1500;TSS1500;TSS1500;TSS1500;TSS1500;TSS1500;TSS1500;TSS1500;3'UTR;3'UTR;1stExon;3'UTR
18631233	cg08766170	0	0	0	0	chr7	71712253	71712255	+	WBSCR17;WBSCR17;WBSCR17	ENST00000333538.5;ENST00000498380.2;ENST00000467723.1	3'UTR;5'UTR;5'UTR
18632869	cg01443285	0	0	0	0	chr8	120779032	120779034	+	SNTB1	ENST00000519177.1	3'UTR
18635888	cg12071775	0	0	0	0	chr14	52125067	52125069	+	RP11-1033H12.1	ENST00000555852.1	3'UTR
18636188	cg13500113	0	0	0	0	chr2	216082425	216082427	+	PECR;PECR;PECR;PECR;PECR;PECR;TMEM169;TMEM169;TMEM169;TMEM169	ENST00000497889.1;ENST00000442122.1;ENST00000474093.1;ENST00000487318.2;ENST00000265322.7;ENST00000464722.1;ENST00000433112.1;ENST00000437356.2;ENST00000295658.4;ENST00000455479.1	TSS1500;TSS1500;TSS1500;TSS1500;TSS1500;3'UTR;5'UTR;5'UTR;5'UTR;5'UTR
18637208	cg24799830	0	0	0	0	chr7	36986284	36986286	+	ELMO1;ELMO1;ELMO1;ELMO1;ELMO1;ELMO1;ELMO1	ENST00000396040.2;ENST00000396045.3;ENST00000464262.2;ENST00000487843.1;ENST00000420636.1;ENST00000472359.1;ENST00000396045.3	TSS1500;1stExon;TSS200;TSS200;3'UTR;3'UTR;5'UTR
18637954	cg04439776	0	-0.00713281	0	0	chr10	70147655	70147657	+	TYSND1;TYSND1;TYSND1	ENST00000287078.6;ENST00000335494.5;ENST00000479086.1	TSS1500;TSS1500;TSS1500
18638945	cg04009441	0	0	0	0	chr5	62409505	62409507	+	IPO11;IPO11;KIF2A	ENST00000514647.1;ENST00000424533.1;ENST00000509663.2	5'UTR;5'UTR;5'UTR
18643156	cg26685743	0	0	0	0	chr18	59440823	59440825	-
18644948	cg14270687	0	0	0	0	chr17	34626554	34626556	-
18645158	cg26327071	0	0	0	0	chr17	48578455	48578457	-	HOXB3;HOXB4;HOXB4;HOXB3;HOXB3;HOXB-AS3;HOXB3;HOXB3;HOXB3;HOXB3;HOXB3	ENST00000465120.3;ENST00000332503.5;ENST00000332503.5;ENST00000465120.3;ENST00000489475.1;ENST00000465846.2;ENST00000460160.1;ENST00000472863.1;ENST00000476342.1;ENST00000498678.1;ENST00000552000.2	5'UTR;1stExon;5'UTR;ExonBnd;5'UTR;5'UTR;5'UTR;5'UTR;5'UTR;5'UTR;3'UTR
18648122	cg21246665	0	0	0	0	chr14	94293405	94293407	-	SERPINA10;SERPINA10;SERPINA10	ENST00000393096.1;ENST00000261994.4;ENST00000554723.1	TSS1500;TSS200;TSS1500
18650136	cg22022067	0	0	0	0	chr6	32204346	32204348	-	NOTCH4	ENST00000474612.1	TSS200
18652155	cg27038382	0	0	0	0	chr5	133198876	133198878	+	FSTL4;FSTL4;FSTL4;CTB-49A3.2	ENST00000265342.7;ENST00000360575.5;ENST00000509525.1;ENST00000509051.1	3'UTR;3'UTR;3'UTR;5'UTR
18655521	cg01429449	0	0	0	0	chr2	176071668	176071670	+
18655939	cg04551630	0	0	0	0	chr5	91038581	91038583	-	GPR98	ENST00000399043.4	3'UTR
18662525	cg12584111	0	0	0	0	chr7	142243338	142243340	-	MOXD2P	ENST00000477615.1	3'UTR
18666820	cg03977174	0	0	0	0	chr5	149562983	149562985	+	ARHGEF37	ENST00000505810.1	5'UTR
18670288	cg08390172	0	0	0	0	chr2	191847178	191847180	-	SDPR;SDPR;AC098617.2	ENST00000304141.4;ENST00000304141.4;ENST00000424116.1	1stExon;5'UTR;5'UTR
18673877	cg14904662	0	0	0	0	chr8	41798154	41798156	+	ANK1;ANK1	ENST00000521407.1;ENST00000289734.7	TSS1500;TSS1500
18674956	cg06912623	0	0	0	0	chr1	224593432	224593434	-	CNIH3;CNIH3;CNIH3;CNIH3	ENST00000498382.1;ENST00000478120.1;ENST00000481095.1;ENST00000496277.1	5'UTR;5'UTR;5'UTR;5'UTR
18675992	cg23296369	0	0	0	0	chr19	4290674	4290676	-	SHD;SHD	ENST00000543264.1;ENST00000221852.2	3'UTR;3'UTR
18678149	cg24901707	0	0	0	0	chr8	11368283	11368285	-	C8orf12;TDH	ENST00000284481.3;ENST00000525246.1	TSS200;5'UTR
18680936	cg07328796	0	0	0	0	chr2	226524594	226524596	+
18682904	cg22628512	0	0	0	0	chr1	200379529	200379531	+
18683978	cg19740476	0	0	0	0	chr12	130265782	130265784	-	RP11-143E21.6	ENST00000563922.1	5'UTR
18684186	cg22365240	0	0	0	0	chr2	104758536	104758538	+	AC068057.2	ENST00000425879.1	TSS1500
18684546	cg03173502	0	0	0	0	chr6	15505113	15505115	+	JARID2	ENST00000474854.1	5'UTR
18689116	cg02055607	0	0	0	0	chr5	141772453	141772455	+
18693230	cg02611811	0	0	0	0	chr2	235695386	235695388	-
18695136	cg08530484	0	0	0	0	chr2	219159883	219159885	+	NHEJ1;NHEJ1;NHEJ1;NHEJ1;NHEJ1;SLC23A3;SLC23A3	ENST00000457600.1;ENST00000418099.1;ENST00000356853.5;ENST00000450447.1;ENST00000481764.1;ENST00000498327.1;ENST00000318673.3	5'UTR;5'UTR;5'UTR;5'UTR;3'UTR;3'UTR;3'UTR
18696226	cg07544223	0	0	0	0	chr16	87931753	87931755	+	CA5A	ENST00000568801.1	3'UTR
18698950	cg11999571	0	0	0	0	chr8	25584911	25584913	+
18699248	cg05218678	0	0	0	0	chr6	46113803	46113805	-	RP1-8B1.4;RP1-8B1.4	ENST00000444038.1;ENST00000437249.1	3'UTR;3'UTR
18701993	cg05366052	0	0	0	0	chr12	7649532	7649534	+	APOBEC1;APOBEC1	ENST00000229304.4;ENST00000467171.2	3'UTR;3'UTR
18702835	cg13373343	0	0	0	0	chr1	95087415	95087417	+
18703943	cg26681176	0	0	0	0	chr14	88209421	88209423	+
18704243	cg14143580	0	0	0	0	chr20	31373178	31373180	+	DEFB118	ENST00000253381.2	3'UTR
18707863	cg18081313	0	0	0	0	chr12	131893646	131893648	-	ULK1	ENST00000321867.3	TSS1500
18712131	cg23989673	0	0	0	0	chr15	52806059	52806061	+	RP11-209K10.2	ENST00000560818.1	TSS1500
18712583	cg02053477	0	0	0	0	chr1	22289406	22289408	+
18713861	cg09988738	0	0	0	0	chr4	4855527	4855529	+
18715583	cg09437479	0	0	0	0	chr16	78506056	78506058	-	RP11-264L1.4;WWOX	ENST00000563408.1;ENST00000569332.1	3'UTR;3'UTR
18716593	cg12871285	0	0	0	0	chr17	78717296	78717298	-	CYTH1;CYTH1;CYTH1	ENST00000537048.1;ENST00000392453.3;ENST00000539525.1	TSS1500;5'UTR;5'UTR
18717593	cg26996175	0	0	0	0	chr11	57476942	57476944	+	RP11-624G17.3;RTN4RL2	ENST00000528885.1;ENST00000335099.3	3'UTR;3'UTR
18718185	cg26851112	0	0	0	0	chr11	131558065	131558067	+	NTM-IT1;NTM;NTM;NTM	ENST00000421650.1;ENST00000436745.1;ENST00000477098.1;ENST00000550167.1	5'UTR;5'UTR;5'UTR;5'UTR
18718209	cg01351783	0	0	0	0	chr6	7219851	7219853	+	RREB1	ENST00000492574.1	3'UTR
18719565	cg20548013	0	0	0	0	chr6	12886977	12886979	+
18726157	cg24567694	0	0	0	0	chr7	154927982	154927984	-	AC093726.6;AC093726.6;AC093726.6	ENST00000411526.1;ENST00000397551.2;ENST00000449486.1	TSS1500;TSS1500;TSS1500
18727155	cg24889708	0	0	0	0	chr17	48601356	48601358	+	AC103702.1;HOXB-AS3;HOXB-AS3;HOXB-AS3;HOXB6;HOXB6;HOXB6;HOXB-AS3;HOXB3	ENST00000576860.1;ENST00000467155.2;ENST00000487849.3;ENST00000466037.2;ENST00000225648.3;ENST00000484302.2;ENST00000490419.1;ENST00000491264.1;ENST00000552000.2	TSS1500;5'UTR;5'UTR;5'UTR;5'UTR;5'UTR;3'UTR;TSS1500;3'UTR
18728837	cg16312002	0	0	0	0	chr1	16228062	16228064	+
18729187	cg13567282	0	0	0	0	chr6	149332077	149332079	-	TAB2;TAB2;TAB2;TAB2	ENST00000461481.1;ENST00000392282.1;ENST00000538427.1;ENST00000367456.1	5'UTR;5'UTR;5'UTR;5'UTR
18733974	cg05501996	0	0	0	0	chr5	51377895	51377897	+	CTD-2314G24.2	ENST00000559112.1	3'UTR
18735583	cg19502050	0	0	0	0	chr13	105991697	105991699	+
18736295	cg20202112	0	0	0	0	chr2	74374557	74374559	-	DCTN1;DCTN1;DCTN1;DCTN1;DCTN1;DCTN1	ENST00000477966.1;ENST00000462813.1;ENST00000463583.1;ENST00000477966.1;ENST00000407639.2;ENST00000407639.2	3'UTR;TSS1500;TSS1500;1stExon;1stExon;5'UTR
18736915	cg04440361	0	0	0	0	chr17	79922191	79922193	+	RP11-353N14.4;RP11-353N14.4;RP11-353N14.5	ENST00000574526.1;ENST00000572353.1;ENST00000576738.1	5'UTR;5'UTR;3'UTR
18737153	cg25024579	0	0	0	0	chr14	61609578	61609580	-
18737939	cg09456094	0	0	0	0	chr2	230416162	230416164	-	SP100;SP100;SP100;SP100;SP100;SP100;SP100;SP100	ENST00000409897.1;ENST00000264052.5;ENST00000264052.5;ENST00000427101.2;ENST00000432979.1;ENST00000409824.1;ENST00000409341.1;ENST00000341950.4	TSS1500;5'UTR;1stExon;TSS200;TSS200;TSS200;TSS200;TSS200
18738262	cg17389988	0	0	0	0	chr7	40701324	40701326	-
18739833	cg26182406	0	0	0	0	chr14	105024971	105024973	-
18740985	cg12147799	0	0	0	0	chr19	37334106	37334108	-	HKR1;HKR1;HKR1;HKR1;HKR1	ENST00000414402.2;ENST00000392153.3;ENST00000542144.1;ENST00000324411.3;ENST00000544914.1	TSS1500;TSS1500;TSS1500;TSS1500;5'UTR
18741219	cg24956176	0	0	0	0	chr17	35215199	35215201	+
18746972	cg08637438	0	0	0	0	chr17	72117714	72117716	-	AC005152.2;AC005152.2;AC005152.2;AC005152.2;AC005152.2	ENST00000529667.1;ENST00000440093.2;ENST00000533232.1;ENST00000533179.1;ENST00000414600.1	3'UTR;3'UTR;3'UTR;3'UTR;3'UTR
18752962	cg02009673	0	0	0	0	chr19	15024392	15024394	+
18755575	cg08170519	0	0	0	0	chr11	133935063	133935065	+
18756188	cg22075362	0	0	0	0	chr2	1234608	1234610	+	SNTG2	ENST00000494178.1	5'UTR
18757986	cg17858328	0	0	0	0	chr1	92486963	92486965	+	GFI1;GFI1	ENST00000427103.1;ENST00000294702.5	TSS1500;TSS200
18758979	cg10099601	0	0	0	0	chr7	28958960	28958962	+	AC005013.5;AC005013.5;TRIL	ENST00000425873.1;ENST00000436594.1;ENST00000322982.3	5'UTR;5'UTR;TSS1500
18760112	cg21187195	0	0	0	0	chr5	115494975	115494977	+
18760946	cg02381898	0	0	0	0	chr4	54104007	54104009	-	AC110298.1	ENST00000408292.1	TSS1500
18769944	cg13278738	0	0	0	0	chr2	22784871	22784873	+
18770133	cg24384120	0	0	0	0	chr10	7552064	7552066	-
18771173	cg07852840	0	0	0	0	chr3	141095076	141095078	+	SPSB4	ENST00000507895.1	5'UTR
18771177	cg11704005	0	0	0	0	chr1	18676453	18676455	+
18771867	cg26994099	0	0	0	0	chr19	14526425	14526427	-	DNAJB1	ENST00000396969.3	5'UTR
18772851	cg08202494	0	0	0	0	chr8	98949316	98949318	-	OSR2	ENST00000521044.1	5'UTR
18773871	cg08460026	0	0	0	0	chr2	203867750	203867752	+	CTLA4;CTLA4;CTLA4	ENST00000302823.3;ENST00000541886.1;ENST00000295854.6	TSS200;TSS200;TSS200
18774243	cg13039251	0	0	0	0	chr5	32018494	32018496	+	PDZD2	ENST00000502489.1	5'UTR
18777548	cg07025312	0	0	0	0	chr16	27572521	27572523	+	KIAA0556;KIAA0556;KIAA0556	ENST00000568258.1;ENST00000565672.1;ENST00000566023.1	TSS1500;TSS1500;5'UTR
18778897	cg14315558	0	0	0	0	chr21	25562369	25562371	+	MIR155HG	ENST00000456917.1	5'UTR
18780907	cg03430116	0	0	0	0	chr16	85049957	85049959	-	KIAA0513;KIAA0513	ENST00000538274.1;ENST00000258180.3	5'UTR;5'UTR
18782883	cg22437586	0	0	0	0	chr2	21642919	21642921	+	AC009411.1;AC009411.1;AC067959.1	ENST00000416032.1;ENST00000412424.1;ENST00000435237.1	3'UTR;3'UTR;5'UTR
18783281	cg21044104	0	0	0	0	chr3	42410383	42410385	+	LYZL4;LYZL4	ENST00000441172.1;ENST00000287748.3	5'UTR;5'UTR
18783955	cg14187678	0	0	0	0	chr2	161416175	161416177	+	TBR1;TBR1;TBR1	ENST00000389554.3;ENST00000389554.3;ENST00000463544.1	5'UTR;1stExon;TSS200
18784980	cg00327332	0	0	0	0	chr20	23518355	23518357	-	RP11-218C14.6;RP11-218C14.6;RP3-333B15.4	ENST00000400563.2;ENST00000413633.1;ENST00000564051.1	TSS1500;TSS1500;TSS1500
18786146	cg06789856	0	0	0	0	chr17	79137694	79137696	-	RBFOX3;RBFOX3	ENST00000415831.1;ENST00000453134.2	5'UTR;5'UTR
18789944	cg07238926	0	0	0	0	chr10	116590962	116590964	-	PNLIPRP1;PNLIPRP1;PNLIPRP1;PNLIPRP1;PNLIPRP1;PNLIPRP1;PNLIPRP1;PNLIPRP1;PNLIPRP1;PNLIPRP1;PNLIPRP1;PNLIPRP1;PNLIPRP1;PNLIPRP1;PNLIPRP1;PNLIPRP1;PNLIPRP1;PNLIPRP1;PNLIPRP1;PNLIPRP1	ENST00000525157.1;ENST00000530626.1;ENST00000484402.2;ENST00000531984.1;ENST00000470678.2;ENST00000528052.1;ENST00000442761.1;ENST00000497792.2;ENST00000527980.1;ENST00000480870.2;ENST00000471549.1;ENST00000534537.1;ENST00000482159.1;ENST00000482159.1;ENST00000529584.1;ENST00000525820.1;ENST00000358834.4;ENST00000358834.4;ENST00000531825.1;ENST00000525820.1	5'UTR;5'UTR;5'UTR;5'UTR;5'UTR;TSS200;TSS200;TSS200;TSS200;TSS200;TSS200;TSS200;1stExon;5'UTR;5'UTR;1stExon;1stExon;5'UTR;5'UTR;5'UTR
18790258	cg21255880	0	0	0	0	chr6	17033311	17033313	+
18790912	cg06928797	0	0	0	0	chr11	117095982	117095984	+	SIK3;SIK3;SIK3	ENST00000375288.1;ENST00000485363.1;ENST00000434315.2	5'UTR;3'UTR;5'UTR
18794977	cg19313221	0	0	0	0	chr19	5046555	5046557	+
18795246	cg04300159	0	0	0	0	chr17	16378199	16378201	+
18800936	cg22764497	0	0	0	0	chr2	235807574	235807576	+
18808257	cg15935247	0	0	0	0	chr17	58529480	58529482	-	2004-09-01	ENST00000317268.2	TSS200
19602260	cg23511613	0	0	0	0	chr2	88452803	88452805	-
19603556	cg18911972	0	0	0	0	chr17	73262896	73262898	+	CPSF4L;CPSF4L	ENST00000344935.4;ENST00000397671.1	TSS1500;TSS1500
19604957	cg04892447	0	0	0	0	chr16	87395577	87395579	-	MAP1LC3B;MAP1LC3B;MAP1LC3B	ENST00000564638.1;ENST00000564844.1;ENST00000534986.1	5'UTR;3'UTR;5'UTR
19606941	cg16426215	0	0	0	0	chr16	56672941	56672943	-
19609162	cg14631834	0	0	0	0	chr18	31043073	31043075	-	DSC3	ENST00000360428.3	TSS1500
19610558	cg23257934	0	0	0	0	chr1	234723234	234723236	-
19612832	cg10795666	0	0	0	0	chr13	49220498	49220500	+	MLNR;MLNR	ENST00000218721.1;ENST00000398307.1	1stExon;1stExon
19617857	cg10433043	0	0	0	0	chr6	152111589	152111591	+
19618861	cg05081953	0	0	0	0	chr2	157328030	157328032	-	ERMN;ERMN;ERMN	ENST00000420317.1;ENST00000411762.1;ENST00000397283.2	TSS1500;TSS1500;TSS1500
19618911	cg14096553	0	0	0	0	chr10	77959416	77959418	-
19622233	cg05223720	0	0	0	0	chr7	72336807	72336809	-	CALN1;CALN1;CALN1;CALN1;CALN1	ENST00000329008.5;ENST00000329008.5;ENST00000446128.1;ENST00000395276.2;ENST00000431984.1	1stExon;5'UTR;5'UTR;5'UTR;5'UTR
19622969	cg20678233	0	0	0	0	chr7	101172716	101172718	-
19626591	cg20588703	0	0	0	0	chr7	156578918	156578920	+	AC073871.2;AC073871.2	ENST00000425712.1;ENST00000447933.1	3'UTR;3'UTR
[truncated: 8,260 more rows]

## Sheet: SVZ_VMRs_in_SFRP1
Mouse_chr	Mouse_start	Mouse_end	Human_chr	Human_start	Human_end	SVZ_celltype	Celltype_meth	Rest_meth	CPGs	SFRP1_coverage	Control_coverage	SFRP1_meth	Control_meth
1	9553419	9553419	8	66444730	66448334	astro	0.389035	0.626215	31	22	74	0.694444	0.634754
1	9745259	9745259	8	66664059	66666268	oligo	0.226371	0.410562	69	35	183	0.498106	0.204266
1	9906849	9906849	8	66869560	66873299	oligo	0.436364	0.599325	111	62	404	0.581197	0.428104
1	20892559	20892559	6	52364227	52368711	astro	0.219794	0.612565	24	21	21	0.7625	0.933333
1	21075389	21075389	6	52572724	52576579	NSC	0.427779	0.232748	154	84	249	0.164083	0.449035
1	23368429	23368429	6	71300393	71303923	NSC	0.717701	0.560111	20	13	18	0.433333	0.888889
1	34033129	34033129	6	56815709	56819248	oligo	0.471048	0.654248	27	12	22	1	0.916667
1	34182859	34182859	6	56613140	56615690	oligo	0.311298	0.614699	23	10	20	1	0.833333
1	34188239	34188239	6	56606338	56609076	oligo	0.266764	0.831465	22	10	31	0.916667	1
1	36632589	36632589	2	96949431	96950812	oligo	0.229877	0.678362	80	33	226	0.596296	0.613024
1	36919139	36919139	2	97968217	97971534	oligo	0.422629	0.557928	23	13	40	1	0.855556
1	50957549	50957549	2	192160547	192166815	oligo	0.384751	0.698196	34	13	45	0.211111	0.777146
1	51298789	51298789	2	191836476	191838153	astro	0.419124	0.640926	67	38	178	0.372222	0.898307
1	54861969	54861969	2	197227816	197230962	oligo	0.34119	0.629431	20	11	25	0.833333	0.916667
1	55461719	55461719	2	197856421	197864011	oligo	0.353922	0.701476	23	7	47	0.444444	0.387179
1	58419179	58419179	2	200859668	200862055	astro	0.378565	0.652073	38	12	58	0.344444	0.513228
1	58957189	58957189	2	201434598	201437473	astro	0.347024	0.602457	19	11	21	1	1
1	64060829	64060829	2	207107253	207110308	oligo	0.151673	0.57161	47	4	116	1	0.738218
1	64077289	64077289	2	207122484	207125992	oligo	0.218923	0.846947	92	49	246	0.918519	0.967644
1	64099039	64099039	2	207145089	207149167	astro	0.492707	0.657329	54	30	141	0.925926	0.85822
1	64116779	64116779	2	207161342	207163590	astro	0.0714286	0.35728	43	18	74	0.171717	0.560256
1	64730139	64730139	2	207762134	207767988	NSC	0.524883	0.297359	386	258	943	0.589931	0.709132
1	74292549	74292549	2	218278709	218280755	astro	0.649843	0.798282	87	55	267	0.913131	0.896338
1	74296949	74296949	2	218284177	218286726	astro	0.419394	0.636341	39	25	78	0.177778	0.332027
1	74300099	74300099	2	218288089	218292007	astro	0.501736	0.666656	150	55	361	0.444729	0.637591
1	74773479	74773479	2	218861296	218865267	NSC	0.551952	0.338987	96	38	200	0.790196	0.396172
1	74792199	74792199	2	218881024	218883592	NSC	0.274406	0.163187	162	56	433	0.964002	0.783496
1	74797949	74797949	2	218886933	218889758	NSC	0.443197	0.130702	66	137	135	0.956522	0.710637
1	75238409	75238409	2	219281133	219283073	oligo	0.278305	0.908965	69	30	201	0.9125	0.878815
1	75450959	75450959	2	219514852	219516886	oligo	0.366088	0.683249	139	59	402	0.289449	0.534498
1	77426589	77426589	2	221482390	221484690	NSC	0.653798	0.455098	30	8	61	0.555556	0.661801
1	77436939	77436939	2	221492568	221498491	NSC	0.61336	0.494409	62	22	84	0.928571	0.897327
1	77470829	77470829	2	221529941	221532804	NSC	0.725225	0.487476	53	25	93	0.733333	0.871602
1	77487629	77487629	2	221541858	221543731	NSC	0.669596	0.454794	9	7	16	0.916667	0.822222
1	77494059	77494059	2	221552470	221555455	NSC	0.360952	0.100025	36	11	67	0.388889	0.493056
1	77502019	77502019	2	221559147	221565583	NSC	0.744002	0.344472	99	78	170	0.871296	0.910597
1	77508599	77508599	2	221565706	221570284	NSC	0.616943	0.118459	82	37	147	0.162037	0.628041
1	78408029	78408029	2	222548269	222549548	astro	0.367347	0.579608	15	4	30	0.166667	0.047619
1	78529899	78529899	2	222697072	222702485	oligo	0.42985	0.737311	39	19	61	0.904762	0.958647
1	78661089	78661089	2	222867875	222871621	astro	0.0813131	0.585704	21	13	38	0.571429	0.875
1	78704319	78704319	2	222934109	222941778	astro	0.492313	0.727331	29	12	35	1	0.955556
1	80707339	80707339	2	224980464	224983311	oligo	0.240143	0.440103	45	16	83	0	0.0884058
1	82318079	82318079	2	226837687	226844176	oligo	0.549616	0.689957	45	18	72	0.734848	0.507246
1	87009729	87009729	2	232289042	232292330	astro	0.496712	0.616749	75	26	194	1	0.939491
1	87291669	87291669	2	232668141	232669784	astro	0.331129	0.611742	46	23	142	0.588889	0.768599
1	87503059	87503059	2	232920043	232926646	astro	0.339552	0.609032	342	105	802	0.942157	0.648308
1	89071039	89071039	2	234952866	234955898	NSC	0.605304	0.307305	240	20	579	0.5	0.191873
1	89497869	89497869	2	235547954	235554158	oligo	0.40176	0.660796	187	85	398	0.769444	0.847622
1	89518569	89518569	2	235584517	235593656	oligo	0.293504	0.691293	166	57	350	0.886111	0.799472
1	89971049	89971049	2	236217654	236218452	oligo	0.438058	0.698807	12	10	9	0.75	0.361111
1	90207129	90207129	2	236572919	236577241	NSC	0.645526	0.483772	159	47	437	0.542541	0.613923
1	90811499	90811499	2	237377012	237379328	oligo	0.4898	0.628216	91	64	370	0.424951	0.538673
1	90834769	90834769	2	237404466	237406599	NSC	0.794048	0.504335	26	8	57	0.888889	0.597767
1	92848919	92848919	2	240454007	240457861	NSC	0.55269	0.244623	325	82	814	0.407407	0.700491
1	104769909	104769909	18	61334850	61337006	astro	0.123016	0.518398	84	52	167	0.371324	0.181448
1	104992339	104992339	18	61553032	61555111	NSC	0.446889	0.297243	134	43	209	0.840196	0.728358
1	106205919	106205919	18	62759099	62766484	oligo	0.170987	0.710049	54	30	82	0.288515	0.80608
1	106224199	106224199	18	62780522	62784579	astro	0.490982	0.664863	26	8	38	0.25	0.622294
1	118899569	118899569	2	120908037	120910857	astro	0.38561	0.665063	76	44	138	0.651111	0.608899
1	118906699	118906699	2	120894023	120901596	astro	0.317792	0.508074	143	51	263	0.66039	0.648759
1	119007639	119007639	2	120786708	120788443	astro	0.484043	0.682815	57	36	144	0.786492	0.570833
1	131828789	131828789	1	205806763	205812391	astro	0.205144	0.557706	189	85	521	0.777778	0.516916
1	131838039	131838039	1	205799171	205802259	astro	0.174647	0.395163	81	89	235	0.854861	0.887049
1	132316579	132316579	1	205318552	205321221	NSC	0.61514	0.291339	122	95	491	0.151786	0.0989362
1	132371429	132371429	1	205246916	205252716	oligo	0.0911787	0.544863	94	46	208	0.618326	0.643126
1	132384069	132384069	1	205236099	205238148	oligo	0.0494624	0.4966	40	28	77	0.96875	0.826705
1	132536589	132536589	1	205044838	205049747	oligo	0.14504	0.683492	114	88	219	0.667582	0.651209
1	132693859	132693859	1	204881556	204883908	oligo	0.306027	0.77231	36	35	97	1	0.963294
1	132702199	132702199	1	204872583	204875525	oligo	0.18631	0.845059	64	42	161	0.907692	0.883459
1	132708639	132708639	1	204867774	204869691	oligo	0.311429	0.710906	30	21	81	0.591667	0.624592
1	132720019	132720019	1	204853239	204855180	oligo	0.216328	0.673242	16	12	42	0.866667	0.966667
1	132730999	132730999	1	204837034	204841335	oligo	0.181217	0.747424	38	20	100	0.5	0.812589
1	132739579	132739579	1	204828821	204830892	oligo	0	0.410421	125	24	230	0.111111	0.218031
1	132877389	132877389	1	204685748	204688274	NSC	0.487535	0.375252	188	57	579	0.56942	0.144605
1	132916049	132916049	1	204642440	204644714	NSC	0.623994	0.407793	40	34	95	0.643791	0.849653
1	133183029	133183029	1	204356004	204358044	NSC	0.67298	0.40994	44	37	156	0.611111	0.572747
1	133656609	133656609	1	203797640	203800503	oligo	0.355376	0.785795	13	13	17	0.888889	0.701852
1	133797329	133797329	1	203628442	203630839	NSC	0.688889	0.429293	164	98	364	0.573362	0.733806
1	134194769	134194769	1	203172159	203174391	oligo	0.315152	0.532799	64	37	175	0.895833	0.876979
1	135164399	135164399	1	202123138	202125256	astro	0.0719697	0.401961	67	51	110	0.117949	0.0185185
1	135566799	135566799	1	201670049	201673267	oligo	0.404167	0.590934	60	53	159	0.82716	0.831657
1	135732039	135732039	1	201500159	201503669	astro	0.103889	0.402751	60	64	71	0.566065	0.486772
1	135750369	135750369	1	201482794	201485586	astro	0.412263	0.688387	42	33	78	0.834554	0.839947
1	135781609	135781609	1	201445040	201448093	oligo	0.194365	0.714624	41	52	71	0.261667	0.39372
1	136227719	136227719	1	200892394	200898220	NSC	0.464197	0.356741	156	100	358	0.67288	0.617817
1	136625809	136625809	1	200403610	200409178	astro	0.549143	0.645037	156	136	275	0.37732	0.347721
1	152485109	152485109	1	183966661	183969195	astro	0.460317	0.715341	19	15	30	0.622222	0.944444
1	152621319	152621319	1	183806115	183809076	astro	0.245614	0.492863	48	41	100	0.141414	0.469907
1	153225099	153225099	1	183136396	183138765	oligo	0.462458	0.781607	34	19	70	0.962963	0.963768
1	153903229	153903229	1	182381422	182388416	astro	0.174376	0.545072	138	117	255	0.821372	0.819044
1	154531109	154531109	1	181675155	181678872	oligo	0.456452	0.618119	42	30	104	0.686869	0.802994
1	155203159	155203159	1	180973061	180975348	oligo	0.23786	0.569306	25	21	52	0.64127	0.596531
1	155238069	155238069	1	180918055	180921427	oligo	0.286111	0.69973	118	68	285	0.919591	0.949853
1	155698679	155698679	1	180274709	180278369	astro	0.317673	0.505146	75	34	167	0.847222	0.873898
1	156077449	156077449	1	179812912	179815655	astro	0.483813	0.637444	199	146	454	0.534315	0.483188
1	156643549	156643549	1	179104515	179106840	astro	0.278921	0.477313	23	26	20	0.868056	0.9
1	161243959	161243959	1	173480866	173485614	astro	0.232902	0.417725	31	14	54	0.666667	0.862963
1	164249759	164249759	1	169483015	169485196	oligo	0.285938	0.489408	102	117	294	0.10307	0.248805
1	165924959	165924959	1	167333625	167341328	NSC	0.470833	0.226024	10	7	16	0.75	0.895833
1	165962019	165962019	1	167266017	167273932	NSC	0.66301	0.484849	24	21	28	0.513228	0.640476
1	166254549	166254549	1	166971437	166975131	NSC	0.56485	0.415056	82	32	127	0.353333	0.0408805
1	167238919	167238919	1	165883841	165887922	oligo	0.284524	0.560835	40	23	55	0.866667	0.786721
1	167618459	167618459	1	165423147	165424795	astro	0.418924	0.734939	25	23	61	0.430556	0.38661
1	168168839	168168839	1	164835268	164837500	NSC	0.59092	0.41748	25	19	34	0.828283	0.899551
1	168411359	168411359	1	164579388	164584076	astro	0.51849	0.664814	31	30	73	0.933862	0.816843
1	168415679	168415679	1	164575384	164578254	astro	0.256217	0.399068	119	86	290	0.617233	0.809822
1	168432139	168432139	1	164556071	164559194	oligo	0.257527	0.539879	49	52	51	0.11413	0.422222
1	171577609	171577609	1	160835125	160838703	oligo	0.469792	0.649635	68	66	139	0.7395	0.660236
1	172020059	172020059	1	160402710	160407493	NSC	0.59546	0.444468	85	40	205	0.865385	0.828425
1	172190539	172190539	1	160218415	160221059	oligo	0.437891	0.647928	30	13	78	0.444444	0.60866
1	172279679	172279679	1	160128887	160135590	astro	0.346223	0.641898	228	146	604	0.87244	0.905329
1	172291209	172291209	1	160119077	160123399	astro	0.186257	0.547747	58	39	83	0.532353	0.732528
1	172299289	172299289	1	160109272	160114837	astro	0.248396	0.397113	100	57	259	0.362103	0.599214
1	172313219	172313219	1	160095526	160097786	oligo	0.116176	0.621721	61	42	132	0.596154	0.609402
1	172344069	172344069	1	160063929	160067293	astro	0.298546	0.558362	46	15	115	0.634921	0.73364
1	174503739	174503739	1	240093906	240097195	astro	0.226961	0.511464	148	99	359	0.197366	0.12561
1	177447799	177447799	1	244054498	244057310	NSC	0.655069	0.454449	118	156	210	0.755617	0.738291
1	178247949	178247949	1	244704021	244707164	astro	0.440741	0.693223	62	37	116	0.888889	0.801041
1	180357879	180357879	1	226708087	226710300	astro	0.366752	0.634115	27	21	54	0.520833	0.796296
1	180389749	180389749	1	226676304	226678072	astro	0.286203	0.591667	38	28	76	0.510684	0.467803
1	180937179	180937179	1	225886255	225887467	NSC	0.687267	0.503314	82	121	165	0.927061	0.908648
1	180943349	180943349	1	225878741	225880497	oligo	0.175676	0.730526	36	35	101	0.80463	0.816219
1	180971329	180971329	1	225847192	225850114	oligo	0.294524	0.839307	93	106	166	0.786173	0.839375
1	181446319	181446319	1	224726714	224729920	oligo	0.331024	0.681612	42	26	105	0.869444	0.904274
1	182014099	182014099	1	225647257	225650323	astro	0.375	0.679379	23	19	40	0.790278	0.599567
1	182409809	182409809	1	223841726	223845199	astro	0.28	0.583308	138	48	303	0.0111111	0.0837644
1	182439029	182439029	1	223801127	223804685	astro	0.478937	0.764307	44	23	74	0.111111	0.496636
1	182447219	182447219	1	223795687	223797963	astro	0.360001	0.532988	43	17	106	0.783333	0.94269
1	182456809	182456809	1	223781860	223785575	oligo	0.237102	0.8043	37	46	82	0.60303	0.980392
1	182481989	182481989	1	223754120	223757612	astro	0.476376	0.826681	82	49	207	0.957692	0.931693
1	182487809	182487809	1	223750641	223751976	astro	0.351731	0.734906	41	34	118	0.980392	0.958493
1	188574459	188574459	1	216046557	216049965	NSC	0.727294	0.546276	31	13	66	0.547619	0.254545
1	188714789	188714789	1	215898133	215900457	astro	0.430208	0.663889	28	19	59	0.47619	0.25
1	189213389	189213389	1	215228323	215232440	oligo	0.274603	0.689328	7	3	9	1	0.361111
1	190136089	190136089	1	214016106	214021821	oligo	0.29463	0.627725	125	86	207	0.611111	0.691791
1	191719309	191719309	1	211826166	211829365	oligo	0.0240981	0.6159	50	29	90	0.830128	0.27672
1	194620879	194620879	1	208237802	208243077	NSC	0.623649	0.44527	299	288	600	0.294898	0.323342
1	194635629	194635629	1	208223519	208226697	NSC	0.780208	0.474806	83	64	154	0.974123	0.939266
1	194743899	194743899	1	208102415	208105072	NSC	0.367647	0.248889	42	38	83	0.82967	0.640014
10	3883654	3883654	6	150744772	150747412	astro	0.636905	0.833333	17	7	17	0.611111	0.933333
10	4969704	4969704	6	152061495	152065476	oligo	0.481853	0.680819	49	26	91	0.567677	0.425926
10	8727884	8727884	6	148542805	148546119	astro	0.418018	0.756997	98	73	190	0.903788	0.934844
10	8733764	8733764	6	148537484	148540368	astro	0.475633	0.78264	53	24	87	0.772727	0.788671
10	8744154	8744154	6	148524304	148527826	astro	0.374167	0.740546	44	19	45	0.316667	0.481481
10	8752594	8752594	6	148514501	148518799	astro	0.332749	0.781404	122	92	213	0.736588	0.775516
10	8757904	8757904	6	148508751	148513189	astro	0.165011	0.617049	91	48	139	0.282828	0.548281
10	8811594	8811594	6	148439149	148443776	astro	0.522131	0.734168	68	44	112	0.664502	0.619949
10	8816794	8816794	6	148422797	148433052	astro	0.652245	0.753325	59	29	92	0.712963	0.590159
10	13116634	13116634	6	143957419	143960620	NSC	0.634524	0.429093	51	11	100	0.805556	0.592222
10	13123034	13123034	6	143946765	143951841	NSC	0.796154	0.610988	90	30	151	0.838095	0.587048
10	18319584	18319584	6	138689759	138692099	astro	0.400974	0.905662	78	20	93	0.25	0.173399
10	18354074	18354074	6	138655504	138656022	astro	0.448771	0.688549	9	3	16	0.666667	0.595238
10	18370574	18370574	6	138613011	138617203	astro	0.41139	0.694491	39	24	49	0.958333	0.917845
10	18389884	18389884	6	138590892	138593758	astro	0.377896	0.747218	22	13	44	0.37037	0.253968
10	18403164	18403164	6	138575571	138577838	astro	0.532955	0.674373	28	11	49	0.511111	0.596605
10	18525544	18525544	6	138429497	138431899	astro	0.31803	0.614752	133	117	234	0.385859	0.617271
10	18529634	18529634	6	138424189	138428476	astro	0.532497	0.712842	140	41	258	0.816799	0.946855
10	20000854	20000854	6	136717840	136720305	NSC	0.562	0.365918	25	16	49	0.904762	0.712406
10	20170864	20170864	6	136518275	136526337	oligo	0.0845731	0.661082	67	24	97	0.84127	0.353925
10	20621864	20621864	6	135943555	135945197	astro	0.553419	0.727743	17	7	22	1	0.969697
10	21995464	21995464	6	134166708	134174089	oligo	0.210971	0.683738	227	91	377	0.673378	0.362101
10	25439844	25439844	6	130956114	130957496	astro	0.415346	0.754813	22	14	38	0.333333	0.979798
10	32885854	32885854	6	123804343	123808355	NSC	0.632353	0.349765	72	12	123	0.516667	0.309524
10	41487064	41487064	6	109441328	109444027	astro	0.28251	0.494882	159	26	403	0.571429	0.361274
10	42253194	42253194	6	108584713	108587228	astro	0.42773	0.69281	25	19	41	0.966667	0.635621
10	42633334	42633334	6	108115753	108118245	NSC	0.457503	0.13108	250	112	428	0.705467	0.672719
10	42860094	42860094	6	107821279	107824873	NSC	0.48024	0.243821	86	64	90	0.442424	0.579365
10	52691614	52691614	6	117908341	117910873	NSC	0.48356	0.238354	113	14	239	0.611111	0.0926274
10	58814094	58814094	2	109130081	109133284	NSC	0.699667	0.396102	216	103	603	0.629121	0.65653
10	58935034	58935034	2	109287657	109291179	NSC	0.632002	0.287341	77	22	163	0.505556	0.576627
10	60293964	60293964	10	71823866	71830541	astro	0.571454	0.754542	95	34	171	0.770707	0.859287
10	60786084	60786084	10	71270690	71273812	oligo	0.365154	0.663081	54	30	55	0.305263	0.783333
10	60812674	60812674	10	71232636	71237477	oligo	0.380851	0.517604	74	19	124	0.333333	0.676537
10	60818924	60818924	10	71222083	71230528	oligo	0.272699	0.742222	102	37	160	0.9375	0.71466
10	62400354	62400354	10	69246081	69248565	astro	0.613064	0.765866	65	22	103	0.925	0.903396
10	68104444	68104444	10	62080460	62083857	NSC	0.711849	0.449959	30	8	52	1	0.848718
10	69707014	69707014	10	60385408	60389323	oligo	0.0547619	0.623468	37	16	53	1	0.925
10	70569814	70569814	10	59221487	59235615	astro	0.290666	0.706803	20	5	20	1	0.966667
10	71278504	71278504	10	58336244	58343809	oligo	0.143849	0.628427	150	18	236	0.666667	0.108605
10	75612924	75612924	22	24219574	24220268	astro	0.420115	0.733463	36	31	63	0.845455	0.917989
10	75646044	75646044	22	24176001	24178691	astro	0.543	0.689336	131	68	300	0.85614	0.905513
10	79728104	79728104	19	607315	609739	oligo	0.104225	0.522794	126	49	303	0.879917	0.522502
10	80251154	80251154	19	1385926	1391163	oligo	0.494145	0.748813	346	285	908	0.883478	0.912898
10	80280994	80280994	19	1425943	1429047	astro	0.483721	0.801005	280	135	628	0.829009	0.899136
10	80776124	80776124	19	2199793	2202761	astro	0.697274	0.875738	205	171	600	0.906303	0.919033
10	80828474	80828474	19	2271795	2273603	oligo	0.269444	0.453275	182	148	547	0.384575	0.432522
10	81018604	81018604	19	2714445	2716221	oligo	0.337143	0.701564	64	75	184	0.980769	0.944671
10	81409544	81409544	19	3404884	3425184	oligo	0.338537	0.498426	404	202	906	0.552106	0.389739
10	83178094	83178094	12	104736275	104737658	astro	0.283333	0.729353	36	30	73	0.3625	0.330392
10	83627574	83627574	12	105216117	105219618	astro	0.491004	0.711269	40	15	84	0.488889	0.849747
10	83631314	83631314	12	105221733	105224857	astro	0.467031	0.755978	82	41	174	0.720952	0.77541
10	84529644	84529644	12	106242018	106245360	astro	0.478541	0.740741	21	6	51	0.666667	0.835317
10	84834764	84834764	12	106681367	106683711	astro	0.46718	0.723424	20	11	59	0.916667	0.932692
10	86309934	86309934	22	32813075	32815764	astro	0.45182	0.677174	19	9	39	0.777778	0.730159
10	86313754	86313754	22	32816292	32820996	astro	0.46887	0.706533	77	45	176	0.789815	0.871688
10	86340094	86340094	22	32851303	32856349	astro	0.272456	0.475427	104	45	245	0.641071	0.903235
10	87490004	87490004	12	102959072	102961217	oligo	0.0564516	0.246559	130	57	315	0.0698413	0.0452628
10	90697414	90697414	12	99032632	99037978	oligo	0.38893	0.667231	26	19	39	0.207407	0.545503
10	94381994	94381994	12	94789343	94792469	astro	0.367062	0.674193	29	16	61	0.611111	0.458694
10	94519754	94519754	12	94642181	94645162	astro	0.381572	0.54319	47	18	76	0.880952	0.702717
10	94549224	94549224	12	94612589	94617501	oligo	0.160027	0.775277	51	28	107	0.333333	0.481641
10	94925884	94925884	12	94163735	94166184	NSC	0.480241	0.284193	41	4	57	0	0.525767
10	99266184	99266184	12	89347199	89349368	astro	0.330667	0.673731	37	13	50	0	0.128704
10	109763794	109763794	12	78119959	78123563	oligo	0.364507	0.532681	67	39	152	0.448918	0.687684
10	122909954	122909954	12	62684213	62687291	astro	0.419678	0.684601	24	13	34	0.952381	0.744949
10	122913604	122913604	12	62680672	62683394	astro	0.393123	0.633779	21	10	40	0.619048	0.894444
10	122931724	122931724	12	62654813	62657183	astro	0.131245	0.20397	44	14	133	0.383333	0.545855
10	127268244	127268244	12	57540766	57545392	oligo	0.224902	0.782408	56	19	156	0.630952	0.741111
10	128388794	128388794	12	56241107	56245339	astro	0.385384	0.578604	156	87	320	0.884512	0.910889
11	3907312	3907312	22	30642400	30647590	astro	0.487525	0.629631	114	67	355	0.855137	0.940712
11	3984112	3984112	22	30566193	30574121	oligo	0.107164	0.745017	168	88	380	0.522089	0.573659
11	4097472	4097472	22	30420727	30423395	astro	0.38404	0.572231	120	66	209	0.0133333	0.0939351
11	4187332	4187332	22	30320523	30326368	astro	0.218813	0.526148	217	56	424	0.520202	0.549371
11	6117512	6117512	7	44396316	44401655	astro	0.465843	0.794103	128	83	354	0.520296	0.739948
11	8462502	8462502	7	47321061	47325918	astro	0.303279	0.565562	95	86	309	0.890137	0.905752
11	8600302	8600302	7	47506662	47509075	NSC	0.789007	0.642989	74	53	242	0.900463	0.882767
11	11826202	11826202	7	50478555	50486298	NSC	0.456788	0.370126	67	37	178	0.598485	0.790337
11	16791542	16791542	7	55066048	55070298	astro	0.296111	0.515891	133	106	398	0.77963	0.862212
11	16793682	16793682	7	55070392	55075181	astro	0.44826	0.678737	106	71	299	0.800909	0.931765
11	16818832	16818832	7	55096413	55100473	astro	0.573023	0.790457	119	53	330	0.494152	0.451552
11	18926542	18926542	2	66520875	66527392	NSC	0.771346	0.607517	56	33	82	0.974359	0.918914
11	20326352	20326352	2	64990512	64996380	astro	0.230122	0.530654	268	123	789	0.591144	0.472569
11	24082242	24082242	2	60547074	60549386	NSC	0.836179	0.403331	65	23	132	0.228175	0.259545
11	24094752	24094752	2	60531803	60536285	NSC	0.438998	0.36789	96	42	181	0.712454	0.369819
11	31875672	31875672	5	173893663	173906399	astro	0.302621	0.804887	49	17	86	0.962963	0.773369
11	31898572	31898572	5	173920372	173924903	astro	0.370076	0.619198	21	14	33	0.866667	0.682336
11	32363522	32363522	5	172436964	172438019	astro	0.504274	0.75178	32	19	52	0.25	0.256307
11	36241522	36241522	5	168023445	168025792	NSC	0.584601	0.414543	74	32	183	0.457071	0.272446
11	49707672	49707672	5	180496910	180500091	oligo	0.444444	0.671279	21	7	54	1	0.974359
11	50253212	50253212	5	179776809	179783414	astro	0.483197	0.707211	125	70	227	1	0.941892
11	51379002	51379002	5	178470088	178474933	astro	0.533934	0.776126	98	71	327	0.839683	0.73728
11	53537262	53537262	5	132758831	132761517	oligo	0.480038	0.794685	148	78	422	0.871528	0.931425
11	54005922	54005922	5	132311237	132313291	astro	0.305164	0.544057	34	16	74	0.916667	0.982456
11	54312442	54312442	5	131995541	132003252	astro	0.16412	0.308457	199	124	543	0.44612	0.486076
11	54717272	54717272	5	131389916	131394691	oligo	0.307796	0.757409	33	14	51	0.544444	0.886508
11	54732802	54732802	5	131362301	131366459	oligo	0.428823	0.611566	9	4	17	1	0.916667
11	55395612	55395612	5	151663598	151667124	astro	0.544823	0.773011	77	28	212	0.792424	0.810781
11	57683392	57683392	5	154236430	154239275	NSC	0.66461	0.463991	35	22	57	0.916667	0.904762
11	58978802	58978802	1	228400925	228405345	oligo	0.303357	0.630322	146	100	405	0.662795	0.713684
11	59177632	59177632	1	228148900	228157780	oligo	0.0440018	0.671588	468	341	1208	0.686896	0.644522
11	59670452	59670452	17	17051105	17053550	astro	0.613843	0.813468	61	51	121	0.82	0.897524
11	59731612	59731612	17	17131730	17136574	astro	0.416256	0.634683	116	63	238	0.583333	0.793585
11	59757112	59757112	17	17163659	17165762	oligo	0.328611	0.677785	178	69	543	0.941919	0.95987
11	60028322	60028322	17	17570041	17574152	astro	0.294665	0.50424	59	40	142	0.923395	0.768815
11	60308592	60308592	17	17935915	17937813	oligo	0.301382	0.512874	14	6	32	0.833333	0.76746
11	61168282	61168282	17	21028564	21029598	oligo	0.184284	0.641461	29	10	90	0.888889	0.926877
11	61535412	61535412	17	19306151	19309869	oligo	0.262222	0.776174	62	26	151	0.59596	0.648693
11	63903692	63903692	17	14322762	14325441	NSC	0.682609	0.484564	36	24	69	0.84127	0.908692
11	63915952	63915952	17	14304079	14307849	NSC	0.733116	0.446533	158	68	227	0.00952381	0.765348
11	67349652	67349652	17	10325480	10330440	oligo	0.420507	0.613239	66	28	172	0.378571	0.599594
11	68312792	68312792	17	9114478	9117180	NSC	0.753869	0.507517	109	74	274	0.110145	0.597621
11	68377712	68377712	17	9028130	9029683	oligo	0.399511	0.653186	33	16	39	1	0.919872
11	68381692	68381692	17	9023599	9026756	NSC	0.51641	0.246039	216	35	321	0.947059	0.911905
11	69556822	69556822	17	7706426	7708614	oligo	0.145932	0.518645	77	39	217	0.556522	0.796563
11	69600782	69600782	17	7651875	7656329	astro	0.0410195	0.333128	193	79	430	0.194004	0.495367
11	69828552	69828552	17	7412177	7414305	astro	0.414053	0.646044	60	34	142	0.676587	0.864886
11	70540742	70540742	17	4807657	4812804	astro	0.321984	0.50999	216	81	484	0.627109	0.422342
11	70581682	70581682	17	4851920	4858247	astro	0.566743	0.712764	102	49	283	0.784314	0.879464
11	70728832	70728832	17	5024104	5028105	astro	0.144966	0.473467	67	14	126	0.805556	0.915315
11	71752202	71752202	17	6071693	6077918	astro	0.332503	0.507113	195	59	360	0.437179	0.179517
11	71763672	71763672	17	6084798	6088278	oligo	0.265306	0.613464	100	57	242	0.710317	0.543918
11	71770892	71770892	17	6093860	6098512	oligo	0.368136	0.539549	103	76	239	0.609357	0.689388
11	72189452	72189452	17	6620438	6623129	oligo	0.233201	0.838902	22	10	39	0.904762	1
11	72458972	72458972	17	4529648	4530712	oligo	0.372396	0.736306	48	28	132	0.652778	0.640579
11	72476572	72476572	17	4509533	4511259	oligo	0.169298	0.69699	57	23	142	1	0.637901
11	72484802	72484802	17	4500398	4504479	oligo	0.205689	0.614338	154	72	323	0.591575	0.472634
11	73283182	73283182	17	3530369	3533382	oligo	0.0879416	0.668308	165	92	622	0.859703	0.751892
11	73321542	73321542	17	3472522	3482390	astro	0.540565	0.728898	133	57	239	0.771368	0.839496
11	76221312	76221312	17	759694	762025	oligo	0.341919	0.753667	42	26	100	0.85	0.910306
11	76432472	76432472	17	1026551	1030801	astro	0.250282	0.514739	232	98	654	0.548072	0.528933
11	76559392	76559392	17	1169514	1170236	astro	0.264461	0.60975	39	21	77	0.166667	0.074095
11	76565272	76565272	17	1172030	1179062	astro	0.214911	0.438361	282	100	608	0.72119	0.504644
11	77312392	77312392	17	29805440	29807566	oligo	0.386201	0.736382	17	6	36	1	0.785185
11	77494382	77494382	17	29581120	29588439	oligo	0.160342	0.640275	268	58	656	0.360269	0.432412
11	77779562	77779562	17	29160635	29164480	oligo	0.242857	0.761291	47	22	99	0.958333	0.935386
11	78021842	78021842	17	28911743	28914778	astro	0.531377	0.732902	101	90	265	0.980952	0.804432
11	78155272	78155272	17	28750803	28758300	astro	0.459815	0.679786	204	64	504	0.641184	0.79343
11	78270802	78270802	17	28632951	28636163	astro	0.492784	0.873352	95	81	159	0.796296	0.935481
11	78323262	78323262	17	28572014	28576759	astro	0.122154	0.37949	228	103	622	0.278553	0.457406
11	79236652	79236652	17	27313056	27315902	astro	0.50427	0.702751	22	9	33	0.433333	0.777778
11	79660922	79660922	17	31488361	31493724	astro	0.296497	0.473839	218	18	413	1	0.487555
11	82812942	82812942	17	35021928	35024906	oligo	0.31828	0.728901	59	60	162	0.5	0.538399
11	85695362	85695362	17	61233808	61236322	oligo	0.457018	0.582256	19	6	30	0.5	0.618519
11	85838112	85838112	17	61405470	61408394	NSC	0.344808	0.202733	298	126	991	0.915313	0.939113
11	86938352	86938352	17	59397040	59399680	oligo	0.331385	0.693675	79	15	160	0.691667	0.951872
11	86952562	86952562	17	59372386	59378801	oligo	0.231537	0.738605	64	29	129	0.933333	0.898739
11	86960912	86960912	17	59365459	59368646	oligo	0.152419	0.801231	46	22	89	0.833333	0.793266
11	86981802	86981802	17	59332956	59343465	oligo	0.0626174	0.792064	322	253	650	0.194415	0.310235
11	87580552	87580552	17	58525246	58529801	oligo	0.18088	0.733245	91	48	225	0.822917	0.678247
11	87655712	87655712	17	58420555	58426126	oligo	0.457376	0.696724	20	10	34	0	0.29798
11	87663252	87663252	17	58410968	58416989	oligo	0.327072	0.705472	48	28	86	0.479798	0.400673
11	88511772	88511772	17	57486766	57492116	astro	0.394557	0.488526	100	44	211	0.307487	0.722977
11	88660952	88660952	17	57319200	57322533	astro	0.51071	0.688821	69	33	166	0.9	0.654933
11	90030842	90030842	17	55722593	55725390	astro	0.278725	0.430855	44	17	109	0.416667	0.387879
11	94212722	94212722	17	50861502	50865008	astro	0.306744	0.517918	59	10	116	0.333333	0.297526
11	95029982	95029982	17	50103347	50106817	astro	0.339023	0.529547	100	67	203	0.840383	0.890663
11	95356842	95356842	17	49738009	49739914	oligo	0.497685	0.672195	38	20	53	0.822222	0.861111
11	97051542	97051542	17	47819558	47821112	oligo	0.327906	0.507447	48	30	95	0.877778	0.766667
11	97351502	97351502	17	38343275	38344513	astro	0.549963	0.708614	74	58	291	0.944742	0.840854
11	97563382	97563382	17	38591437	38595814	oligo	0.346859	0.640674	108	30	272	0.512821	0.698692
11	97821142	97821142	17	38896104	38898096	astro	0.441292	0.720294	44	24	101	0.4	0.519138
11	98349252	98349252	17	39627588	39630576	NSC	0.611537	0.351034	155	23	295	0.671429	0.259887
11	98360052	98360052	17	39639215	39642142	oligo	0.244167	0.631439	31	9	44	0.916667	0.738095
11	98902122	98902122	17	40280886	40283330	NSC	0.667582	0.459772	30	9	65	1	0.924002
11	98922992	98922992	17	40303736	40306748	astro	0.3286	0.582567	32	5	87	0.5	0.130617
11	99985252	99985252	17	41307884	41309920	astro	0.653773	0.789402	53	33	117	0.177083	0.493333
11	100411812	100411812	17	41807942	41811137	oligo	0.226158	0.683949	177	77	434	0.457844	0.335289
11	100575092	100575092	17	41966905	41970101	astro	0.300264	0.444452	252	201	561	0.587778	0.498337
11	100578192	100578192	17	41970934	41976153	astro	0.65473	0.704499	145	62	292	0.780365	0.877033
11	100593072	100593072	17	41990498	41994936	astro	0.688614	0.838278	35	19	65	0.583333	0.897222
11	100718062	100718062	17	42128481	42131272	astro	0.37611	0.627784	86	46	236	0.830662	0.98458
11	101524632	101524632	17	43092814	43095024	astro	0.524126	0.716724	25	18	25	0.652381	0.590476
11	102209942	102209942	17	44098300	44108735	oligo	0.28384	0.589294	155	97	344	0.30609	0.508339
11	103260882	103260882	17	45310726	45313578	astro	0.362122	0.518288	44	22	86	0.527778	0.508254
11	103806132	103806132	17	46772910	46776262	oligo	0.215396	0.409632	126	60	334	0.526027	0.467657
11	106782632	106782632	17	64500712	64502948	oligo	0.475238	0.686273	53	38	95	0.825855	0.87193
11	107967032	107967032	17	66749261	66763170	NSC	0.837069	0.549019	149	58	285	0.669424	0.740977
11	108021872	108021872	17	66675628	66679888	astro	0.493118	0.680638	92	53	188	0.857601	0.867704
11	108236802	108236802	17	66430830	66432741	astro	0.479514	0.685939	28	17	41	0.811111	0.731481
11	108929332	108929332	17	65549744	65551880	astro	0.276295	0.397265	58	18	172	0.683761	0.677362
11	109364532	109364532	17	65041157	65054978	astro	0.12182	0.57036	285	97	511	0.208668	0.212525
11	109483922	109483922	17	68300754	68304584	oligo	0.328188	0.819211	35	23	66	0.939394	0.739373
11	109702902	109702902	17	68577866	68581202	astro	0.296908	0.610258	22	16	36	1	0.911681
11	109715542	109715542	17	68593656	68599999	astro	0.145711	0.62019	302	135	737	0.349759	0.388901
11	113729572	113729572	17	73286509	73290814	astro	0.393685	0.673703	194	84	457	0.708483	0.895922
11	113736532	113736532	17	73295207	73300260	astro	0.453452	0.784479	34	22	64	0.878788	0.831369
11	113745292	113745292	17	73304784	73308542	astro	0.207511	0.497201	77	34	196	0.378122	0.382882
11	113802422	113802422	17	73361159	73366584	astro	0.400108	0.524687	155	40	362	0.202381	0.577271
11	114678272	114678272	17	74216526	74218264	oligo	0.274549	0.679872	46	8	126	0.777778	0.888889
11	114792452	114792452	17	74357661	74361347	astro	0.0668395	0.25626	311	113	829	0.823206	0.778467
11	115165262	115165262	17	74750592	74751678	astro	0.169328	0.542653	39	13	87	0.944444	0.528518
11	115183412	115183412	17	74772017	74773735	astro	0.456313	0.645531	61	52	185	0.905229	0.886349
11	115232242	115232242	17	74823289	74826806	astro	0.322642	0.530551	167	115	443	0.57672	0.657763
11	115364402	115364402	17	74968709	74971875	oligo	0.225708	0.624799	125	81	230	0.592593	0.455296
11	116340652	116340652	17	76147638	76150743	astro	0.240207	0.462583	64	13	179	0.916667	0.869748
11	117311012	117311012	17	77423549	77425530	astro	0.18003	0.407118	73	51	149	0.150877	0.252258
11	117316552	117316552	17	77432047	77435145	astro	0.447048	0.563393	145	51	348	0.674074	0.747555
11	118192782	118192782	17	78708776	78716035	oligo	0.179663	0.676305	83	42	183	0.590909	0.280095
11	118198732	118198732	17	78717940	78722408	oligo	0.0755102	0.601454	97	38	244	0.125	0.159098
11	118351962	118351962	17	78921004	78924265	oligo	0.364962	0.594087	88	61	227	0.153846	0.346898
11	118889952	118889952	17	79590901	79594111	NSC	0.76757	0.611908	108	34	277	0.549145	0.264206
11	120008422	120008422	17	81118420	81124731	astro	0.625627	0.723903	664	312	1411	0.845078	0.840956
11	120013562	120013562	17	81124841	81130594	oligo	0.17853	0.723936	426	253	1090	0.731624	0.707992
11	120845072	120845072	17	82112868	82114337	astro	0.481039	0.708889	57	22	131	0.759259	0.904996
12	3247298	3247298	2	26134794	26137518	astro	0.379412	0.739922	18	5	21	0.111111	0.5
12	3856558	3856558	2	25289505	25294586	astro	0.454409	0.742181	147	102	473	0.460632	0.536877
12	8330658	8330658	2	20627441	20631600	oligo	0.316377	0.725553	126	100	334	0.82371	0.777801
12	15799058	15799058	2	12731652	12734289	astro	0.377405	0.767486	87	28	258	0.0416667	0.294253
12	15804208	15804208	2	12724510	12729257	astro	0.227693	0.774948	96	40	215	0.312169	0.496021
12	16654348	16654348	2	11661819	11667345	astro	0.326279	0.581335	116	63	306	0.914474	0.852553
12	17414378	17414378	2	10588921	10591444	oligo	0.352865	0.828068	36	9	54	0.638889	0.904167
12	21188498	21188498	2	9301054	9311105	astro	0.408091	0.593159	149	45	350	0.633333	0.772774
12	24572898	24572898	2	9952561	9955581	astro	0.300233	0.62576	111	33	241	0.821429	0.437058
12	28864868	28864868	2	3189530	3192376	oligo	0.348095	0.642809	174	101	387	0.853965	0.870851
12	29835448	29835448	2	1910934	1913223	NSC	0.714894	0.553085	96	35	193	0.44359	0.74444
12	30003308	30003308	2	1644629	1648287	NSC	0.705474	0.530119	227	114	656	0.887476	0.956162
12	30081768	30081768	2	1496506	1500095	oligo	0.510134	0.667562	140	61	359	0.733782	0.570062
12	40494698	40494698	7	112142718	112149609	astro	0.500397	0.759421	82	34	239	0.702279	0.804177
12	52748408	52748408	14	32383332	32385370	oligo	0.596639	0.725021	16	7	25	1	1
12	53249188	53249188	14	32935451	32937754	astro	0.00425532	0.211684	81	53	143	0	0.0190365
12	53304558	53304558	14	33000751	33003540	astro	0.414474	0.679983	19	13	29	1	0.933333
12	53768618	53768618	14	33493102	33499683	astro	0.370847	0.731478	63	36	96	0.674185	0.61735
12	53907168	53907168	14	33632477	33635907	astro	0.423859	0.78604	55	37	109	1	0.930846
12	54200648	54200648	14	33947506	33950218	NSC	0.398469	0.23355	125	55	359	0.649194	0.673694
12	70290348	70290348	14	51022912	51027057	astro	0.131706	0.326592	49	45	63	0.663492	0.709041
12	70294678	70294678	14	51027797	51031881	astro	0.367598	0.668156	43	24	70	0.722222	0.927572
12	70305278	70305278	14	51042329	51046932	astro	0.277509	0.643669	29	12	50	0.561111	0.852731
12	70310258	70310258	14	51047571	51057317	astro	0.31431	0.604564	30	13	42	0.833333	0.874359
12	70328968	70328968	14	51079421	51088668	astro	0.169202	0.562716	38	22	44	0.855556	0.694805
12	71836468	71836468	14	59195542	59199265	oligo	0.264706	0.522257	20	8	31	1	0.974359
12	71898058	71898058	14	59265576	59269328	oligo	0.111123	0.56821	20	10	18	1	1
12	72234358	72234358	14	59628006	59630296	NSC	0.613444	0.299764	80	38	77	0.774123	0.482159
12	72238328	72238328	14	59632231	59635003	NSC	0.316364	0.153612	19	5	34	0.666667	0.757937
12	73678578	73678578	14	61428787	61432702	NSC	0.624923	0.363477	8	5	14	0.333333	0.583333
12	75358028	75358028	14	63251545	63254911	oligo	0.194675	0.701813	28	15	50	0.944444	0.852381
12	76534428	76534428	14	64705370	64708900	oligo	0.154522	0.757446	200	90	353	0.532649	0.401038
12	76547738	76547738	14	64716756	64720613	oligo	0.174556	0.755973	105	51	176	0.719017	0.867547
12	79029918	79029918	14	67533948	67539637	oligo	0.112538	0.715506	152	55	335	0.050207	0.121296
12	79750478	79750478	14	68393002	68395608	NSC	0.658912	0.489884	40	12	61	0.583333	0.55914
12	79813108	79813108	14	68476823	68478617	NSC	0.81073	0.489065	42	24	95	0.986111	0.917927
12	86423368	86423368	14	76377854	76379882	NSC	0.630894	0.391259	81	58	159	0.46164	0.705453
12	86948648	86948648	14	77099501	77103552	oligo	0.263172	0.589667	50	20	95	0.12037	0.19004
12	87040188	87040188	14	77197949	77200223	astro	0.460648	0.714315	38	23	70	0.533333	0.797773
12	87363688	87363688	14	77593672	77595605	oligo	0.393707	0.773307	21	20	24	1	0.87963
12	87385138	87385138	14	77613339	77615917	oligo	0.417588	0.552692	86	55	152	0.420774	0.0722222
12	88838228	88838228	14	78285024	78289660	astro	0.416872	0.692082	23	10	46	0.444444	0.541667
12	90729468	90729468	14	80202757	80212046	astro	0.343703	0.489481	102	35	211	0.238889	0.524545
12	99376818	99376818	14	89400608	89403182	oligo	0.225036	0.809723	28	24	51	0.763889	0.832906
12	100391818	100391818	14	90664616	90667026	oligo	0.395556	0.664302	31	35	38	0.514815	0.904762
12	100982548	100982548	14	91357575	91364047	astro	0.32259	0.573971	168	112	260	0.558249	0.816745
12	103228538	103228538	14	93769883	93772454	oligo	0.315767	0.88727	50	19	116	0.857143	0.856793
12	104151188	104151188	14	94612177	94615283	oligo	0.283333	0.711937	62	55	125	0.884532	0.838768
12	104468958	104468958	14	94765534	94768385	NSC	0.348907	0.190933	197	158	371	0.919503	0.920641
12	104826128	104826128	14	95256155	95257875	astro	0.542989	0.731999	59	39	108	0.599206	0.738514
12	104828708	104828708	14	95259082	95260591	astro	0.451714	0.65458	28	31	61	0.736364	0.567566
12	104836878	104836878	14	95290630	95292246	oligo	0.162934	0.667043	41	12	113	0.8	0.633312
12	104860058	104860058	14	95315227	95318689	astro	0.691196	0.858409	95	54	192	0.92814	0.876697
12	110948138	110948138	14	102452849	102461359	astro	0.33381	0.642063	185	107	424	0.958916	0.9178
12	111448588	111448588	14	103130364	103133497	NSC	0.603855	0.401125	151	69	404	0.853968	0.795053
12	112737908	112737908	14	104886344	104888543	astro	0.339765	0.663596	296	183	868	0.892593	0.917011
12	113015278	113015278	14	105315813	105318137	oligo	0.0821769	0.72203	130	42	402	0.448718	0.345865
12	113022088	113022088	14	105322732	105325156	oligo	0.250758	0.739794	148	89	460	0.812785	0.863428
12	113070068	113070068	14	105392630	105395816	oligo	0.344007	0.856516	211	112	459	0.811433	0.859726
12	117083928	117083928	7	157803658	157806011	NSC	0.659091	0.447133	49	31	138	0.541667	0.962801
12	117148718	117148718	7	157691694	157698579	NSC	0.433408	0.219512	554	313	2085	0.352777	0.651279
12	117156018	117156018	7	157684561	157688880	NSC	0.518951	0.264287	614	275	2062	0.582204	0.684158
12	117170358	117170358	7	157667745	157674047	NSC	0.49872	0.392304	512	308	1738	0.850933	0.846523
12	117251358	117251358	7	157571682	157573934	NSC	0.614074	0.320007	104	40	294	1	0.921524
12	117705468	117705468	7	22166680	22171903	oligo	0.391667	0.728033	16	9	40	0.833333	0.64418
12	117808858	117808858	7	22025461	22050070	NSC	0.624735	0.408225	208	90	476	0.751984	0.747575
13	20472811	20472811	7	36984299	36986406	oligo	0.354948	0.601017	74	62	245	0.159091	0.146921
13	29262591	29262591	6	21284003	21285035	oligo	0.591782	0.710352	21	10	20	0.111111	0.0694444
13	30340641	30340641	3	148703038	148707246	oligo	0.444073	0.650649	14	5	40	1	0.840741
13	30664961	30664961	6	298858	302190	astro	0.45376	0.63959	90	71	176	0.803704	0.816055
13	31822161	31822161	6	1626401	1629429	NSC	0.749499	0.457143	90	46	170	0.962626	0.952066
13	34121701	34121701	6	3217616	3224216	astro	0.240168	0.415702	83	29	125	0.59127	0.517708
13	36118301	36118301	6	5261827	5269639	astro	0.356296	0.579767	166	121	206	0.401042	0.173596
13	37828571	37828571	6	7110389	7117341	astro	0.4962	0.598102	123	37	176	0.593056	0.497916
13	38170221	38170221	6	7560756	7562590	oligo	0.584174	0.754526	24	27	20	0.839394	0.628571
13	38521401	38521401	6	7901506	7905067	astro	0.339814	0.559885	52	25	86	0.966667	0.986111
13	40297781	40297781	6	9957847	9972981	astro	0.568437	0.752001	24	10	30	0.0952381	0.362269
13	40734991	40734991	6	10416264	10418793	NSC	0.349575	0.254869	218	62	483	0.719577	0.90291
13	42078941	42078941	6	12039243	12040511	astro	0.402385	0.70097	20	10	43	0.833333	0.871905
13	43204661	43204661	6	13373204	13375730	astro	0.32435	0.79645	25	11	69	1	0.913889
13	43298231	43298231	6	13482090	13484005	NSC	0.628968	0.393561	15	19	30	0.888889	0.944444
13	43647231	43647231	6	13944802	13954240	astro	0.226632	0.439562	11	15	27	0.944444	1
13	45958981	45958981	6	16755590	16758590	NSC	0.396086	0.290556	29	9	39	0.388889	0.495985
13	46925901	46925901	6	17983814	17986476	oligo	0.235557	0.727768	13	8	18	0.133333	0.0666667
13	48897741	48897741	9	93547634	93550609	astro	0.249462	0.725806	43	14	80	1	0.983333
13	48928831	48928831	9	93499875	93500946	astro	0.436624	0.713331	19	8	46	0.916667	0.814646
13	49305241	49305241	9	92964897	92966315	oligo	0.254783	0.740522	97	28	232	0.977778	0.731189
13	49362311	49362311	9	92735637	92739156	astro	0.356061	0.701701	95	35	357	0.888889	0.848893
13	51757251	51757251	9	89446084	89453247	oligo	0.352961	0.741504	202	78	586	0.761026	0.735297
13	51763601	51763601	9	89458069	89461658	oligo	0.417742	0.646765	72	33	118	0.453704	0.805276
13	51774031	51774031	9	89473962	89475582	astro	0.424109	0.697903	41	17	102	1	0.91326
13	51790011	51790011	9	89495843	89496789	oligo	0.123676	0.486566	59	47	185	0.878968	0.876633
13	53467641	53467641	5	174725563	174730140	NSC	0.386808	0.225816	206	121	390	0.448309	0.383694
13	55369681	55369681	5	177357806	177361143	oligo	0.288791	0.60237	83	35	162	0.591076	0.66399
13	55510181	55510181	5	177494309	177496516	NSC	0.552799	0.33817	65	16	178	0.216667	0.488402
13	55822381	55822381	5	135025585	135027744	NSC	0.556964	0.387021	175	44	492	0.940476	0.928306
13	56248241	56248241	5	135531138	135535452	NSC	0.355159	0.158175	288	131	498	0.606527	0.522249
13	58926871	58926871	9	84804344	84809181	astro	0.437032	0.607698	58	15	153	0.877778	0.913231
13	59002941	59002941	9	84884592	84887708	NSC	0.602362	0.416019	37	26	58	0.966667	0.982456
13	59093061	59093061	9	84991862	84995717	astro	0.202082	0.421308	58	31	123	0.435185	0.212656
13	62875271	62875271	9	94620451	94622256	NSC	0.535317	0.373627	58	15	185	0.833333	0.907985
13	63109631	63109631	9	94862377	94867794	NSC	0.664236	0.467226	84	46	193	0.755093	0.855825
13	63137271	63137271	9	94904625	94908663	oligo	0.390926	0.716248	59	20	86	0.756614	0.766944
13	63304111	63304111	9	95090476	95093207	oligo	0.391607	0.695236	158	102	400	0.779539	0.569272
13	63539941	63539941	9	95476887	95481002	astro	0.255639	0.493829	152	37	372	0.77904	0.793367
13	63549431	63549431	9	95487354	95493607	astro	0.314762	0.580771	170	79	537	0.529094	0.78032
13	63556171	63556171	9	95497594	95505121	astro	0.297841	0.514909	194	60	442	0.727381	0.533982
13	68748061	68748061	5	7675188	7679036	astro	0.517574	0.695286	29	17	49	0.65	0.668864
13	68982321	68982321	5	7411221	7414795	astro	0.44796	0.804748	62	32	118	0.491342	0.202076
13	74024821	74024821	5	669334	673447	oligo	0.145351	0.677711	350	206	942	0.637861	0.628503
13	75708851	75708851	5	95958186	95960361	oligo	0.0914966	0.634191	71	19	152	0.952381	0.689569
13	81628731	81628731	5	90559711	90563360	NSC	0.579433	0.239069	57	10	137	0.5	0.190348
13	91698851	91698851	5	81420310	81423278	oligo	0.516353	0.723728	19	8	29	0.555556	0.587607
13	92682161	92682161	5	80175258	80178208	oligo	0.369949	0.688199	25	9	51	0.805556	0.981481
13	94064211	94064211	5	78636407	78639038	NSC	0.744246	0.475739	19	8	39	0.75	0.920875
13	95958991	95958991	5	76325676	76328017	NSC	0.433256	0.24149	43	19	74	0.753788	0.618398
13	96125841	96125841	5	76086882	76090918	oligo	0.44798	0.660714	25	12	34	0.366667	0.305556
13	97242231	97242231	5	74626660	74639527	NSC	0.690292	0.357719	487	121	1084	0.365781	0.356376
13	98122381	98122381	5	73705715	73713399	oligo	0.34871	0.704715	39	43	92	1	0.916667
13	99441511	99441511	5	72183954	72186921	NSC	0.420675	0.30594	72	61	141	0.834325	0.876245
13	101709591	101709591	5	68267989	68273554	astro	0.530839	0.802452	41	26	51	0.650505	0.75
13	101734641	101734641	5	68243929	68248836	oligo	0.459524	0.674078	34	11	44	1	0.924908
13	101742821	101742821	5	68236746	68240436	astro	0.616841	0.830479	18	8	23	0.888889	0.829365
13	101750221	101750221	5	68228606	68233708	astro	0.587159	0.785323	51	25	74	0.761905	0.858316
13	101757401	101757401	5	68224938	68226933	astro	0.61895	0.792995	64	42	167	0.61746	0.788742
13	101762871	101762871	5	68217849	68220830	astro	0.401213	0.779928	32	11	68	0.611111	0.625
13	103051911	103051911	5	66873162	66875480	NSC	0.73758	0.571587	14	6	20	0.833333	0.722222
13	108215431	108215431	5	60829627	60842953	oligo	0.148557	0.79501	236	118	576	0.571462	0.272492
13	111797571	111797571	5	56825316	56827384	astro	0.386252	0.647864	31	22	40	0.266667	0.260073
13	117973931	117973931	5	45262156	45263777	astro	0.50735	0.685646	65	23	164	0.453704	0.63657
13	119692091	119692091	5	43306010	43311621	astro	0.311743	0.566883	32	16	53	0.5	0.480808
13	119697731	119697731	5	43298316	43303839	astro	0.427274	0.690007	24	6	47	1	0.929121
13	119729551	119729551	5	43230234	43243322	astro	0.271855	0.462985	100	33	192	0.839438	0.865065
14	7819480	7819480	3	58010050	58014618	oligo	0.308201	0.584946	85	88	190	0.978979	0.855418
14	7899290	7899290	3	58116352	58118605	oligo	0.300481	0.590899	63	66	138	0.557283	0.856853
14	8299080	8299080	3	58566842	58570140	astro	0.361313	0.641812	58	17	140	0.891667	0.753833
14	8305360	8305360	3	58572623	58577399	astro	0.0147849	0.229558	84	37	164	0.233333	0.597322
14	10709090	10709090	3	60801385	60804256	NSC	0.759313	0.495675	57	63	94	0.0144928	0.181581
14	11085820	11085820	3	61157146	61162815	oligo	0.48287	0.618884	25	12	30	1	0.958333
14	11132580	11132580	3	61221438	61224029	NSC	0.438194	0.16744	42	26	102	0.511111	0.71961
14	12341310	12341310	3	62368820	62372633	NSC	0.453506	0.367602	493	334	1290	0.386329	0.277907
14	19917780	19917780	14	51923376	51929371	NSC	0.677201	0.487534	76	45	133	0.611305	0.622461
14	20789960	20789960	10	73870383	73873378	astro	0.34426	0.681534	69	21	108	0.422222	0.726294
14	21635150	21635150	10	74985682	74989716	astro	0.44072	0.608509	20	12	16	0.642857	0.566667
14	21669070	21669070	10	75029240	75032047	astro	0.585066	0.766927	73	40	124	0.974359	0.984848
14	21981650	21981650	10	75395546	75399985	NSC	0.403714	0.183047	506	144	1073	0.766268	0.586444
14	25472340	25472340	10	79084064	79087898	NSC	0.552771	0.39009	68	23	138	0.696429	0.799395
14	25716020	25716020	10	79387281	79391424	astro	0.236653	0.478276	72	26	101	0.92674	0.867888
14	27173000	27173000	3	57005210	57008018	oligo	0.428665	0.596977	70	43	156	0.720707	0.693363
14	31392630	31392630	3	15280031	15282563	oligo	0.266247	0.635314	45	41	63	0.945833	0.94369
14	31586220	31586220	3	15531408	15533358	oligo	0.451459	0.572857	8	6	11	1	0.666667
14	31663940	31663940	3	15637770	15641986	oligo	0.176158	0.578114	18	14	35	1	0.95
14	32530570	32530570	10	49514771	49520037	NSC	0.597561	0.295486	51	26	58	0.790476	0.873284
14	33974020	33974020	10	47379795	47384200	oligo	0.220708	0.693881	93	30	96	0.651852	0.302525
14	33995700	33995700	10	46263333	46268646	oligo	0.511929	0.713073	41	13	72	0.488889	0.469365
14	34589790	34589790	10	86663484	86667352	oligo	0.230357	0.679909	133	23	252	0.969697	0.80831
14	45652920	45652920	14	53147605	53151920	astro	0.111772	0.487761	176	70	434	0.047619	0.0674856
14	47735380	47735380	14	55680817	55685320	astro	0.385496	0.521124	17	5	24	0.833333	0.97619
14	51906280	51906280	14	21017736	21024061	astro	0.285183	0.60583	279	105	837	0.443377	0.549287
14	51922590	51922590	14	21034198	21036261	astro	0.241866	0.596897	32	8	73	0.866667	0.846726
14	52311240	52311240	14	21521138	21525491	astro	0.37824	0.714466	157	75	372	0.517837	0.678205
14	54433910	54433910	14	22839009	22842595	astro	0.374284	0.559794	130	63	396	0.805556	0.766733
14	54573020	54573020	14	22977893	22980360	NSC	0.433249	0.178436	77	29	97	0.304487	0.636481
14	54936910	54936910	14	23377505	23379573	astro	0.42395	0.672017	83	40	217	0.877104	0.756992
14	57723410	57723410	13	21032690	21034724	astro	0.378579	0.703508	55	51	129	0.20614	0.458497
14	59202120	59202120	13	49577261	49584157	oligo	0.0287879	0.414401	129	64	224	0.418651	0.16225
14	59207320	59207320	13	49566852	49567545	oligo	0.334469	0.862142	26	19	72	0.962963	0.853968
14	59229080	59229080	13	49539684	49543571	oligo	0.144309	0.667003	43	34	101	0.854167	0.855913
14	60379330	60379330	13	25165764	25170538	astro	0.191828	0.507783	219	98	530	0.074359	0.343907
14	60667900	60667900	13	24198299	24202915	oligo	0.428932	0.645853	22	10	34	0.722222	0.460897
14	60689080	60689080	13	24220409	24223110	oligo	0.406169	0.606245	131	41	313	0.826496	0.922037
14	62453370	62453370	13	51066084	51070085	NSC	0.565443	0.448083	93	45	152	0.801471	0.682406
14	63491830	63491830	8	11357923	11367032	oligo	0.568077	0.697486	167	106	368	0.788138	0.699024
14	66345170	66345170	8	27243633	27257577	oligo	0.10798	0.847876	251	154	783	0.812563	0.780428
14	66660430	66660430	8	26835173	26838649	astro	0.321138	0.623256	26	12	51	1	0.508565
14	66834950	66834950	8	26619301	26623530	oligo	0.36294	0.715318	56	30	165	0.472222	0.436871
14	66854330	66854330	8	26591103	26594552	oligo	0.204314	0.531606	63	31	200	0.916667	0.93641
14	69801400	69801400	8	23001653	23003851	astro	0.277109	0.669634	75	23	224	0.5	0.750968
14	70100470	70100470	8	22665889	22668693	oligo	0.302166	0.676866	144	108	371	0.0798611	0.244205
14	70531240	70531240	8	22154063	22156366	oligo	0.227487	0.693868	135	54	469	0.669643	0.618052
14	73371910	73371910	13	48242849	48248046	astro	0.351245	0.580868	17	15	17	0.958333	0.933333
14	74653680	74653680	13	46876716	46883656	oligo	0.449501	0.65378	47	23	61	0.797619	0.548006
14	76416710	76416710	13	44569607	44575446	NSC	0.703322	0.55256	153	47	346	0.438889	0.253423
14	79291050	79291050	13	41462260	41467760	astro	0.291682	0.423472	77	44	163	0.873016	0.77348
14	84474450	84474450	13	57662819	57668808	oligo	0.28104	0.579737	22	12	26	0.222222	0.639881
14	93881200	93881200	13	67221017	67227948	oligo	0.0394994	0.599363	106	67	163	0.499775	0.331138
14	103095470	103095470	13	77021790	77025935	oligo	0.146813	0.558859	81	35	126	0.403382	0.287598
14	103651490	103651490	13	77699184	77719649	oligo	0.00650407	0.733646	122	44	229	0.3125	0.164703
14	103680380	103680380	13	77738322	77743447	oligo	0.138849	0.626253	48	17	83	0.857143	0.619841
14	103833920	103833920	13	77909109	77914288	astro	0.216546	0.469789	34	27	41	0.57619	0.916667
14	103839060	103839060	13	77914476	77918075	astro	0.27831	0.54271	87	29	167	0.103704	0.127482
14	118855470	118855470	13	95553322	95558031	astro	0.165349	0.449757	206	134	269	0.573938	0.77623
14	120283430	120283430	13	97230589	97236580	oligo	0.24607	0.727815	117	45	207	0.840188	0.936633
14	120292530	120292530	13	97239011	97249404	astro	0.583568	0.681	113	49	193	0.905556	0.855909
14	120415160	120415160	13	97376995	97379560	oligo	0.289823	0.66501	27	29	57	0.940741	0.898246
14	121062880	121062880	13	98173153	98174852	astro	0.228361	0.426918	51	26	83	0.666667	0.370025
14	121106370	121106370	13	98217552	98221484	astro	0.299203	0.429821	78	33	130	0.892857	0.920426
14	121737700	121737700	13	99014858	99016671	oligo	0.156895	0.568657	46	27	102	0.656863	0.641824
14	121772840	121772840	13	99055208	99056241	oligo	0.352604	0.78908	22	8	39	1	0.924359
14	122869860	122869860	13	100508556	100511181	NSC	0.617391	0.413036	89	37	177	0.886364	0.907802
15	7152645	7152645	5	38529554	38531983	astro	0.668267	0.819915	13	5	13	0.166667	0.888889
15	7179475	7179475	5	38493782	38495105	astro	0.550621	0.825321	37	36	64	1	0.971678
15	8651665	8651665	5	36663875	36670283	astro	0.360547	0.604971	105	71	270	0.484211	0.606717
15	8660535	8660535	5	36658060	36661795	astro	0.25772	0.412028	38	17	91	0.277778	0.291372
15	8664345	8664345	5	36651146	36657417	astro	0.466277	0.564126	48	14	96	0.333333	0.668765
15	8698095	8698095	5	36611852	36619251	astro	0.128228	0.396134	85	29	173	0.712179	0.79748
15	25755185	25755185	5	16737312	16739834	astro	0.113206	0.256002	35	21	42	0	0.107026
15	25762965	25762965	5	16715607	16730990	astro	0.203279	0.383614	211	83	405	0.402732	0.509859
15	25782355	25782355	5	16695576	16700107	astro	0.512404	0.684605	72	49	142	0.769841	0.939766
15	25797815	25797815	5	16681558	16683331	astro	0.526103	0.781566	57	25	85	0.9375	0.785714
15	25913925	25913925	5	16536985	16540502	oligo	0.344493	0.540395	76	34	152	0.669697	0.765531
15	25947695	25947695	5	16497837	16500439	astro	0.424891	0.762624	34	24	56	0.933333	0.95584
15	27486155	27486155	5	14847517	14850621	oligo	0.20688	0.518743	63	41	186	0.887255	0.912476
15	30556475	30556475	5	11478634	11483540	astro	0.379874	0.620144	47	26	69	0.916667	0.839506
15	30960725	30960725	5	11024536	11034694	oligo	0.171389	0.625007	53	24	92	0.933333	0.988506
15	36784705	36784705	8	100944082	100949594	astro	0.38151	0.503503	96	17	208	0.595238	0.333745
15	37455475	37455475	8	101787045	101790463	oligo	0.13254	0.45119	56	15	114	0.444444	0.674007
15	39876175	39876175	8	104495165	104497532	oligo	0.373082	0.828626	34	26	66	1	0.962963
15	50874825	50874825	8	115653466	115657625	astro	0.449479	0.654987	40	12	59	0.722222	0.922658
15	54915545	54915545	8	119634544	119638638	oligo	0.158066	0.634912	40	9	92	0.444444	0.648249
15	57705895	57705895	8	122795157	122798734	astro	0.176472	0.367679	52	40	94	0.696581	0.903363
15	58211565	58211565	8	123537862	123540298	oligo	0.0230392	0.461956	159	56	458	0.448413	0.226684
15	66960925	66960925	8	133284769	133289699	oligo	0.274286	0.869131	131	51	291	0.815972	0.859648
15	66963345	66963345	8	133289982	133292632	oligo	0.185526	0.702529	77	42	154	0.900966	0.846454
15	74588255	74588255	8	142543549	142546701	astro	0.441597	0.607396	261	67	810	0.520911	0.435854
15	76077825	76077825	8	143824519	143828075	astro	0.416667	0.790152	172	42	638	0.388889	0.229233
15	77079025	77079025	22	35738771	35741319	astro	0.188493	0.341473	54	25	108	0.648148	0.880604
15	78164135	78164135	22	36762845	36767744	astro	0.390197	0.655445	172	89	386	0.891373	0.819032
15	79156215	79156215	22	37973772	37983423	oligo	0.0479019	0.67476	376	144	906	0.933889	0.909838
15	79164485	79164485	22	37984542	37989962	oligo	0.0599215	0.645579	260	150	571	0.746426	0.885695
15	81103385	81103385	22	40532123	40534922	NSC	0.6766	0.485914	13	6	39	0.444444	0.852778
15	81873165	81873165	22	41469813	41478867	astro	0.59955	0.783361	173	75	390	0.0641026	0.0714504
15	81938255	81938255	22	41562492	41567627	astro	0.264052	0.509319	46	18	81	0.233333	0.649471
15	81956815	81956815	22	41585083	41588801	astro	0.504281	0.610195	69	30	111	0.541667	0.467131
15	82152115	82152115	22	41839096	41841660	astro	0.460437	0.604383	7	4	6	1	1
15	82922815	82922815	22	42297949	42299976	NSC	0.743396	0.500162	60	32	160	0.84127	0.883848
15	82926415	82926415	22	42301804	42304759	NSC	0.633546	0.453205	56	40	107	0.945419	0.918587
15	82994265	82994265	22	42379098	42382576	NSC	0.805916	0.619431	50	39	95	1	0.974359
15	83425545	83425545	22	42946958	42948988	NSC	0.742404	0.443392	55	41	145	0.372527	0.680158
15	83780365	83780365	22	43412434	43415169	NSC	0.637288	0.436712	126	23	261	1	0.324281
15	84299875	84299875	22	44143484	44147575	NSC	0.370941	0.239611	109	79	237	0.882567	0.762783
15	84668035	84668035	22	44676462	44699813	astro	0.270584	0.502512	531	253	1105	0.646971	0.549251
15	84980455	84980455	22	45235050	45240271	oligo	0.0957179	0.804431	230	58	516	0.844444	0.516355
15	85217115	85217115	22	45514083	45516423	astro	0.38109	0.578882	80	27	181	0.318627	0.827615
15	86431455	86431455	22	47092189	47095129	NSC	0.706383	0.460467	56	27	109	0.872222	0.89556
15	87546415	87546415	22	48491717	48494879	oligo	0.383618	0.550655	169	106	411	0.587605	0.647353
15	89174125	89174125	22	50300510	50304030	NSC	0.543506	0.331532	298	81	885	0.629426	0.775249
15	89305905	89305905	22	50465658	50470070	oligo	0.145624	0.82407	326	133	860	0.92756	0.906901
15	92578865	92578865	12	41417284	41421870	oligo	0.529211	0.725853	25	9	29	0.666667	0.868519
15	96695765	96695765	12	46367744	46371102	oligo	0.217836	0.619438	85	41	128	0.0555556	0.163711
15	97744335	97744335	12	47736397	47737862	astro	0.525308	0.737595	84	59	255	0.308961	0.433291
15	97762665	97762665	12	47753252	47755098	astro	0.383583	0.76641	27	7	61	0.333333	0.820106
15	97785335	97785335	12	47774391	47777324	astro	0.424131	0.577992	64	22	100	0.763889	0.68163
15	98635515	98635515	12	48819283	48822754	NSC	0.569226	0.37718	93	45	185	0.84321	0.733684
15	98885445	98885445	12	49079849	49085021	oligo	0.508197	0.686325	11	5	14	0.333333	0.611111
15	98947415	98947415	12	49183885	49186377	oligo	0.0877451	0.47308	46	19	69	0.22619	0.534722
15	99394465	99394465	12	49743586	49748781	oligo	0.304994	0.474828	26	20	29	0.763492	0.804233
15	99500265	99500265	12	49870621	49874171	oligo	0.470128	0.657578	68	30	150	0.819048	0.931236
15	101367845	101367845	12	52189445	52192963	NSC	0.57366	0.438745	112	44	284	0.88254	0.708333
15	102104025	102104025	12	53051335	53053921	oligo	0.0572682	0.440687	93	46	227	0.324444	0.453393
15	102332035	102332035	12	53300085	53302997	oligo	0.387136	0.598299	117	42	231	0.333333	0.235828
15	102546395	102546395	12	53531736	53534421	astro	0.457576	0.701754	16	9	19	0.277778	0.611111
15	103246755	103246755	12	54291980	54293646	oligo	0.442768	0.753963	71	65	169	0.869444	0.956562
16	3946844	3946844	16	3541493	3545422	astro	0.624343	0.815869	100	65	222	0.807326	0.794887
16	4184974	4184974	16	3857802	3863119	astro	0.305764	0.537467	78	34	121	0.506294	0.818489
16	4712514	4712514	16	4463325	4466260	oligo	0.25	0.821	74	61	178	0.79198	0.929898
16	4782324	4782324	16	4531443	4536466	oligo	0.241458	0.525374	71	48	95	0.777778	0.883812
16	5147374	5147374	16	4958835	4963097	oligo	0.0693197	0.70816	73	54	132	0.453416	0.28742
16	5183984	5183984	16	5015216	5017585	oligo	0.381348	0.637875	58	44	90	0.942029	0.696935
16	7046684	7046684	16	7311010	7312566	NSC	0.683215	0.449042	29	17	37	0.169312	0.266414
16	8514444	8514444	16	8675907	8678933	astro	0.439439	0.597435	23	13	30	0.888889	0.847222
16	10538884	10538884	16	10937722	10941571	astro	0.322455	0.628902	199	68	450	0.512266	0.325759
16	10546004	10546004	16	10945157	10950277	astro	0.309921	0.616615	147	51	193	0.629744	0.501449
16	17492794	17492794	22	20968618	20969994	astro	0.465813	0.845557	14	7	35	0.333333	0.222222
16	19197594	19197594	22	22887108	22895898	oligo	0.442708	0.657905	124	82	314	0.493613	0.419808
16	20236914	20236914	3	183818352	183824759	oligo	0.0368664	0.591222	410	105	1256	0.454899	0.416027
16	21205804	21205804	3	184562945	184567012	astro	0.153509	0.41094	206	69	436	0.425926	0.264365
16	22405014	22405014	3	186070328	186071649	astro	0.404559	0.635349	26	20	42	0.904762	0.785784
16	22434384	22434384	3	186103766	186108224	astro	0.173573	0.383706	148	35	275	0.2	0.16064
16	23227224	23227224	3	186933452	186941149	oligo	0.439795	0.555377	69	30	163	0.7	0.476617
16	23517674	23517674	3	187288487	187291282	oligo	0.39061	0.569588	57	22	79	0.363095	0.518437
16	23522104	23522104	3	187293245	187295289	astro	0.296071	0.562524	23	9	32	0.444444	0.616667
16	23890894	23890894	3	187670443	187673066	NSC	0.645635	0.441142	87	49	295	0.261111	0.425501
16	23969894	23969894	3	187726719	187729549	astro	0.490772	0.583832	91	27	208	0.916667	0.94845
16	23977574	23977574	3	187733592	187737840	astro	0.140062	0.503737	140	37	336	0.604762	0.925917
16	28870574	28870574	3	192842119	192844192	oligo	0.367588	0.669652	33	17	75	0.518519	0.830049
16	29537494	29537494	3	193549297	193554980	astro	0.214167	0.543407	57	27	84	0.0740741	0.289812
16	30067404	30067404	3	194138209	194140909	NSC	0.523727	0.304718	225	45	432	0.170833	0.198076
16	30539024	30539024	3	194615525	194622540	astro	0.261097	0.497829	166	62	343	0.916667	0.87092
16	31159254	31159254	3	195388421	195394258	oligo	0.429032	0.685437	30	8	55	1	0.855556
16	31312894	31312894	3	195581372	195584774	oligo	0.206667	0.773012	62	12	97	0.666667	0.653013
16	32058774	32058774	3	196765795	196773585	oligo	0.510677	0.727294	32	15	47	0.477778	0.57619
16	33685564	33685564	3	125051691	125054810	NSC	0.710866	0.429931	84	25	186	0.361111	0.206146
16	35159944	35159944	3	123442120	123444381	oligo	0.250658	0.556224	77	31	168	0.966667	0.800789
16	35199084	35199084	3	123401617	123405400	oligo	0.400074	0.820249	62	33	142	0.780093	0.80144
16	35458584	35458584	3	123097045	123100054	NSC	0.808059	0.57254	89	25	245	0.883333	0.792947
16	35584414	35584414	3	122987178	122990629	NSC	0.600697	0.285572	65	25	190	0.814815	0.828679
16	35588314	35588314	3	122983079	122986731	NSC	0.585903	0.329328	83	28	180	0.479167	0.60637
16	35596914	35596914	3	122975295	122978247	NSC	0.656337	0.410685	44	34	72	0.37037	0.398741
16	38938634	38938634	3	118992805	118997575	astro	0.38374	0.634649	20	11	37	0.833333	0.666239
16	43190904	43190904	3	114799145	114803843	NSC	0.708824	0.471223	32	17	40	0.458333	0.95
16	43500054	43500054	3	114455463	114458366	NSC	0.354497	0.213492	37	26	66	0.5	0.531746
16	43521484	43521484	3	114432010	114436792	NSC	0.468813	0.295177	45	17	89	0.569444	0.905112
16	43799034	43799034	3	114152732	114155799	NSC	0.372959	0.117982	68	9	171	0.5	0.28836
16	44552274	44552274	3	113212496	113218762	NSC	0.390669	0.25288	248	135	410	0.51527	0.380599
16	45721514	45721514	3	111999962	112002428	astro	0.449233	0.628571	63	28	104	0.487831	0.527147
16	49886804	49886804	3	108064785	108068440	oligo	0.469697	0.70861	8	4	10	1	0.888889
16	50220514	50220514	3	107774719	107778449	astro	0.460687	0.657407	31	13	50	0.916667	0.955556
16	58676454	58676454	3	98578255	98584617	oligo	0.263636	0.832306	50	32	116	0.616667	0.83595
16	58715784	58715784	3	98532493	98536181	oligo	0.498925	0.629259	34	16	81	0.555556	0.71533
16	81203454	81203454	21	21001021	21004150	oligo	0.34881	0.574572	25	12	40	0.277778	0.376923
16	85093434	85093434	21	26071728	26075471	oligo	0.352934	0.64486	46	21	82	0.655556	0.914855
16	85154284	85154284	21	26151125	26158887	oligo	0.336018	0.720882	44	12	60	0.933333	0.837662
16	85164374	85164374	21	26162482	26165499	oligo	0.299462	0.778712	15	6	36	0.916667	0.944444
16	85168264	85168264	21	26165840	26169027	oligo	0.189465	0.555894	71	19	106	0.333333	0.179441
16	89896224	89896224	21	31264496	31267657	oligo	0.570799	0.754669	114	83	222	0.835498	0.896663
16	90279214	90279214	21	31725413	31729437	astro	0.429798	0.676898	15	4	17	1	0.722222
16	91227564	91227564	21	33028040	33032798	astro	0.33381	0.466021	326	142	897	0.360089	0.205635
16	91860014	91860014	21	33825429	33829651	astro	0.361155	0.597598	87	30	167	0.571562	0.868803
16	92439644	92439644	21	34573092	34576423	oligo	0.429902	0.693284	61	30	92	0.666667	0.838664
16	94656924	94656924	21	37463357	37474187	astro	0.518055	0.735268	57	19	89	0.611111	0.880139
16	96155444	96155444	21	39396846	39405984	oligo	0.302277	0.596778	66	49	80	0.8878	0.838523
16	97133534	97133534	21	40796189	40799022	oligo	0.50938	0.67472	18	9	26	0	0
17	3427295	3427295	6	155144773	155150450	astro	0.585366	0.85942	40	12	56	0.527778	0.931548
17	4998085	4998085	6	156781151	156787746	oligo	0.413977	0.556339	72	19	158	0.533333	0.166065
17	5710745	5710745	6	157626520	157630004	oligo	0.309314	0.66862	48	39	58	0.944444	0.928183
17	6000285	6000285	6	158047154	158050609	oligo	0.448029	0.671489	61	27	136	1	0.946649
17	7239495	7239495	6	166524748	166527119	oligo	0.339785	0.770035	61	22	75	0.883333	0.960728
17	7931485	7931485	6	159036485	159039195	oligo	0.434409	0.770919	92	60	143	0.913382	0.714683
17	8341875	8341875	6	166305539	166307316	oligo	0.0897222	0.542361	140	12	236	0.5	0.876469
17	8436185	8436185	6	166161457	166165765	NSC	0.40637	0.21268	78	26	119	0.56746	0.39896
17	8983135	8983135	6	165327171	165331276	NSC	0.72468	0.555389	28	10	26	0.833333	0.766667
17	10201955	10201955	6	163571191	163578909	astro	0.412711	0.634566	58	10	71	0.555556	0.69191
17	10211355	10211355	6	163557840	163568852	astro	0.219007	0.572838	56	13	75	0.755556	0.701058
17	10221825	10221825	6	163544680	163554040	astro	0.227941	0.554514	22	3	22	1	0.622222
17	10270795	10270795	6	163467511	163480648	astro	0.201768	0.485053	24	10	28	0.916667	0.869444
17	10480165	10480165	6	163194095	163200037	oligo	0.234485	0.793013	98	40	100	0.87037	1
17	10482905	10482905	6	163190690	163193519	oligo	0.165509	0.824923	32	15	48	0.638889	0.686683
17	10489965	10489965	6	163181530	163184935	oligo	0.2208	0.548403	51	12	66	0.666667	0.521501
17	10509725	10509725	6	163161323	163164377	oligo	0.348065	0.737323	36	16	44	1	0.979167
17	12120385	12120385	6	161269561	161272888	oligo	0.335552	0.819179	28	11	44	0.433333	0.552083
17	15371115	15371115	6	170285861	170288377	NSC	0.66696	0.404284	122	59	223	0.472222	0.62477
17	18054675	18054675	9	39026670	39028289	oligo	0.451823	0.620697	20	14	68	0.5	0.66713
17	20947155	20947155	19	52192022	52202564	astro	0.521649	0.770476	169	48	399	0.453228	0.181517
17	23805015	23805015	16	2754586	2758007	oligo	0.319288	0.516503	104	72	251	0.748474	0.837332
17	24069935	24069935	16	2683244	2686072	astro	0.263836	0.493519	78	68	135	0.101354	0.0498019
17	25916145	25916145	16	591901	594488	oligo	0.0516667	0.616739	165	99	360	0.717236	0.759565
17	26504675	26504675	5	172766908	172769833	astro	0.238666	0.44196	121	64	190	0.428571	0.512665
17	26613295	26613295	5	172894735	172898862	oligo	0.50125	0.684079	62	31	144	0.539683	0.702536
17	26692855	26692855	5	173016520	173020457	astro	0.548889	0.767684	39	19	65	0.638889	0.479973
17	26740215	26740215	5	173088726	173092968	NSC	0.762626	0.558	13	6	27	1	0.821429
17	27576695	27576695	6	34285343	34288952	astro	0.242368	0.345951	35	21	55	0.5625	0.807937
17	28299015	28299015	6	35424760	35427835	astro	0.452771	0.625202	112	59	305	0.974868	0.919617
17	30203425	30203425	6	38143531	38150099	astro	0.449172	0.581238	70	43	104	0.896732	0.944504
17	31059055	31059055	21	42220551	42223337	oligo	0.294463	0.694169	122	48	270	0.24	0.34764
17	31078695	31078695	21	42242953	42246740	oligo	0.25235	0.786868	78	49	159	0.725132	0.829252
17	31390775	31390775	21	42658866	42660224	astro	0.470053	0.692803	91	60	200	0.567227	0.795056
17	33752715	33752715	19	8393622	8396889	oligo	0.128241	0.474307	45	31	83	0.537879	0.513248
17	34114465	34114465	6	32974737	32977454	astro	0.302964	0.580454	50	31	126	0.440476	0.509921
17	35079715	35079715	6	31707886	31711597	oligo	0.347784	0.688915	81	52	165	0.796537	0.73766
17	37015855	37015855	6	29656791	29667375	oligo	0.21383	0.819685	75	50	73	0.729101	0.631341
17	37051425	37051425	6	29619171	29627108	astro	0.146779	0.521055	175	110	281	0.635584	0.617197
17	37066475	37066475	6	29607597	29609900	astro	0.379128	0.618608	29	25	30	0.637607	0.694949
17	43569075	43569075	6	46732566	46734254	astro	0.23547	0.654338	21	9	40	0.916667	0.339286
17	43953335	43953335	6	46321582	46325598	oligo	0.1506	0.55955	64	6	96	0.833333	0.231832
17	44132285	44132285	6	46080067	46088954	oligo	0.520238	0.708681	30	12	40	0.650794	0.161765
17	46116175	46116175	6	43679957	43682596	astro	0.520774	0.732565	37	25	49	0.561905	0.843254
17	46591075	46591075	6	43126534	43129498	oligo	0.357002	0.69527	79	60	125	0.677315	0.709707
17	47780735	47780735	6	41692469	41695995	astro	0.610251	0.787186	22	10	35	0.722222	0.758333
17	49525775	49525775	6	39821865	39824103	astro	0.320823	0.624843	30	14	54	0.654762	0.171717
17	50035865	50035865	3	16353521	16358686	oligo	0.306354	0.772117	53	17	109	0.771429	0.809524
17	52801535	52801535	3	19346611	19349859	astro	0.444326	0.60829	41	31	41	0.0333333	0.11336
17	56373115	56373115	19	5078326	5080256	astro	0.469784	0.623084	110	92	282	0.654805	0.685299
17	56562645	56562645	19	5586990	5590429	astro	0.486319	0.754889	221	118	472	0.788176	0.854218
17	57076835	57076835	19	6479876	6494480	oligo	0.334226	0.632555	334	178	816	0.831169	0.797972
17	57080855	57080855	19	6495329	6501877	oligo	0.106955	0.845577	333	156	723	0.673812	0.7826
17	57400615	57400615	19	6896313	6897591	oligo	0.361111	0.722603	8	9	14	0.166667	0.3
17	57829275	57829275	2	124135791	124137719	oligo	0.424731	0.723113	19	11	27	0.464286	0.605556
17	57949305	57949305	2	124309961	124310865	oligo	0.514516	0.645262	18	5	15	0.666667	0.348148
17	62786025	62786025	5	107574199	107578966	oligo	0.224269	0.48188	60	21	81	0.933333	0.819555
17	65769105	65769105	18	9709860	9712261	astro	0.23	0.530912	44	33	76	0.442735	0.587745
17	69260475	69260475	18	5413114	5421562	oligo	0.244245	0.675997	132	61	241	0.480676	0.459936
17	71250295	71250295	18	2913822	2916461	astro	0.375286	0.533502	93	29	166	0.715201	0.873112
17	74575685	74575685	2	32408601	32415089	astro	0.543027	0.792325	20	5	28	1	0.972222
17	78680425	78680425	2	36897189	36903586	oligo	0.0449074	0.82033	28	16	36	0.958333	1
17	78992145	78992145	2	37301704	37308867	oligo	0.115578	0.622816	37	17	49	0.933333	0.954191
17	79890195	79890195	2	38373073	38375482	astro	0.215924	0.63661	21	17	33	0.733333	0.858586
17	83216175	83216175	2	42048910	42053644	NSC	0.645752	0.437718	262	100	793	0.64838	0.679125
17	85391775	85391775	2	44704515	44710455	NSC	0.550435	0.326673	70	24	112	0.75	0.726393
17	86765205	86765205	2	46309904	46312911	astro	0.375002	0.637732	29	19	53	0.541667	0.953968
17	86769635	86769635	2	46315168	46320397	astro	0.263549	0.552172	62	35	127	0.292929	0.45049
17	86787325	86787325	2	46337569	46340322	astro	0.417625	0.696583	52	41	110	0.373504	0.522581
17	86818525	86818525	2	46370015	46372930	astro	0.42803	0.604345	35	15	66	0.666667	0.918771
17	88630385	88630385	2	48573064	48574838	NSC	0.721354	0.493414	6	11	10	0.222222	0.111111
17	88787895	88787895	2	48751216	48757287	NSC	0.625383	0.496942	60	16	129	0.551852	0.62193
17	90626335	90626335	2	50534341	50540518	astro	0.256217	0.584985	61	21	109	0.152778	0.512636
17	91089075	91089075	2	51028623	51031205	astro	0.134409	0.785979	53	35	72	0.324405	0.733143
18	5071973	5071973	10	30671120	30673421	astro	0.507192	0.70617	53	16	83	0.388889	0.858929
18	11840923	11840923	18	23137060	23139669	astro	0.411966	0.610569	177	40	442	0.85641	0.734702
18	12791653	12791653	18	24200968	24202738	oligo	0.220588	0.817155	22	9	27	1	0.839683
18	13885533	13885533	18	25274446	25277437	astro	0.37673	0.627941	36	8	56	1	0.457843
18	15060003	15060003	18	26544929	26547330	NSC	0.608555	0.384027	167	59	459	0.843333	0.943729
18	16669163	16669163	18	28035844	28039769	NSC	0.504365	0.175262	39	21	70	0.825758	0.63655
18	20338343	20338343	18	31345666	31357088	oligo	0.401075	0.725541	95	58	237	0.338344	0.386359
18	23858763	23858763	18	35102821	35105721	astro	0.452686	0.729966	21	10	38	1	1
18	31940923	31940923	2	127654506	127657630	oligo	0.158333	0.63981	125	56	358	0.9125	0.870826
18	31953233	31953233	2	127642133	127643895	oligo	0.313295	0.773136	116	40	329	0.741026	0.773997
18	32378743	32378743	2	127100532	127105437	oligo	0.0547988	0.68401	179	44	432	0.662507	0.565322
18	32384243	32384243	2	127084760	127099487	oligo	0.0730247	0.830962	405	236	930	0.771965	0.721906
18	32397773	32397773	2	127080512	127081756	oligo	0.0627976	0.652448	79	40	228	0.887402	0.870939
18	32406213	32406213	2	127073486	127076574	oligo	0.153322	0.827952	79	44	189	0.875362	0.818788
18	33887693	33887693	5	112276007	112281803	NSC	0.553939	0.372633	33	5	65	0.833333	0.724359
18	34547513	34547513	5	138090947	138092747	NSC	0.497803	0.384089	35	35	90	0.582492	0.705593
18	34862533	34862533	5	138466825	138468914	NSC	0.681673	0.511581	146	44	338	0.574074	0.140384
18	35415823	35415823	5	139117791	139121293	astro	0.460069	0.753901	57	17	106	0.888889	0.8876
18	35849883	35849883	5	139670271	139672993	oligo	0.299479	0.560206	103	50	251	0.363212	0.245554
18	35965553	35965553	5	139796273	139799045	astro	0.271062	0.622663	64	41	95	0.219231	0.494959
18	35975413	35975413	5	139806262	139810035	astro	0.299645	0.523182	86	53	216	0.755848	0.739583
18	36513053	36513053	5	140343110	140345937	astro	0.351852	0.622145	115	31	275	0.363095	0.22024
18	37340593	37340593	5	141149917	141151129	oligo	0.41659	0.640147	94	39	288	0.754202	0.909997
18	37816413	37816413	5	141486045	141490839	astro	0.31861	0.414012	312	157	868	0.654046	0.375437
18	37826073	37826073	5	141495914	141501968	astro	0.306349	0.446086	68	45	127	0.0196078	0.277627
18	38192253	38192253	5	141857453	141859962	astro	0.306096	0.570719	56	32	153	0.722222	0.886353
18	38915083	38915083	5	142681868	142684865	astro	0.471261	0.701161	39	13	74	0.5	0.472222
18	39007963	39007963	5	142782158	142784911	astro	0.36859	0.570163	33	19	74	0.388889	0.522222
18	39057063	39057063	5	142835445	142839116	astro	0.374341	0.656874	29	16	39	0.952381	0.8
18	39482363	39482363	5	143395951	143402300	astro	0.426006	0.614007	224	39	481	0	0.127082
18	41996673	41996673	5	145870385	145873373	oligo	0.437009	0.647315	16	12	16	0.555556	0.111111
18	47358503	47358503	5	116564665	116568982	oligo	0.436048	0.66584	42	10	52	0.333333	0.905754
18	50068123	50068123	5	119369454	119372698	NSC	0.883333	0.627579	20	13	25	0.75	0.512346
18	50094733	50094733	5	119396439	119399703	oligo	0.47426	0.62369	35	13	58	0.866667	0.652778
18	53952743	53952743	5	123613883	123616561	oligo	0.333333	0.849378	19	12	18	1	1
18	54943983	54943983	5	124698306	124701044	astro	0.390615	0.59802	45	16	83	1	0.816667
18	56800023	56800023	5	126900050	126903224	NSC	0.834685	0.492195	26	25	47	0.621934	0.719697
18	56806123	56806123	5	126913159	126915239	astro	0.297674	0.564478	32	14	60	0.796296	0.972222
18	57885273	57885273	5	128097638	128103795	oligo	0.168771	0.709092	11	8	12	0.555556	0.966667
18	60492203	60492203	5	150783046	150783915	astro	0.482453	0.63693	11	10	22	0	0.0666667
18	65076483	65076483	18	58247785	58249936	oligo	0.421621	0.789634	50	33	81	0	0.321969
18	65633143	65633143	18	58928854	58932742	astro	0.45665	0.648928	38	13	72	1	0.931624
18	65647643	65647643	18	58944083	58946951	astro	0.196483	0.548986	36	20	46	0.935185	0.917892
18	67307083	67307083	18	12010492	12012312	NSC	0.685767	0.533766	85	55	193	0.954545	0.858439
18	68197413	68197413	18	13565701	13568966	oligo	0.291475	0.705206	109	28	231	0.722222	0.453212
18	68227143	68227143	18	13611729	13616506	oligo	0.236752	0.717694	210	56	508	0.733333	0.706052
18	68240933	68240933	18	13626566	13628641	oligo	0.235967	0.829755	52	17	121	0.885714	0.82886
18	68246993	68246993	18	13634243	13643764	oligo	0.58665	0.72364	266	116	577	0.92619	0.896335
18	69503313	69503313	18	55414960	55420075	oligo	0.480478	0.604417	52	30	91	0.0625	0.356639
18	69532793	69532793	18	55383233	55390892	oligo	0.258832	0.61069	68	24	158	0.761905	0.769666
18	69557493	69557493	18	55352653	55357552	oligo	0.234955	0.480925	54	21	73	0.404762	0.462456
18	69597683	69597683	18	55310130	55317580	astro	0.315489	0.462277	40	23	43	0.55	0.57684
18	69622553	69622553	18	55286365	55290682	astro	0.485258	0.681622	71	16	126	0.347619	0.71997
18	73864043	73864043	18	50813615	50819602	astro	0.112791	0.316571	113	42	206	0.431373	0.192878
18	73954423	73954423	18	50685791	50697014	astro	0.35785	0.545077	148	81	355	0.776816	0.866496
18	74040973	74040973	18	50580262	50582113	astro	0.286543	0.705892	20	7	40	0.777778	0.861111
18	74957073	74957073	18	49563369	49565623	NSC	0.572072	0.198237	28	31	51	0.381944	0.513228
18	75263063	75263063	18	49069164	49072062	oligo	0.34086	0.820333	26	17	34	0.972222	0.958333
18	75276973	75276973	18	49050872	49053679	oligo	0.251986	0.787265	47	28	98	0.85303	0.870014
18	75281993	75281993	18	49045232	49049354	oligo	0.128826	0.48972	63	26	140	1	0.876248
18	75374123	75374123	18	48940933	48944474	oligo	0.0684346	0.654483	94	92	212	0.798621	0.856534
18	75380233	75380233	18	48932059	48937792	oligo	0.0817783	0.591691	156	81	305	0.711036	0.812626
18	75386543	75386543	18	48924670	48929985	oligo	0.108076	0.644946	149	74	246	0.845238	0.826738
18	75497233	75497233	18	48786374	48789068	NSC	0.870952	0.652249	43	18	98	0.865385	0.908889
18	75578143	75578143	18	48693733	48696272	astro	0.5004	0.698547	57	33	124	0.958333	0.957351
18	75653173	75653173	18	48589864	48593121	oligo	0.347849	0.598861	64	30	166	0.784512	0.83266
18	75682583	75682583	18	48552736	48555426	astro	0.344923	0.622924	42	33	82	0.952381	0.927536
18	78120323	78120323	18	45724086	45727238	astro	0.239459	0.574543	68	26	152	0.35	0.635832
18	78870663	78870663	18	44938290	44944425	NSC	0.621104	0.47662	42	33	80	0.865993	0.86543
18	79104613	79104613	18	44681595	44684134	NSC	0.380952	0.238474	61	20	108	0.532828	0.469024
18	80972693	80972693	18	78986692	78993970	astro	0.411487	0.577881	568	234	1307	0.751202	0.874217
18	82552883	82552883	18	77007847	77018346	oligo	0.0725965	0.755752	405	203	1037	0.846607	0.871749
18	82565283	82565283	18	76987355	77004387	oligo	0.0912662	0.781546	687	433	1572	0.883775	0.885089
18	82582313	82582313	18	76978370	76983008	oligo	0.207423	0.659761	239	97	651	0.682459	0.78996
18	84059173	84059173	18	75235559	75239195	oligo	0.350769	0.642427	103	34	241	0.925926	0.922879
19	3903630	3903630	11	68040062	68042741	astro	0.484155	0.657279	137	57	351	0.76567	0.866685
19	4034930	4034930	11	67584163	67587286	oligo	0.0767677	0.612082	199	83	401	0.679511	0.341839
19	4744330	4744330	11	66689628	66694078	astro	0.429361	0.648118	279	102	796	0.881588	0.926575
19	5890750	5890750	11	65355184	65357626	astro	0.393278	0.714891	273	125	612	0.644928	0.666644
19	5943880	5943880	11	65289841	65293906	oligo	0.159785	0.687296	75	31	149	0.958333	0.909521
19	6285480	6285480	11	64868738	64871234	oligo	0.392089	0.622907	132	58	333	0.314286	0.727258
19	6499250	6499250	11	64638472	64641667	astro	0.149458	0.35635	118	62	226	0.747151	0.6415
19	6931000	6931000	11	64292385	64295504	NSC	0.344399	0.185457	215	48	477	0.716823	0.303494
19	7069340	7069340	11	64144650	64146398	NSC	0.582216	0.372833	83	29	150	0.883333	0.889855
19	7087370	7087370	11	64123593	64127350	NSC	0.658867	0.471067	158	78	359	0.55641	0.618238
19	7188480	7188480	11	64007433	64009361	NSC	0.771148	0.552743	159	47	371	0.615385	0.320085
19	7309120	7309120	11	63868815	63871196	astro	0.29798	0.503719	37	35	51	0.947059	0.896825
19	9982470	9982470	11	61962563	61967860	astro	0.243064	0.450421	268	84	655	0.826706	0.28608
19	10029600	10029600	11	61903347	61905412	astro	0.447534	0.651647	79	13	198	0.888889	0.878306
19	10094090	10094090	11	61831726	61834537	astro	0.0882293	0.327937	70	67	157	0.675926	0.679825
19	10236050	10236050	11	61753052	61756915	oligo	0.1125	0.620938	127	31	284	0.601852	0.840699
19	10294080	10294080	11	61688991	61692281	astro	0.106766	0.241665	93	45	186	0.369907	0.549924
19	10450430	10450430	11	61512984	61516575	NSC	0.712314	0.597917	194	90	506	0.854762	0.688624
19	10973150	10973150	11	60785170	60787300	oligo	0.463675	0.614822	53	54	68	0.32203	0.500168
19	12931350	12931350	11	58422317	58426737	oligo	0.501565	0.681189	25	15	26	0.25	0.271164
19	13845230	13845230	11	58134180	58137895	oligo	0.481667	0.676214	37	18	64	0.374074	0.42619
19	16171880	16171880	9	77988748	77990038	astro	0.326136	0.636525	10	5	13	0.833333	1
19	16198970	16198970	9	77941567	77946626	astro	0.410265	0.606311	29	15	56	1	0.803688
19	16286850	16286850	9	77844560	77847120	oligo	0.576471	0.682035	26	13	42	0.0555556	0.796296
19	21779550	21779550	9	71763056	71767513	NSC	0.562353	0.238257	106	42	209	0.3	0.395759
19	21787630	21787630	9	71752312	71756480	NSC	0.624537	0.35104	18	7	23	0.5	0.686508
19	22929100	22929100	9	70585482	70588028	astro	0.277144	0.64149	41	16	134	0.407407	0.647412
19	23151950	23151950	9	70396519	70399887	astro	0.384367	0.723595	20	13	25	0.833333	0.766667
19	23162980	23162980	9	70387110	70389649	astro	0.353175	0.792087	61	68	200	0.803175	0.91598
19	24322450	24322450	9	68963625	68965164	oligo	0.476296	0.646475	17	9	18	0.285714	0.681818
19	24414980	24414980	9	68842528	68844745	oligo	0.481863	0.729771	31	27	69	0.838889	0.343252
19	25411240	25411240	9	712943	715576	astro	0.603396	0.825982	54	20	105	0.857143	0.787322
19	30157760	30157760	9	6617674	6624460	astro	0.317274	0.438908	45	22	68	0.75	0.664352
19	36729360	36729360	10	91627902	91632370	astro	0.122787	0.587866	89	33	171	0.568627	0.476608
19	40296960	40296960	10	95319023	95321890	oligo	0.396659	0.642696	15	6	23	1	1
19	40322770	40322770	10	95352180	95355956	astro	0.337018	0.535528	65	18	104	0.962963	0.906863
19	41071680	41071680	10	96354605	96359120	oligo	0.0965623	0.740485	28	12	40	0.633333	0.333333
19	44515030	44515030	10	100485993	100487687	NSC	0.597339	0.344402	28	22	38	0.814815	0.6
19	46144680	46144680	10	102238022	102240530	NSC	0.56398	0.382041	83	28	147	1	0.874288
19	46504070	46504070	10	102646259	102649155	oligo	0.134566	0.304046	96	36	129	0.030303	0.140923
19	46877390	46877390	10	103076268	103078989	astro	0.646003	0.815795	108	44	146	0.85	0.904491
19	47642410	47642410	10	104026041	104032239	oligo	0.30683	0.542961	62	22	66	0.414141	0.850877
19	55124560	55124560	10	112211848	112216183	astro	0.350689	0.60505	49	11	70	0.944444	0.893344
19	56724100	56724100	10	114045859	114052194	astro	0.322424	0.677924	123	60	189	0.376906	0.417793
19	58255690	58255690	10	116081295	116084557	NSC	0.712135	0.51503	38	12	45	0.416667	0.164286
2	3714777	3714777	10	14597418	14603029	astro	0.448645	0.647884	56	16	80	0.711111	0.693723
2	4559807	4559807	10	13702597	13707546	NSC	0.501195	0.30104	116	41	168	0.567803	0.747578
2	6552737	6552737	10	11318467	11322965	astro	0.448961	0.576014	101	14	161	0.958333	0.918506
2	18038627	18038627	10	21507605	21514967	NSC	0.411206	0.265646	200	62	306	0.821549	0.861638
2	18678187	18678187	10	22322527	22324997	NSC	0.720269	0.400041	79	55	96	0.0833333	0.0496552
2	21368987	21368987	10	25176152	25178961	oligo	0.25384	0.54415	156	11	237	0.333333	0.0249082
2	24474347	24474347	2	113277620	113280400	NSC	0.729825	0.37804	301	64	725	0.92674	0.89096
2	25263807	25263807	9	137192427	137199711	oligo	0.0910648	0.594474	554	190	1578	0.526847	0.604995
2	25375467	25375467	9	137064250	137065844	astro	0.585928	0.712247	171	116	591	0.627016	0.601776
2	25430937	25430937	9	137022880	137025741	oligo	0.165642	0.729914	223	116	529	0.528439	0.611774
2	25467327	25467327	9	136977416	136980850	oligo	0.321131	0.486221	316	301	1067	0.845138	0.54863
2	26086767	26086767	9	136046920	136049710	astro	0.331838	0.6168	279	88	777	0.885498	0.903399
2	26328747	26328747	9	136341349	136343775	astro	0.431326	0.673236	202	54	535	0.571321	0.485423
2	26364197	26364197	9	136377063	136380441	astro	0.482933	0.818644	257	137	818	0.855359	0.890106
2	28519057	28519057	9	133133468	133141676	astro	0.358585	0.56291	275	105	758	0.570243	0.560311
2	28575197	28575197	9	133044681	133049098	astro	0.474179	0.656327	82	27	216	0.736111	0.923406
2	28883757	28883757	9	132618912	132621583	NSC	0.746454	0.510997	65	34	156	0.944444	0.897513
2	29630267	29630267	9	131726058	131728259	astro	0.517007	0.811601	22	15	54	0.633333	0.794753
2	29686277	29686277	9	131639491	131643244	astro	0.348958	0.599573	131	92	387	0.867655	0.930956
2	29841417	29841417	9	128387831	128392338	oligo	0.136458	0.601742	304	88	746	0.903533	0.929738
2	31096117	31096117	9	129978555	129984222	astro	0.509817	0.693414	38	17	54	0.888889	0.830065
2	31128057	31128057	9	130028200	130039845	astro	0.494758	0.659595	58	19	133	0.805556	0.476099
2	31338357	31338357	9	130288673	130290474	astro	0.453125	0.706873	69	16	203	0.488889	0.478508
2	32218877	32218877	9	131482003	131485262	astro	0.574386	0.805375	181	72	596	0.770833	0.890356
2	32537617	32537617	9	127971389	127977892	oligo	0.0331909	0.487528	160	46	438	0.324242	0.43844
2	32547637	32547637	9	127964318	127968761	oligo	0.111643	0.677328	83	27	257	0.222222	0.39335
2	32554377	32554377	9	127953814	127962045	oligo	0.229423	0.66405	134	85	303	0.41371	0.757985
2	32567807	32567807	9	127940423	127942742	oligo	0.295699	0.623837	83	46	286	0.752525	0.717857
2	32877457	32877457	9	127566134	127567849	NSC	0.757879	0.518641	42	16	95	0.791667	0.262749
2	33070867	33070867	9	127278123	127281966	oligo	0.375457	0.590637	15	7	47	0.666667	0.824405
2	33367307	33367307	9	126915852	126918202	NSC	0.778049	0.618238	49	11	138	0.666667	0.594841
2	33464257	33464257	9	126805773	126809364	oligo	0.24041	0.630568	124	41	360	0.0416667	0.107643
2	34497357	34497357	9	125583212	125586187	astro	0.497903	0.86623	33	9	84	1	1
2	34804637	34804637	9	120763798	120765093	astro	0.441667	0.811111	23	6	44	0.666667	1
2	35557957	35557957	9	121566576	121569183	astro	0.467002	0.61172	78	50	166	0.0794872	0.248391
2	35728197	35728197	9	121782470	121784722	NSC	0.579525	0.398819	135	58	333	0.583333	0.814895
2	36098077	36098077	9	122221018	122225310	NSC	0.502033	0.307416	255	229	910	0.89547	0.810905
2	37516427	37516427	9	123033481	123037244	oligo	0.390975	0.542973	70	43	167	0.891775	0.928051
2	37789757	37789757	9	123369685	123371883	astro	0.400201	0.563066	123	130	422	0.926282	0.912861
2	38365717	38365717	9	124027949	124030351	astro	0.159967	0.410475	51	38	174	0.754011	0.871493
2	45017717	45017717	2	144425119	144429030	oligo	0.197042	0.614271	38	20	59	0.734921	0.860999
2	45041777	45041777	2	144448492	144451756	oligo	0.34411	0.734087	58	23	131	0.844444	0.988889
2	45052847	45052847	2	144460067	144464536	oligo	0.223006	0.733032	77	27	119	0.732143	0.56056
2	45060217	45060217	2	144467835	144471052	oligo	0.149033	0.573883	27	12	51	0.75	0.977778
2	45066497	45066497	2	144473671	144477973	oligo	0.157407	0.500907	49	10	110	1	0.911029
2	45094247	45094247	2	144501605	144504265	oligo	0.141508	0.392123	34	8	52	0.666667	0.84746
2	51140417	51140417	2	150478039	150485057	NSC	0.475997	0.23766	252	148	705	0.225429	0.442031
2	52914367	52914367	2	152400804	152404202	astro	0.504333	0.751502	29	14	48	0.944444	0.845299
2	58046157	58046157	2	157319639	157325563	oligo	0.0506548	0.803816	29	10	70	0.5	0.630584
2	59189687	59189687	2	158499325	158501759	oligo	0.263426	0.768565	13	7	15	1	0.814815
2	59330027	59330027	2	158652937	158656354	oligo	0.319907	0.784097	42	26	77	0.952381	0.854043
2	64092797	64092797	2	163730878	163735474	oligo	0.163515	0.529749	91	46	188	0.188889	0.0876185
2	68406507	68406507	2	168177914	168182609	oligo	0.273857	0.605854	40	14	62	1	0.88499
2	70568887	70568887	2	170823785	170830049	NSC	0.514924	0.32748	189	67	411	0.72451	0.805519
2	71418907	71418907	2	171964218	171967523	NSC	0.712791	0.328819	28	15	31	1	0.962963
2	71789677	71789677	2	172430211	172432963	astro	0.489319	0.765657	45	42	74	0.464286	0.763047
2	71853457	71853457	2	172501695	172504124	astro	0.459684	0.695315	34	40	46	0.924242	0.833333
2	73442637	73442637	2	174579343	174583435	oligo	0.269986	0.769717	22	9	46	0.777778	0.875
2	73520747	73520747	2	174676715	174681990	oligo	0.151205	0.744907	140	23	251	0.161905	0.165933
2	91984007	91984007	11	46317540	46319725	NSC	0.737733	0.470317	36	31	90	0.916667	0.848273
2	92386377	92386377	11	45900576	45903425	astro	0.696048	0.784008	210	70	449	0.791972	0.648199
2	92404367	92404367	11	45880265	45882482	astro	0.548496	0.739085	58	57	140	0.684921	0.737906
2	92421497	92421497	11	45860242	45862842	astro	0.355292	0.591683	56	6	134	1	0.722741
2	92602037	92602037	11	45660275	45663247	astro	0.26707	0.472385	45	30	96	0.626374	0.67129
2	93247157	93247157	11	44848146	44855344	NSC	0.787541	0.617109	101	48	197	0.840414	0.728348
2	93285247	93285247	11	44793587	44797081	NSC	0.657112	0.493106	42	21	48	0.833333	0.547475
2	93643697	93643697	11	44306265	44308821	NSC	0.862739	0.616233	233	83	596	0.709091	0.38043
2	94382767	94382767	20	3213375	3223704	astro	0.532424	0.815127	209	118	643	0.708995	0.809322
2	101878857	101878857	11	36295846	36297788	oligo	0.115385	0.749794	22	12	45	0.583333	0.709877
2	102036497	102036497	11	36123940	36126266	oligo	0.228662	0.646216	45	22	89	0.717949	0.673961
2	102055707	102055707	11	36098086	36100532	oligo	0.451285	0.806012	24	15	32	0.8	0.622222
2	102141667	102141667	11	35998345	36001915	NSC	0.745695	0.435073	50	32	119	0.829574	0.720453
2	102663667	102663667	11	35404381	35414436	astro	0.052913	0.388503	86	58	154	0.559207	0.685392
2	102675817	102675817	11	35385490	35404310	astro	0.0791063	0.387817	143	56	253	0.684641	0.820195
2	102688647	102688647	11	35340252	35385295	astro	0.185162	0.677676	336	179	593	0.661365	0.816365
2	102720267	102720267	11	35324766	35339177	astro	0.244743	0.705445	112	68	220	0.650855	0.76781
2	102731087	102731087	11	35316779	35322273	astro	0.248427	0.564908	61	29	93	0.239583	0.722306
2	102752297	102752297	11	35292718	35296443	astro	0.296875	0.604467	24	8	43	1	0.880808
2	102756497	102756497	11	35282983	35291925	astro	0.252675	0.552431	73	33	83	0.915344	0.795039
2	102765557	102765557	11	35277593	35282132	astro	0.369591	0.654353	44	24	81	0.925926	0.943178
2	102773487	102773487	11	35267207	35273743	astro	0.348722	0.553786	42	13	77	0.888889	0.926438
2	102784887	102784887	11	35253071	35257341	astro	0.360989	0.593133	35	26	39	0.833333	1
2	106719977	106719977	11	30559272	30561319	NSC	0.698082	0.503532	14	5	14	0	0.180952
2	106855267	106855267	11	30421491	30424115	NSC	0.619615	0.415294	32	26	61	0.857143	0.905556
2	115722847	115722847	15	36752493	36756504	NSC	0.503107	0.212318	38	33	46	0.848485	0.835438
2	115860767	115860767	15	36888707	36891490	NSC	0.706667	0.437548	104	13	185	0.933333	0.903126
2	115867397	115867397	15	36895279	36902369	NSC	0.642841	0.434983	90	49	129	0.836111	0.865506
2	115991857	115991857	15	37026808	37036766	NSC	0.62199	0.42064	98	82	152	0.674732	0.858721
2	116000237	116000237	15	37036920	37040941	NSC	0.582574	0.432391	56	29	109	0.777381	0.868321
2	116020197	116020197	15	37057501	37059524	NSC	0.438268	0.231921	49	11	81	0	0.630176
2	116045907	116045907	15	37080559	37090889	NSC	0.530437	0.388412	80	39	124	0.372222	0.905799
2	116056367	116056367	15	37091226	37094221	NSC	0.15375	0.0176947	35	11	49	0.222222	0.760189
2	117146487	117146487	15	38289394	38294887	astro	0.342574	0.625929	19	5	22	1	0.910714
2	119803217	119803217	15	41562525	41564916	oligo	0.203659	0.468402	49	15	88	0.716667	0.671256
2	120298507	120298507	15	42140878	42142548	oligo	0.449292	0.842257	67	70	177	0.697168	0.543272
2	122607607	122607607	15	45374359	45377923	astro	0.466545	0.662871	203	123	539	0.650383	0.688673
2	124552717	124552717	15	47663463	47666495	astro	0.344558	0.538074	35	14	54	0.861111	0.865105
2	124651417	124651417	15	47757352	47760394	astro	0.480383	0.758929	37	14	95	0.916667	0.940922
2	125775427	125775427	15	49037484	49045205	oligo	0.0623787	0.692793	119	8	316	0.333333	0.116958
2	127340867	127340867	2	96136208	96139186	oligo	0.498529	0.662375	65	22	135	0.838095	0.741145
2	127638477	127638477	2	95026810	95049835	oligo	0.157112	0.675935	700	374	1885	0.72699	0.783953
2	128716877	128716877	2	111923040	111923737	astro	0.27672	0.57843	9	12	16	0.888889	0.933333
2	128770847	128770847	2	111993953	111995658	astro	0.51559	0.728373	28	40	55	0.974359	0.964912
2	129199787	129199787	2	112646885	112649387	astro	0.337092	0.486588	67	46	92	0.526316	0.213023
2	129536157	129536157	20	1830002	1838158	NSC	0.481104	0.323538	86	49	231	0.226599	0.623176
2	129687107	129687107	20	1979335	1983454	astro	0.438856	0.65604	67	32	189	0.541667	0.499157
2	131189337	131189337	20	3798574	3800489	NSC	0.698765	0.498848	74	53	160	0.453139	0.719297
2	131497067	131497067	20	4154779	4159536	astro	0.418363	0.600178	103	67	226	0.853333	0.932938
2	131502797	131502797	20	4161655	4167400	astro	0.35781	0.701798	147	67	452	0.485608	0.555655
2	131510237	131510237	20	4172722	4176012	astro	0.37524	0.666717	152	81	356	0.441126	0.362301
2	132026427	132026427	20	4819521	4821942	astro	0.281573	0.493275	70	43	287	0.110145	0.337758
2	140666957	140666957	20	14332950	14335398	NSC	0.543696	0.353477	21	7	21	0	0.333333
2	143992027	143992027	20	17662687	17664989	astro	0.319919	0.736036	57	31	197	0.916667	0.924792
2	145887357	145887357	20	20002205	20004664	astro	0.53587	0.728577	58	51	136	0.581783	0.700405
2	146223847	146223847	20	20369816	20372852	NSC	0.364902	0.185959	250	113	534	0.139583	0.304182
2	146254807	146254807	20	20405745	20412836	NSC	0.853369	0.598553	236	136	638	0.419164	0.558398
2	146299177	146299177	20	20460631	20465242	NSC	0.64642	0.328848	73	36	175	0.378788	0.602
2	147072637	147072637	20	21384718	21387182	NSC	0.644643	0.363384	30	14	51	0.888889	0.815284
2	147181207	147181207	20	21508948	21511965	oligo	0.0412795	0.410134	418	201	1033	0.454918	0.0609547
2	147188207	147188207	20	21515922	21521339	NSC	0.511422	0.114877	705	419	2574	0.615828	0.542365
2	148867967	148867967	20	23633720	23635032	astro	0.37716	0.610541	41	45	182	0.653704	0.867092
2	150648617	150648617	20	25039842	25041571	astro	0.221652	0.309792	32	8	99	0	0.407287
2	150788507	150788507	20	25249527	25252142	astro	0.313619	0.559043	48	19	133	0.736111	0.667407
2	151543797	151543797	20	1388972	1391779	oligo	0.164286	0.579908	68	51	244	0.287393	0.411785
2	152787957	152787957	20	31673059	31676917	oligo	0.219125	0.806793	37	24	78	0.875	0.769456
2	152804907	152804907	20	31694538	31696723	oligo	0.135859	0.619498	13	10	32	0.666667	0.908333
2	152825187	152825187	20	31716806	31722135	oligo	0.0551852	0.591223	154	89	376	0.269121	0.34109
2	153437297	153437297	20	32475751	32481935	oligo	0.102266	0.611166	288	250	649	0.304473	0.327415
2	153525677	153525677	20	32580792	32582987	NSC	0.683968	0.499072	177	71	497	0.758547	0.490311
2	155386877	155386877	20	34710376	34712675	astro	0.3	0.606529	109	25	271	0.974359	0.519363
2	155661747	155661747	20	35048513	35050222	oligo	0.167921	0.744459	10	8	22	0.666667	0.800595
2	156965397	156965397	20	36717116	36718439	astro	0.34	0.565039	13	15	19	0.962963	0.833333
2	157038477	157038477	20	36815101	36816022	oligo	0.350271	0.830715	141	91	749	0.942297	0.915057
2	157394717	157394717	20	37315233	37318223	astro	0.521732	0.710148	86	85	340	0.907099	0.907261
2	157557597	157557597	20	37518613	37527026	astro	0.357831	0.535314	652	252	1537	0.628754	0.652669
2	158664927	158664927	20	38803802	38805601	oligo	0.276488	0.569536	105	80	235	0.347545	0.396053
2	158668497	158668497	20	38807140	38811617	oligo	0.0277327	0.630991	188	180	463	0.362606	0.250396
2	158672567	158672567	20	38811910	38823332	oligo	0.113506	0.772324	56	40	127	0.488889	0.38967
2	160361147	160361147	20	40683153	40686823	NSC	0.511678	0.243596	311	196	957	0.322222	0.258825
2	160732377	160732377	20	41138246	41141059	astro	0.375897	0.592064	139	79	451	0.140317	0.12172
2	163692747	163692747	20	44581265	44583587	oligo	0.173118	0.626884	32	26	52	0.84127	0.850107
2	164432887	164432887	20	45337933	45341986	astro	0.23266	0.590327	100	70	254	0.447469	0.506318
2	164440137	164440137	20	45345387	45347573	astro	0.141061	0.450403	31	6	51	0	0.95679
2	164488097	164488097	20	45408315	45411430	oligo	0.107304	0.689998	60	41	345	1	0.9333
2	165078257	165078257	20	46137964	46140370	oligo	0.407895	0.516752	56	37	167	0.779605	0.571451
2	166635357	166635357	20	48728323	48732294	oligo	0.201913	0.6206	17	11	50	0.333333	0.217593
2	166668507	166668507	20	48785223	48787325	astro	0.176221	0.361201	72	30	229	0.751634	0.529272
2	166709567	166709567	20	48822783	48824985	astro	0.364583	0.605346	53	13	111	0.111111	0.551429
2	167948487	167948487	20	50526676	50532079	astro	0.411667	0.556606	69	17	218	0.861111	0.895468
2	172346557	172346557	20	56360131	56362572	NSC	0.480328	0.286607	59	26	115	0.526709	0.394413
2	173705267	173705267	20	58364237	58366807	NSC	0.581682	0.387275	35	28	98	0.866667	0.761254
2	178165687	178165687	20	59639791	59641216	astro	0.564683	0.830504	18	20	49	0.547619	0.487068
2	178193457	178193457	20	59677055	59678754	astro	0.340171	0.706301	57	69	106	0.44245	0.507108
2	178236157	178236157	20	59716950	59719176	astro	0.542248	0.820675	25	8	26	0.666667	0.877104
2	178327507	178327507	20	59835826	59839990	oligo	0.194595	0.476506	91	61	239	0.417763	0.447478
2	179537957	179537957	20	61371483	61373884	NSC	0.792895	0.45512	156	82	618	0.547899	0.657069
2	179583817	179583817	20	61449249	61452935	NSC	0.65538	0.505859	98	52	198	0.761905	0.860327
2	179603417	179603417	20	61480160	61484861	oligo	0.558088	0.684285	132	87	491	0.824481	0.827817
2	179793967	179793967	20	61763935	61769021	NSC	0.699771	0.525088	262	185	962	0.914652	0.943718
2	180182537	180182537	20	62316175	62320822	astro	0.591921	0.728116	327	200	1226	0.833777	0.841525
2	180276177	180276177	20	62410800	62413646	oligo	0.485709	0.636282	218	151	862	0.617765	0.698662
2	181576337	181576337	20	63948324	63951437	oligo	0.420899	0.73059	238	123	1035	0.276058	0.43368
3	5219865	5219865	8	76682609	76687404	NSC	0.597432	0.344407	149	66	351	0.0502137	0.100606
3	8661735	8661735	8	79762388	79765207	astro	0.136461	0.294221	108	49	245	0.162393	0.0991939
3	10013655	10013655	8	81281794	81285344	astro	0.245146	0.615658	92	52	380	0.603333	0.826357
3	14887005	14887005	8	85464417	85473424	astro	0.39512	0.651129	262	105	570	0.130769	0.268835
3	27473975	27473975	3	172324058	172325809	astro	0.305317	0.659124	44	23	83	0.930556	0.953869
3	28300395	28300395	3	171427528	171429992	astro	0.50813	0.754762	11	12	36	1	1
3	28409225	28409225	3	171318487	171320966	astro	0.388021	0.689524	16	15	25	0.313492	0.3
3	31150205	31150205	3	170419122	170426160	oligo	0.0182313	0.66983	357	186	1038	0.469604	0.692578
3	33080395	33080395	3	179971515	179974139	oligo	0.180864	0.531496	21	15	68	0.296296	0.346609
3	51879375	51879375	4	139913755	139916402	NSC	0.821038	0.622121	39	48	42	0.946465	0.784392
3	52292895	52292895	13	40634274	40635737	astro	0.264996	0.633263	3	3	6	1	0.666667
3	55462235	55462235	13	35844586	35855341	astro	0.287103	0.509216	115	43	201	0.611364	0.78122
3	55473975	55473975	13	35837660	35842058	astro	0.448611	0.6499	48	24	99	0.974359	0.87963
3	55780635	55780635	13	35475286	35478704	NSC	0.506434	0.435491	301	153	897	0.424642	0.945029
3	60528855	60528855	3	152299506	152318678	oligo	0.170213	0.500185	134	61	179	0.480159	0.675781
3	61366205	61366205	3	153163873	153166621	astro	0.277273	0.636076	34	9	36	0.333333	0.345238
3	62340975	62340975	3	154123972	154129352	astro	0.0782313	0.440667	42	8	105	0.555556	0.137429
3	62347275	62347275	3	154131728	154135623	astro	0.333225	0.611877	16	11	19	0.888889	0.707937
3	64969095	64969095	3	156134193	156139807	oligo	0.559649	0.713049	40	21	84	0.819048	0.626225
3	65952175	65952175	3	157153964	157159131	astro	0.344784	0.585918	197	45	336	0.0925926	0.155104
3	66086595	66086595	3	157286024	157288496	astro	0.727037	0.810993	16	10	42	0.766667	0.953526
3	66221465	66221465	3	157438425	157443968	NSC	0.675619	0.39122	161	57	250	0.125	0.156437
3	68577195	68577195	3	159845995	159849951	NSC	0.572474	0.42519	37	12	50	0.611111	0.878151
3	68590065	68590065	3	159859079	159861630	oligo	0.293894	0.798278	31	20	57	0.233333	0.47619
3	83976325	83976325	4	153536058	153541601	NSC	0.602976	0.330674	50	29	76	0.380952	0.656456
3	83982045	83982045	4	153531278	153534212	NSC	0.870277	0.518689	18	9	26	1	0.871605
3	83993675	83993675	4	153518586	153522253	NSC	0.771074	0.539803	62	30	152	0.839394	0.887818
3	84262765	84262765	4	153210720	153219293	NSC	0.709892	0.468396	44	27	79	0.795455	0.753672
3	84301665	84301665	4	153153520	153156766	NSC	0.484435	0.249027	166	183	204	0.153601	0.393709
3	84742785	84742785	4	152590002	152594256	oligo	0.398763	0.538395	56	78	93	0.511111	0.65501
3	86039075	86039075	4	151224901	151227662	oligo	0.135305	0.650721	24	27	18	0.386243	0.553968
3	86546855	86546855	4	150577359	150583865	NSC	0.477024	0.206684	366	268	815	0.738946	0.884478
3	87152285	87152285	1	158013596	158018278	NSC	0.749206	0.596399	55	42	93	0.948718	0.707206
3	88026045	88026045	1	156618940	156620489	oligo	0.281607	0.632852	26	30	48	0.474747	0.157407
3	88144095	88144095	1	156495063	156498369	oligo	0.102116	0.406184	76	50	196	0.756386	0.813967
3	88456375	88456375	1	156150403	156153030	astro	0.36742	0.538223	56	43	121	0.579726	0.55843
3	88533645	88533645	1	156077389	156080737	NSC	0.589865	0.380814	192	133	496	0.546139	0.847716
3	88625995	88625995	1	155966539	155972714	oligo	0.10252	0.725207	151	104	375	0.626412	0.634269
3	95317685	95317685	1	150968137	150972339	oligo	0.11446	0.580482	112	86	307	0.834737	0.85391
3	96107935	96107935	1	150002426	150007372	oligo	0.127561	0.862904	29	17	53	0.85	0.84188
3	96157565	96157565	1	149939140	149942250	oligo	0.311111	0.494066	35	23	59	0.593162	0.624135
3	98044595	98044595	1	120023804	120032655	NSC	0.499838	0.402348	15	9	24	1	0.852778
3	98323155	98323155	1	119731875	119733292	astro	0.440906	0.633527	26	18	58	0.333333	0.59188
3	98334855	98334855	1	119714541	119720901	astro	0.278201	0.448169	83	27	223	0.381481	0.808753
3	101013315	101013315	1	117014329	117017145	NSC	0.724333	0.417908	32	24	76	0.847222	0.763772
3	101387355	101387355	1	116653967	116656128	NSC	0.767493	0.555413	38	38	65	0.97619	0.792929
3	102735585	102735585	1	115072959	115088810	oligo	0.112275	0.75747	317	169	624	0.414892	0.281428
3	102755475	102755475	1	115060005	115064171	oligo	0.276637	0.784158	40	23	78	0.492063	0.422179
3	105717105	105717105	1	111722712	111727076	oligo	0.361825	0.708754	94	36	260	0.921569	0.827787
3	105893595	105893595	1	111510644	111513982	oligo	0.364103	0.619411	52	39	131	0.440476	0.677949
3	107104945	107104945	1	110597150	110603941	astro	0.502542	0.655997	116	53	273	0.709524	0.662896
3	107455585	107455585	1	110212122	110215122	astro	0.149897	0.355199	171	18	338	0.87037	0.647179
3	108081095	108081095	1	109622228	109625338	astro	0.345653	0.43951	150	128	466	0.812269	0.769371
3	115707315	115707315	1	101239172	101243021	astro	0.0187462	0.126664	124	48	289	0.533126	0.682204
3	121435915	121435915	1	94913721	94917686	astro	0.441312	0.596085	27	8	31	0.933333	0.833333
3	121441745	121441745	1	94909376	94912749	astro	0.437925	0.676556	29	12	37	0.544444	0.775298
3	121725975	121725975	1	94533106	94539619	astro	0.175877	0.423748	72	20	110	0.0740741	0.442089
3	122044515	122044515	1	94118969	94121076	NSC	0.547302	0.289334	35	10	51	0.888889	0.896825
3	129633685	129633685	4	110048613	110051141	oligo	0.23882	0.557089	40	51	69	0.924603	0.909722
3	130303655	130303655	4	109159708	109163811	oligo	0.492643	0.740981	31	14	44	0.7	0.273413
3	133167615	133167615	4	105619245	105622955	oligo	0.494792	0.612236	15	15	15	1	1
3	136679245	136679245	4	101335655	101338547	oligo	0.393779	0.649669	20	8	33	1	0.944444
3	138820825	138820825	4	98565956	98567397	oligo	0.507292	0.702812	27	15	23	0	0.0444444
3	141466505	141466505	4	95544668	95547976	oligo	0.043895	0.526126	108	60	154	0.0138889	0.509647
3	141475395	141475395	4	95533699	95538855	oligo	0.237327	0.770438	30	18	30	0.220238	0.770139
3	141657835	141657835	4	95361282	95363678	NSC	0.894928	0.666341	20	13	22	0.809524	0.853175
3	146852645	146852645	1	83990527	83998861	oligo	0.208058	0.743167	217	117	589	0.183167	0.15702
3	148837945	148837945	1	81965954	81967817	NSC	0.691902	0.501584	19	7	27	0.5	0.487434
3	152461765	152461765	1	77558437	77560852	oligo	0.290179	0.793762	17	15	30	0.888889	0.916667
3	152982145	152982145	1	76865363	76867546	oligo	0.388424	0.595459	104	47	224	0.047619	0.121014
3	153275165	153275165	1	76567779	76570442	NSC	0.532263	0.423085	21	7	49	0	0
3	153586615	153586615	1	76237838	76248955	oligo	0.328902	0.755842	46	31	74	0.611111	0.207937
3	153689655	153689655	1	76108414	76110317	oligo	0.455367	0.741534	22	22	38	0.408333	0.376623
4	8795166	8795166	8	60789298	60792484	oligo	0.272397	0.482116	45	13	94	0.738095	0.586398
4	8850456	8850456	8	60848175	60852322	NSC	0.716872	0.539243	143	110	370	0.877418	0.835564
4	8863956	8863956	8	60862243	60868117	astro	0.572794	0.787936	134	51	301	0.528042	0.520572
4	10994336	10994336	8	95141877	95151745	astro	0.432576	0.719386	27	9	59	1	0.933333
4	11961646	11961646	8	93918121	93922602	NSC	0.542683	0.352983	141	66	341	0.453704	0.405253
4	13778716	13778716	8	92064932	92068769	NSC	0.655609	0.449825	33	15	67	0.642857	0.626984
4	32263726	32263726	6	90262710	90267189	astro	0.381041	0.53701	21	13	29	0.972222	0.945988
4	32919826	32919826	6	89483616	89488153	NSC	0.647407	0.390741	23	15	33	0.555556	0.567196
4	34991086	34991086	9	27365760	27368450	oligo	0.464338	0.571415	37	9	56	0.833333	0.638889
4	41497966	41497966	9	34371278	34376254	astro	0.208752	0.483425	572	75	1465	0.485588	0.729421
4	43382626	43382626	9	35490663	35492904	oligo	0.310606	0.547578	73	27	175	0.453704	0.216257
4	43397546	43397546	9	35516854	35520147	oligo	0.208644	0.610643	33	12	69	0.25	0.508796
4	43730946	43730946	9	35910461	35912722	oligo	0.519118	0.673325	109	53	230	0.9125	0.920273
4	43964076	43964076	9	36142331	36143766	NSC	0.784014	0.539773	48	25	94	0.522222	0.75351
4	44988136	44988136	9	37431370	37437747	astro	0.537839	0.794835	132	71	330	0.623737	0.647283
4	44994646	44994646	9	37441815	37443032	oligo	0.443873	0.555031	56	55	156	0.958333	0.924553
4	45186276	45186276	9	37652361	37654515	astro	0.470809	0.708666	34	23	66	0.976852	0.944444
4	45190296	45190296	9	37656451	37658118	astro	0.506783	0.689298	27	19	30	1	0.780952
4	46040106	46040106	9	97502747	97506283	oligo	0.234713	0.396024	190	50	681	0.645513	0.645538
4	46091266	46091266	9	97563243	97566191	oligo	0.185287	0.635806	72	41	160	0.433333	0.690662
4	46934546	46934546	9	98639874	98642486	astro	0.393293	0.668851	46	9	126	0.833333	0.798006
4	49284766	49284766	9	101274524	101276855	oligo	0.358408	0.667209	35	21	73	0.266667	0.45915
4	53100716	53100716	9	104850736	104852914	astro	0.384497	0.589036	32	23	58	1	0.94302
4	53142036	53142036	9	104901878	104907008	astro	0.355186	0.609585	81	42	233	0.813596	0.889346
4	53154986	53154986	9	104917065	104926225	astro	0.123001	0.312969	167	37	347	0.452882	0.367271
4	53441666	53441666	9	105245951	105250728	oligo	0.241935	0.661594	77	67	294	0.057971	0.0657328
4	53512196	53512196	9	105329313	105333475	oligo	0.258853	0.594569	27	11	65	0.233333	0.824887
4	55077386	55077386	9	107007813	107010567	NSC	0.658767	0.491654	70	41	130	0.958333	0.910459
4	56787476	56787476	9	108911908	108913330	astro	0.688715	0.822627	15	9	37	0.888889	0.9
4	57139736	57139736	9	109316487	109319133	NSC	0.650921	0.447874	119	40	262	0.666667	0.642632
4	57697236	57697236	9	109931545	109933163	astro	0.550309	0.817644	30	12	94	1	0.920194
4	57894926	57894926	9	110170368	110173639	NSC	0.700612	0.534793	53	19	106	0.883333	0.869813
4	59840976	59840976	9	112782492	112786628	oligo	0.299314	0.761663	33	17	79	0.853968	0.779266
4	62584036	62584036	9	113464242	113467057	NSC	0.844414	0.488732	67	49	271	0.168182	0.183937
4	62623326	62623326	9	113504806	113506910	NSC	0.699532	0.528619	46	36	97	0.866667	0.781313
4	62642526	62642526	9	113525019	113528049	astro	0.395609	0.48635	70	27	169	0.824675	0.722169
4	62675026	62675026	9	113566257	113568632	NSC	0.747376	0.566454	47	31	149	0.527778	0.778468
4	63559096	63559096	9	114612057	114614735	oligo	0.256956	0.617225	50	17	213	0.571429	0.287963
4	65297396	65297396	9	116335011	116337127	NSC	0.549725	0.32091	47	33	100	0.133333	0.595679
4	72194646	72194646	9	81682497	81686335	NSC	0.271512	0.158121	52	20	127	0.225926	0.83502
4	82533486	82533486	9	14344407	14352998	astro	0.370905	0.579776	379	87	613	0.0454545	0.817504
4	84668126	84668126	9	16864020	16869627	oligo	0.452847	0.595611	157	29	229	0.722222	0.363356
4	88236136	88236136	9	20825705	20837325	NSC	0.670833	0.430233	29	12	41	0.444444	0.733333
4	95838596	95838596	1	59661484	59665010	NSC	0.49625	0.231713	16	8	22	1	0.772727
4	97831026	97831026	1	61140824	61143190	astro	0.310811	0.558366	36	22	51	0.748918	0.762037
4	97939696	97939696	1	61259452	61261788	astro	0.249206	0.469591	21	11	29	0.5	0.930556
4	100213996	100213996	1	63917683	63920758	NSC	0.71171	0.541985	46	33	83	0.750458	0.694329
4	101577386	101577386	1	65339585	65340461	oligo	0.369057	0.790391	6	3	9	1	0.916667
4	102227936	102227936	1	65960712	65965661	oligo	0.270583	0.695747	34	15	57	0.233333	0.275661
4	102274146	102274146	1	66010545	66020254	oligo	0.121429	0.72091	29	12	62	0.722222	0.55812
4	102314906	102314906	1	66063728	66065804	oligo	0.131818	0.784621	13	5	16	0.833333	0.877778
4	102344786	102344786	1	66083877	66086839	oligo	0.414035	0.638122	26	22	77	0.840741	0.88671
4	102479526	102479526	1	66240819	66243505	oligo	0.195312	0.747556	41	23	101	0.267857	0.390272
4	102494396	102494396	1	66254053	66258541	oligo	0.266083	0.589615	31	14	77	1	0.921162
4	102565326	102565326	1	66326372	66330421	oligo	0.223958	0.545968	22	13	72	0.888889	0.862698
4	102580906	102580906	1	66344575	66348786	astro	0.388244	0.711251	25	13	63	0.777778	0.690278
4	105162606	105162606	1	56566040	56573411	astro	0.0999743	0.249328	46	3	102	0.333333	0.739079
4	105176096	105176096	1	56552589	56556586	astro	0.152182	0.319298	20	17	37	0.85	0.888889
4	105184776	105184776	1	56544087	56548083	astro	0.24576	0.407207	29	25	58	0.816667	0.886842
4	105192806	105192806	1	56529797	56539680	astro	0.26197	0.445254	91	37	185	0.731546	0.81902
4	105210106	105210106	1	56514185	56522984	astro	0.314469	0.548029	120	9	398	0.666667	0.906785
4	106562236	106562236	1	54883687	54886004	astro	0.390776	0.578173	45	35	53	0.654321	0.559829
4	106912756	106912756	1	54402794	54405044	NSC	0.815122	0.518722	94	48	114	0.615873	0.692918
4	110304816	110304816	1	50089409	50094129	oligo	0.349462	0.75391	40	12	120	0.428571	0.455862
4	117473386	117473386	1	44423525	44429051	oligo	0.402777	0.632511	74	15	166	0.466667	0.560733
4	117490236	117490236	1	44409023	44412074	oligo	0.250526	0.571657	134	13	352	0.952381	0.798215
4	117645386	117645386	1	44249683	44252311	NSC	0.658617	0.376725	119	55	360	0.816498	0.89394
4	117849366	117849366	1	44015113	44017146	astro	0.127485	0.340822	99	37	256	0.0626781	0.318009
4	117852136	117852136	1	44011334	44014606	astro	0.357712	0.503344	101	32	219	0.318519	0.219839
4	118147226	118147226	1	43687371	43690829	oligo	0.281992	0.689218	56	27	124	0.828283	0.869072
4	118269336	118269336	1	43551427	43553780	astro	0.239442	0.411195	56	25	215	1	0.874927
4	123615306	123615306	1	39153367	39156986	astro	0.502002	0.717205	33	29	89	0.40873	0.539665
4	123677236	123677236	1	39089409	39090443	astro	0.294872	0.546198	12	7	37	0	0.222222
4	133704746	133704746	1	26743887	26747543	astro	0.356746	0.663605	28	11	97	0.666667	0.545748
4	134246536	134246536	1	26165426	26168995	oligo	0.412331	0.58792	72	16	192	0.5	0.723732
4	134469766	134469766	1	25903206	25905086	NSC	0.706644	0.493567	25	10	59	0.333333	0.170139
4	134505826	134505826	1	25861340	25864575	astro	0.423461	0.732074	91	33	235	0.891667	0.95639
4	134599206	134599206	1	25734501	25739727	NSC	0.780562	0.622931	55	21	124	0.741667	0.966776
4	134677466	134677466	1	25646209	25649322	NSC	0.754451	0.403197	54	27	115	0.62963	0.823195
4	135267646	135267646	1	24746697	24753830	oligo	0.117656	0.744763	167	120	404	0.124447	0.11784
4	136145096	136145096	1	23555042	23558207	astro	0.112103	0.301521	159	41	409	0.533951	0.445261
4	136943216	136943216	1	22576825	22582936	NSC	0.611695	0.480696	157	106	338	0.649747	0.695969
4	139101146	139101146	1	19627740	19630775	oligo	0.251471	0.750427	50	12	85	0.0833333	0.704193
4	139223416	139223416	1	19440337	19444673	astro	0.442666	0.672996	51	27	100	0.253968	0.383857
4	139231376	139231376	1	19424608	19430322	astro	0.295908	0.621595	63	23	90	0.344444	0.62037
4	139808006	139808006	1	18654921	18657667	NSC	0.720238	0.487886	63	39	107	0.415598	0.557692
4	140637726	140637726	1	17551447	17558434	astro	0.51522	0.6846	50	22	125	1	0.750492
4	141476766	141476766	1	15928048	15930740	astro	0.51855	0.70947	121	41	274	0.783026	0.896141
4	142081466	142081466	1	15154629	15156735	astro	0.402325	0.535961	124	63	291	0.175439	0.245304
4	142234856	142234856	1	14925902	14927521	oligo	0.115049	0.882163	48	50	82	0.818042	0.802249
4	142618266	142618266	1	14460199	14462384	astro	0.289312	0.440987	17	15	35	0.5	0.764591
4	143130156	143130156	1	13782144	13784758	astro	0.463684	0.710575	72	26	169	0.796296	0.870685
4	144359096	144359096	1	12827411	12828798	oligo	0.489394	0.715799	23	9	36	0.4	0.304167
4	144395106	144395106	1	12774415	12775595	oligo	0.455782	0.652061	27	13	57	0.333333	0.52076
4	144457636	144457636	1	12718909	12719770	oligo	0.487634	0.662378	20	6	77	0.111111	0.777116
4	147999936	147999936	1	11845685	11848595	oligo	0.370901	0.501383	92	38	256	0.799145	0.37415
4	148056206	148056206	1	11786039	11790011	astro	0.509068	0.662227	150	45	389	0.742063	0.723835
4	148494266	148494266	1	11194891	11196147	oligo	0.277778	0.466635	39	27	78	1	0.956845
4	148506666	148506666	1	11174656	11177054	astro	0.581756	0.754197	65	49	212	0.939153	0.894986
4	149275626	149275626	1	10236936	10257761	astro	0.460735	0.632237	45	23	54	0.592593	0.902778
4	149293696	149293696	1	10222539	10229590	astro	0.305618	0.545195	12	4	17	0.666667	0.595238
4	149930066	149930066	1	9326044	9332642	astro	0.557672	0.751074	146	33	240	0.661111	0.653402
4	152076506	152076506	1	6502285	6506034	astro	0.564363	0.720464	171	34	349	0.767196	0.579647
4	154401066	154401066	1	3337528	3340319	astro	0.27044	0.420758	112	34	221	0.847222	0.768885
4	154412056	154412056	1	3326793	3329109	NSC	0.794792	0.579492	117	42	255	0.479303	0.622063
4	154455546	154455546	1	3272712	3275693	NSC	0.627569	0.353584	166	71	278	0.72601	0.794235
4	154481626	154481626	1	3236926	3239159	astro	0.2085	0.458973	94	26	141	0.752137	0.887595
4	154488476	154488476	1	3224289	3231738	NSC	0.634245	0.503207	339	135	504	0.776471	0.899715
4	154550606	154550606	1	3154311	3161081	NSC	0.318188	0.21956	250	128	361	0.683424	0.786098
4	154580216	154580216	1	3118619	3128039	NSC	0.413663	0.300994	544	133	1107	0.74638	0.799131
4	155266226	155266226	1	2173902	2181749	oligo	0.275752	0.671353	387	153	794	0.813631	0.755776
4	155322826	155322826	1	2092468	2096526	oligo	0.381768	0.657609	240	84	508	0.890741	0.854432
4	155341896	155341896	1	2074825	2077770	oligo	0.114271	0.805791	153	45	278	0.858586	0.684309
5	9415952	9415952	7	86940569	86942709	oligo	0.192078	0.78409	12	15	17	0.355556	0.0833333
5	20228642	20228642	7	78485949	78489566	astro	0.25	0.43662	44	17	132	0.388889	0.60019
5	23195302	23195302	7	104809406	104816932	oligo	0.421505	0.614936	47	29	126	0.725253	0.814983
5	23442672	23442672	7	105029397	105038518	astro	0.68254	0.776423	23	13	57	0.916667	0.931624
5	24408112	24408112	7	151042937	151045940	oligo	0.436287	0.568399	151	64	745	0.655635	0.832272
5	25954772	25954772	8	66429021	66431329	oligo	0.404285	0.522331	211	138	612	0.030717	0.0160597
5	28072292	28072292	7	155300612	155303520	astro	0.378787	0.673467	84	43	201	0.586111	0.742106
5	28168682	28168682	7	155460790	155466004	NSC	0.137304	0.0607645	366	281	1159	0.896966	0.911713
5	31931192	31931192	2	28161032	28163329	astro	0.453035	0.655075	28	11	38	0.933333	0.974359
5	33723902	33723902	4	1795453	1803344	astro	0.263754	0.535048	876	390	1832	0.643677	0.604453
5	34178862	34178862	4	2252460	2254478	astro	0.399573	0.632292	89	66	195	0.830925	0.873832
5	34184332	34184332	4	2258000	2260674	astro	0.348039	0.607306	135	67	347	0.831349	0.818119
5	34533472	34533472	4	2800696	2803521	oligo	0.293089	0.658159	142	70	274	0.356683	0.459603
5	34953522	34953522	4	3302062	3305840	astro	0.386319	0.520911	106	67	157	0.565173	0.746182
5	35792632	35792632	4	8110919	8113672	oligo	0.29594	0.63346	39	38	65	0.95	0.847829
5	36202482	36202482	4	7434429	7436395	astro	0.445499	0.674197	92	50	223	0.862963	0.794152
5	36208922	36208922	4	7421897	7425725	astro	0.472681	0.597655	154	88	311	0.840278	0.875982
5	36526322	36526322	4	6987578	6992330	oligo	0.0810811	0.594726	215	154	380	0.296682	0.313426
5	36886202	36886202	4	6450507	6454498	oligo	0.179688	0.761272	114	78	171	0.745716	0.727136
5	37818742	37818742	4	4860907	4865848	oligo	0.206841	0.523912	491	257	593	0.631701	0.642865
5	38064122	38064122	4	4514051	4518163	NSC	0.740952	0.477169	40	21	46	0.952381	0.911681
5	39617232	39617232	4	11402613	11406285	oligo	0.37427	0.590386	19	13	25	1	0.738095
5	39635662	39635662	4	11420517	11427568	oligo	0.19061	0.634573	191	53	297	0.573094	0.228719
5	43235652	43235652	4	15005495	15011065	oligo	0.056391	0.651776	135	92	231	0.10119	0.135494
5	45498512	45498512	4	17583561	17587280	astro	0.507315	0.767584	55	41	95	0.269006	0.361468
5	51549202	51549202	4	23885356	23888134	astro	0.231884	0.448203	32	18	64	0.571429	0.477339
5	53158502	53158502	4	25807162	25810263	NSC	0.680044	0.501806	55	18	89	0.125	0.599747
5	53275222	53275222	4	25926220	25929917	NSC	0.627375	0.337299	58	34	49	0.507382	0.679068
5	57720862	57720862	4	30723180	30728464	astro	0.235528	0.513402	215	135	415	0.678443	0.68483
5	66322582	66322582	4	40840891	40843410	oligo	0.44278	0.604611	44	38	64	0.235749	0.722186
5	66834462	66834462	4	41461822	41465538	oligo	0.547222	0.813967	23	14	21	0.916667	0.9
5	66968472	66968472	4	41612802	41616089	astro	0.331263	0.584723	49	47	90	0.371795	0.1494
5	67953612	67953612	4	42766471	42777198	NSC	0.835784	0.668175	14	9	16	0.555556	0.407407
5	74196262	74196262	4	52863435	52866528	astro	0.260873	0.546118	56	16	74	0.838095	0.855952
5	74481732	74481732	4	53313589	53315723	oligo	0.354301	0.689307	15	14	20	0.25	0.611111
5	75077152	75077152	4	54101768	54107598	NSC	0.404683	0.256775	242	93	407	0.702814	0.694473
5	75940252	75940252	4	55086124	55088597	oligo	0.305923	0.491021	31	30	38	0.471296	0.333333
5	76743952	76743952	4	56154503	56158715	NSC	0.487529	0.35319	26	15	43	0.833333	0.909524
5	81022762	81022762	4	61203239	61210730	astro	0.241259	0.72336	174	90	304	0.173681	0.0782175
5	88888472	88888472	4	71188522	71196444	astro	0.348595	0.708308	163	75	281	0.160485	0.146572
5	90281382	90281382	4	73138252	73142806	astro	0.541278	0.736938	33	16	47	0.333333	0.416667
5	92803882	92803882	4	76581231	76583246	oligo	0.162634	0.649182	12	7	10	1	1
5	99248822	99248822	4	81467764	81470491	oligo	0.104113	0.462721	59	27	104	0.333333	0.2968
5	102577472	102577472	4	85605685	85607990	oligo	0.307077	0.787673	13	11	13	0.866667	0.505556
5	104096892	104096892	4	87498705	87515133	astro	0.606162	0.833611	29	22	33	0.4375	0.911111
5	111042662	111042662	22	28359952	28366526	NSC	0.745865	0.530159	16	10	19	0.888889	0.738095
5	111420372	111420372	22	27782190	27798294	NSC	0.49335	0.173271	1080	353	2543	0.797876	0.788442
5	112418042	112418042	22	26380933	26383785	NSC	0.70121	0.551178	44	23	92	0.92674	0.920031
5	112475532	112475532	22	26289007	26292459	oligo	0.495542	0.614859	73	38	217	1	0.921662
5	112531302	112531302	22	26210508	26216140	astro	0.458162	0.601543	54	29	83	0.896825	0.74988
5	113564032	113564032	12	108214000	108216366	astro	0.467038	0.649551	24	20	39	0.216667	0.217593
5	113870712	113870712	12	108687022	108692085	oligo	0.278585	0.526658	78	59	151	0.15915	0.290215
5	114101162	114101162	12	109053755	109058210	oligo	0.187275	0.806346	55	34	90	0.377778	0.554998
5	114589352	114589352	12	109737866	109740887	oligo	0.297417	0.807057	58	18	120	0.952381	0.832826
5	118591322	118591322	12	116237705	116240967	oligo	0.394841	0.599887	22	12	24	1	0.743056
5	119673462	119673462	12	114675276	114681718	oligo	0.187421	0.377224	325	134	810	0.138877	0.296572
5	120582612	120582612	12	113227307	113229304	astro	0.383908	0.654654	34	20	99	0.549495	0.621849
5	120652672	120652672	12	113128121	113131110	oligo	0.381644	0.769122	91	18	197	0.65873	0.400756
5	121144002	121144002	12	112482584	112486639	astro	0.493624	0.681166	46	28	94	0.666667	0.926839
5	123528152	123528152	12	122229212	122232146	oligo	0.390676	0.775825	38	38	61	0.716667	0.828824
5	123975022	123975022	12	122836995	122839519	astro	0.403472	0.55854	44	22	104	0.518519	0.709166
5	124451572	124451572	12	123396730	123399165	oligo	0.145377	0.69584	55	37	70	0.264021	0.83548
5	124619732	124619732	12	123696980	123705063	oligo	0.568269	0.703424	77	60	136	0.575196	0.777486
5	125051152	125051152	12	124378502	124382130	astro	0.513944	0.74629	198	99	487	0.854203	0.829205
5	128335312	128335312	12	129772137	129773691	oligo	0.36542	0.708778	17	10	28	0.0952381	0.261111
5	130087912	130087912	7	66220271	66223636	oligo	0.269048	0.826416	11	8	14	1	1
5	131572602	131572602	7	70644968	70647742	NSC	0.47611	0.340405	107	89	335	0.417781	0.547846
5	131595482	131595482	7	70618087	70620259	NSC	0.828338	0.591378	98	116	294	0.864138	0.907069
5	131672742	131672742	7	70539126	70540365	astro	0.453305	0.665717	36	16	110	0.0833333	0.362698
5	131765782	131765782	7	70438111	70441839	NSC	0.885215	0.701576	51	32	145	0.931235	0.824978
5	132071232	132071232	7	70093338	70096040	NSC	0.697489	0.492427	45	18	90	0.374074	0.543592
5	132520682	132520682	7	69620902	69623677	NSC	0.758265	0.55002	22	13	35	0.52381	0.923077
5	134302162	134302162	7	74677102	74681184	astro	0.341059	0.71708	25	14	40	1	0.90303
5	135247402	135247402	7	73434631	73436387	astro	0.124293	0.415899	271	180	863	0.841193	0.858757
5	137959792	137959792	7	99930407	99934953	oligo	0.0923345	0.729574	63	22	192	0.535714	0.441691
5	138975972	138975972	7	497202	500403	oligo	0.263264	0.727204	193	149	637	0.866805	0.806697
5	139321572	139321572	7	951984	953045	oligo	0.274195	0.650164	58	25	243	0.863095	0.818573
5	139387172	139387172	7	1052313	1055527	oligo	0.322421	0.57152	280	196	1379	0.70462	0.802691
5	140011442	140011442	7	1818130	1827366	NSC	0.831132	0.650591	492	318	1876	0.892336	0.900349
5	140619122	140619122	7	2663493	2664814	astro	0.254638	0.374103	68	67	287	0.612281	0.492803
5	140635132	140635132	7	2644651	2647676	astro	0.351488	0.499089	266	149	1001	0.617969	0.768036
5	140638432	140638432	7	2635415	2641813	astro	0.197916	0.327106	489	375	1832	0.47777	0.58161
5	140773362	140773362	7	2765472	2779948	oligo	0.365773	0.764898	203	121	681	0.289024	0.584098
5	140817932	140817932	7	2833199	2836176	oligo	0.127806	0.663633	93	67	244	0.948439	0.962963
5	141714272	141714272	7	3751052	3752338	astro	0.377143	0.64346	34	26	119	0.864815	0.958
5	141915822	141915822	7	3937582	3939695	oligo	0.299495	0.577392	68	35	189	0.308824	0.805228
5	142095382	142095382	7	4129468	4131043	astro	0.358295	0.573684	81	63	204	0.785979	0.729238
5	142472992	142472992	7	4787613	4788969	oligo	0.129876	0.76043	119	50	602	0.856678	0.940909
5	142648252	142648252	7	5201912	5203633	oligo	0.472222	0.692414	27	31	77	0.979167	0.931111
5	142901742	142901742	7	5527058	5528997	astro	0.371588	0.516301	141	73	450	0.355509	0.55824
5	143891872	143891872	7	6032557	6035413	astro	0.331439	0.707355	68	52	299	0.958333	0.959078
5	145102522	145102522	7	99355924	99359957	astro	0.75774	0.90015	93	61	349	0.818627	0.82928
5	145704832	145704832	7	99713507	99717660	oligo	0.484444	0.642998	45	37	115	0.774603	0.75092
5	147975722	147975722	13	28843425	28844386	oligo	0.486982	0.636841	10	7	19	0.111111	0.263889
6	3380241	3380241	7	93141845	93148608	oligo	0.49895	0.655244	38	20	78	0.361111	0.36571
6	15410851	15410851	7	114659189	114662015	NSC	0.622549	0.333333	42	15	97	0.194444	0.153452
6	21696631	21696631	7	120714566	120718520	astro	0.403175	0.697566	19	9	31	0.571429	0.675926
6	22879451	22879451	7	121877317	121887625	astro	0.20123	0.40466	73	38	136	0.12963	0.328832
6	22890661	22890661	7	121888326	121914380	astro	0.343609	0.566197	168	77	311	0.440236	0.682679
6	22910101	22910101	7	121914874	121918550	astro	0.411607	0.63608	28	11	59	0	0.563507
6	22946221	22946221	7	121946630	121951030	astro	0.532351	0.741163	13	7	29	0.583333	0.82381
6	24646271	24646271	7	123720105	123724001	astro	0.49494	0.747466	11	4	28	1	1
6	25664851	25664851	7	124742714	124748263	oligo	0.177952	0.885851	64	60	191	0.918456	0.90109
6	25684201	25684201	7	124758602	124764426	oligo	0	0.608362	217	185	868	0.307364	0.488138
6	28751971	28751971	7	127939611	127941895	NSC	0.771429	0.491667	42	18	119	0.838095	0.899846
6	28853331	28853331	7	128053244	128056256	astro	0.420675	0.561717	68	51	248	0.754009	0.923401
6	29706491	29706491	7	129157859	129160963	NSC	0.746272	0.568698	13	11	49	0.388889	0.546693
6	29856261	29856261	7	129370923	129376866	astro	0.459315	0.609909	57	42	117	0.535354	0.72537
6	30653471	30653471	7	130396548	130400820	NSC	0.623447	0.43632	95	53	229	0.852137	0.860671
6	32372541	32372541	7	132363430	132365660	NSC	0.838694	0.663892	34	15	133	0.611111	0.826177
6	32416901	32416901	7	132407398	132410891	NSC	0.859354	0.664465	69	47	183	0.688095	0.853003
6	34494031	34494031	7	134669010	134671037	oligo	0.29282	0.611045	33	22	84	0.280423	0.588272
6	34497731	34497731	7	134672737	134675829	oligo	0.27711	0.821153	17	14	42	0.519444	0.695767
6	36740211	36740211	7	137250083	137255288	astro	0.452289	0.585821	28	12	61	1	0.945833
6	36793991	36793991	7	137325572	137331373	astro	0.14233	0.400387	51	33	160	0.442613	0.662175
6	36800871	36800871	7	137331784	137342640	astro	0.239851	0.62647	139	33	402	0.616402	0.400432
6	37347321	37347321	7	137895155	137897855	oligo	0.294208	0.810837	29	15	95	0.663492	0.714327
6	37417451	37417451	7	137974123	137977222	oligo	0.284444	0.85521	42	32	141	0.649471	0.729653
6	38350551	38350551	7	139106067	139108558	NSC	0.435658	0.326422	122	32	384	0.0119048	0.126858
6	38699681	38699681	7	139575578	139583989	astro	0.429996	0.767914	241	226	1125	0.923035	0.917214
6	38730741	38730741	7	139614128	139616332	astro	0.582372	0.804464	47	36	122	0.886762	0.943122
6	38763631	38763631	7	139651382	139655163	oligo	0.45098	0.723776	63	33	103	0.349132	0.504209
6	38838391	38838391	7	139736480	139740295	astro	0.162791	0.470135	95	48	306	0.601852	0.714343
6	38844331	38844331	7	139744531	139746909	oligo	0.260965	0.489444	62	42	181	0.832011	0.777241
6	38851691	38851691	7	139751846	139755348	astro	0.501152	0.673272	81	32	268	0.777778	0.906843
6	38865301	38865301	7	139766921	139769420	oligo	0.299479	0.714251	32	12	116	1	0.968975
6	39344351	39344351	7	140343510	140347442	NSC	0.675657	0.403161	74	65	204	0.946387	0.948843
6	39506961	39506961	7	140585734	140591035	astro	0.377544	0.624091	66	28	192	0.990196	0.920997
6	39875011	39875011	7	141076279	141079399	oligo	0.316667	0.702202	25	12	70	0.888889	0.586946
6	39952351	39952351	7	141153099	141156335	astro	0.26625	0.514698	28	9	84	1	0.825249
6	49824041	49824041	7	24285709	24287698	NSC	0.727941	0.439189	52	55	319	0.763158	0.346374
6	50253531	50253531	7	24751097	24752640	oligo	0.50091	0.667103	14	9	24	0.888889	0.9
6	52001071	52001071	7	26850693	26855881	NSC	0.826263	0.569778	17	9	34	0.277778	0.213564
6	52567091	52567091	7	27551548	27553754	NSC	0.811762	0.573991	27	21	33	1	0.933333
6	52839411	52839411	7	27922051	27925343	NSC	0.753435	0.5766	50	27	172	0.688034	0.864109
6	52911851	52911851	7	28012221	28014900	oligo	0.27451	0.57876	19	6	29	0.777778	0.730159
6	53288901	53288901	7	28410974	28416950	NSC	0.601134	0.271446	158	43	476	0.15	0.205903
6	53602491	53602491	7	28717278	28720173	oligo	0.330108	0.733634	46	16	153	0.696429	0.76322
6	53628021	53628021	7	28744833	28748455	NSC	0.86036	0.579167	52	32	156	0.355357	0.6988
6	53640541	53640541	7	28756868	28764194	NSC	0.561151	0.450571	80	50	180	0.52297	0.770776
6	53813881	53813881	7	28951928	28955816	astro	0.192395	0.586455	267	259	1713	0.727496	0.834686
6	54149931	54149931	7	29328171	29331112	NSC	0.496647	0.325377	61	27	119	1	0.892063
6	54271771	54271771	7	29478908	29483254	oligo	0.070202	0.795359	75	48	189	0.588562	0.659648
6	54276101	54276101	7	29488055	29490070	oligo	0.138864	0.695816	23	18	70	0.866667	0.711574
6	54560521	54560521	7	29986244	29988857	NSC	0.645291	0.269156	165	41	656	0.118519	0.0410417
6	55454391	55454391	7	31054693	31064883	astro	0.210923	0.500623	380	250	1299	0.694003	0.595761
6	55470321	55470321	7	31075613	31078552	astro	0.411988	0.760091	110	35	354	0.948718	0.958732
6	56531221	56531221	7	32258740	32261984	astro	0.380208	0.671005	38	17	131	0.944444	0.517262
6	70772901	70772901	2	88734818	88737104	oligo	0.41145	0.656991	51	30	80	0.6	0.919012
6	72625691	72625691	2	85308681	85310467	astro	0.659145	0.800504	66	38	137	0.505291	0.566126
6	72688691	72688691	2	85243276	85247174	astro	0.478041	0.695348	73	26	138	0.758333	0.857555
6	73249491	73249491	2	84455062	84458374	astro	0.403302	0.694265	53	25	83	0.509259	0.238097
6	82046031	82046031	2	75554090	75555769	astro	0.266753	0.533204	17	17	41	0.655556	0.267361
6	82071401	82071401	2	75516051	75517877	astro	0.392381	0.74429	34	11	51	0.311111	0.422969
6	83028851	83028851	2	74556969	74559916	NSC	0.724293	0.479615	56	36	156	0.857143	0.885972
6	83138281	83138281	2	74436578	74439515	oligo	0.149032	0.696063	110	93	232	0.66022	0.779543
6	83539981	83539981	2	73862419	73872735	oligo	0.310946	0.522246	53	16	112	0.619048	0.776543
6	85239311	85239311	2	72973991	72975663	oligo	0.457864	0.602322	28	3	69	0.666667	0.74947
6	85250991	85250991	2	72982914	72986345	astro	0.422751	0.601758	99	36	256	0.911111	0.884383
6	85910531	85910531	2	73641213	73642492	astro	0.2672	0.716325	58	18	153	0.875	0.832403
6	86086331	86086331	2	70701633	70704898	astro	0.45155	0.683673	28	15	41	0.433333	0.413805
6	86227271	86227271	2	70515063	70517941	oligo	0.454431	0.694137	62	17	147	0.855556	0.656431
6	87142461	87142461	2	69236817	69238905	astro	0.394063	0.532079	11	9	17	0.888889	0.851852
6	88313161	88313161	3	128315254	128318136	NSC	0.808491	0.60093	76	25	206	0.760141	0.725647
6	88731671	88731671	3	127813824	127816435	astro	0.449261	0.657961	87	45	237	0.747059	0.840719
6	88819331	88819331	3	127697744	127708426	astro	0.476577	0.700181	200	95	541	0.584559	0.668508
6	90463801	90463801	3	126351902	126355899	astro	0.311683	0.449548	235	166	609	0.67904	0.526345
6	90580151	90580151	3	126124133	126126043	astro	0.411538	0.623472	45	21	130	0.677778	0.701482
6	90807211	90807211	3	13069828	13073276	NSC	0.556425	0.199367	216	112	367	0.161141	0.392974
6	91219151	91219151	3	13554167	13558644	NSC	0.7875	0.513258	90	21	147	0.869048	0.736702
6	91366261	91366261	3	13819356	13827153	astro	0.505269	0.621033	128	28	243	0.452381	0.807066
6	93909571	93909571	3	65593941	65596345	NSC	0.598095	0.322088	29	14	44	0.428571	0.325
6	94619561	94619561	3	66402222	66407705	astro	0.331318	0.609737	250	143	655	0.681485	0.799948
6	94626491	94626491	3	66412993	66415537	astro	0.365476	0.643137	67	21	192	0.885714	0.949934
6	94631401	94631401	3	66418883	66425947	astro	0.425303	0.631881	89	32	307	0.357143	0.46114
6	94671981	94671981	3	66471152	66476063	astro	0.433495	0.635371	95	49	202	0.586275	0.889354
6	94683261	94683261	3	66482997	66488104	astro	0.3789	0.641828	87	23	210	0.408333	0.627432
6	94689011	94689011	3	66488904	66499274	astro	0.321981	0.601521	396	73	1114	0.1731	0.175567
6	97337341	97337341	3	69231599	69232612	oligo	0.111649	0.478586	21	16	47	0.935185	0.933333
6	97353011	97353011	3	69249052	69251330	NSC	0.608667	0.258563	26	13	33	0.583333	0.815018
6	97484261	97484261	3	69382562	69385314	oligo	0.106614	0.753468	37	41	74	0.00520833	0.0418182
6	98992421	98992421	3	71030398	71033347	oligo	0.505979	0.677138	57	27	82	0.933333	0.774306
6	99012661	99012661	3	71049697	71052424	NSC	0.739019	0.530693	60	42	131	0.380262	0.734421
6	99092271	99092271	3	71126918	71130182	oligo	0.266204	0.43185	56	18	84	0.0416667	0.294904
6	99261691	99261691	3	71301267	71305281	NSC	0.65818	0.439232	66	51	135	0.224715	0.341299
6	101250801	101250801	3	73490409	73493283	NSC	0.526467	0.391747	24	6	47	1	0.863492
6	107531561	107531561	3	3801411	3804934	NSC	0.729386	0.448538	101	67	123	0.215909	0.0628516
6	107538971	107538971	3	3808461	3812486	oligo	0.24249	0.797579	27	10	52	1	0.837302
6	108662041	108662041	3	4980869	4986360	astro	0.0922761	0.330813	265	115	469	0.450161	0.328534
6	113676331	113676331	3	10219618	10222977	astro	0.325717	0.504623	43	29	60	0.944444	0.962963
6	114199671	114199671	3	10883720	10887224	astro	0.504264	0.832424	30	15	43	0.533333	0.687037
6	114285691	114285691	3	10996116	10999107	astro	0.317768	0.737739	51	39	69	0.490028	0.572421
6	114860641	114860641	3	11556815	11559387	astro	0.596029	0.743051	157	106	329	0.292424	0.641567
6	114876911	114876911	3	11585413	11589484	oligo	0.376551	0.47081	47	20	87	0.909091	0.727946
6	114963101	114963101	3	11713267	11716903	oligo	0.200306	0.566886	39	40	39	0.975309	0.940476
6	115249081	115249081	3	12155907	12158652	astro	0.219259	0.680476	78	72	137	0.10697	0.306742
6	118843201	118843201	12	2375801	2380104	NSC	0.814074	0.627401	106	50	238	0.782839	0.467343
6	119346441	119346441	12	1795744	1797570	astro	0.33283	0.508699	224	162	440	0.807844	0.773586
6	120093251	120093251	12	662479	663545	oligo	0.212903	0.761629	38	36	39	0.335165	0.328042
6	120884901	120884901	22	17723057	17728436	astro	0.554712	0.79321	57	43	87	0.888889	0.873738
6	120977001	120977001	22	17834735	17837304	oligo	0.315191	0.667372	59	31	102	0.772727	0.91326
6	121342851	121342851	12	211021	214244	oligo	0.522978	0.656205	111	49	263	0.721057	0.731997
6	122332871	122332871	12	8918041	8922424	oligo	0.262118	0.850359	62	39	142	0.90303	0.968132
6	124748341	124748341	12	6932760	6935123	astro	0.665081	0.841575	41	32	69	0.206349	0.646039
6	125146261	125146261	12	6550688	6555059	astro	0.409123	0.563039	274	129	756	0.347905	0.273179
6	126639761	126639761	12	4911992	4914922	oligo	0.313523	0.545411	179	130	458	0.937851	0.763311
6	126731501	126731501	12	4816281	4818125	astro	0.560273	0.752045	45	16	99	0.0740741	0.369266
6	128006081	128006081	12	3230391	3232546	astro	0.133056	0.27448	82	49	202	0.519841	0.573677
6	128092731	128092731	12	3129779	3134223	astro	0.234192	0.488402	109	46	293	0.868687	0.823649
6	136831901	136831901	12	14806709	14814672	oligo	0.245362	0.701601	52	32	59	0.895833	0.837427
6	136905521	136905521	12	14913180	14915026	oligo	0.264408	0.708448	11	3	20	0.666667	0.605556
6	145795411	145795411	12	26031931	26040244	oligo	0.180646	0.448566	50	27	73	0.969697	0.886905
6	147061491	147061491	12	27737607	27740353	NSC	0.647501	0.438232	11	7	17	1	0.814815
7	3819246	3819246	19	54278230	54280092	oligo	0.538402	0.691161	98	55	288	0.573112	0.425504
7	4125686	4125686	19	54422353	54429134	astro	0.402315	0.520276	201	130	419	0.551175	0.781562
7	4131956	4131956	19	54434190	54436651	astro	0.431498	0.615512	75	26	253	0.566667	0.628198
7	4652916	4652916	19	55253100	55257629	astro	0.487836	0.693037	167	74	423	0.60806	0.639908
7	12626846	12626846	19	58016931	58025155	oligo	0.44125	0.651095	93	56	321	0.895947	0.762782
7	12773566	12773566	19	58088813	58090439	astro	0.422789	0.644409	60	76	203	0.954678	0.998538
7	12777406	12777406	19	58093682	58097760	oligo	0.232118	0.739685	218	133	652	0.684175	0.517577
7	13624126	13624126	19	47882058	47886175	oligo	0.330532	0.574834	46	30	101	0.804762	0.700156
7	16102026	16102026	19	47507088	47510213	astro	0.491743	0.773671	100	59	242	0.552611	0.647044
7	16745296	16745296	19	46838503	46839938	astro	0.769298	0.836649	60	30	121	0.958333	0.896374
7	16819216	16819216	19	46739350	46742515	astro	0.336126	0.556684	85	54	230	0.740842	0.787341
7	16822416	16822416	19	46733296	46738988	astro	0.486355	0.693985	193	78	417	0.695571	0.824629
7	17023826	17023826	19	46348221	46352316	astro	0.360744	0.578655	45	14	95	0.194444	0.56243
7	18431666	18431666	19	41707697	41708927	oligo	0.444106	0.669008	37	37	70	0.444444	0.38837
7	19080446	19080446	19	45784052	45786466	oligo	0.174197	0.838379	203	169	670	0.864646	0.90836
7	19694986	19694986	19	44906200	44911211	astro	0.228131	0.562879	274	217	713	0.685745	0.814556
7	27162726	27162726	19	40800451	40803931	oligo	0.300004	0.544075	178	38	532	0.781987	0.67258
7	27598216	27598216	19	40274990	40277747	astro	0.439752	0.670167	32	13	99	0.866667	0.849026
7	27626436	27626436	19	40243237	40245721	astro	0.384783	0.73574	19	13	31	0.75	0.768519
7	28299116	28299116	19	39499611	39502833	oligo	0.223739	0.471414	224	168	420	0.227521	0.540561
7	28408686	28408686	19	39370711	39374492	astro	0.397364	0.688645	23	13	64	0.822222	0.721652
7	28560916	28560916	19	39175035	39176597	oligo	0.170152	0.897577	118	104	287	0.965833	0.936117
7	28900436	28900436	19	38720212	38722967	oligo	0.22457	0.473682	170	116	455	0.543333	0.506342
7	29289666	29289666	19	38248059	38256001	oligo	0.132233	0.574526	231	69	468	0.469931	0.436721
7	30909166	30909166	19	35291193	35299659	oligo	0.0428035	0.727451	309	210	796	0.715066	0.712378
7	34751996	34751996	19	33684166	33686443	oligo	0.448631	0.577018	160	62	418	0.683047	0.817548
7	35186716	35186716	19	33218071	33225481	astro	0.218672	0.482555	353	241	896	0.521938	0.641989
7	35298456	35298456	19	33097960	33101631	astro	0.215873	0.462819	48	54	115	0.880808	0.826389
7	36771736	36771736	19	31273846	31276643	NSC	0.582251	0.355896	125	94	307	0.787284	0.786973
7	37598466	37598466	19	30398289	30404038	oligo	0.271517	0.537629	52	45	89	0.820513	0.461437
7	37612886	37612886	19	30386996	30389169	oligo	0.374898	0.79539	70	42	149	0.73956	0.552447
7	37685486	37685486	19	30312307	30314830	oligo	0.368229	0.837995	65	73	129	0.928175	0.484595
7	37704116	37704116	19	30295032	30296671	oligo	0.166667	0.845677	13	12	41	0.611111	0.490801
7	37715006	37715006	19	30282954	30285677	oligo	0.280518	0.603537	56	50	85	0.636508	0.280556
7	37743026	37743026	19	30255629	30257730	oligo	0.312254	0.742872	55	54	111	0.850146	0.624401
7	37761166	37761166	19	30235308	30238022	oligo	0.146183	0.767553	50	35	84	0.48836	0.361888
7	38217266	38217266	19	29676717	29679245	oligo	0.246667	0.675801	101	76	327	0.855942	0.834338
7	41185806	41185806	2	73815218	73816252	oligo	0.402222	0.657218	27	22	41	0.755556	0.630688
7	41230156	41230156	19	29596388	29601101	oligo	0.380769	0.598453	84	46	138	0.395412	0.484227
7	43821986	43821986	19	50969269	50971575	oligo	0.48447	0.727139	76	50	232	0.591563	0.429206
7	44899366	44899366	19	49805367	49808433	oligo	0.104716	0.581719	201	148	496	0.786792	0.691649
7	44955776	44955776	19	49739841	49742057	astro	0.399738	0.581676	49	26	135	0.872727	0.790481
7	44983416	44983416	19	49678121	49680662	oligo	0.266804	0.49814	128	71	259	0.259064	0.147771
7	45018286	45018286	19	49636170	49639813	oligo	0.299252	0.567567	173	71	465	0.518093	0.468515
7	46660116	46660116	11	18033262	18039824	oligo	0.585853	0.690443	13	4	19	0.666667	0.644444
7	49247986	49247986	11	19714777	19717143	astro	0.139975	0.283852	54	17	129	0.433333	0.873342
7	49525866	49525866	11	20025737	20028870	astro	0.516667	0.675221	53	49	120	0.32193	0.709697
7	55869836	55869836	15	22944959	22947537	astro	0.437536	0.782739	110	47	287	0.842657	0.882204
7	63892926	63892926	15	31366589	31370365	oligo	0.160526	0.504964	90	28	183	1	0.911986
7	63899946	63899946	15	31358845	31362471	oligo	0.189219	0.693514	107	69	250	0.812301	0.873881
7	63912626	63912626	15	31351215	31353072	oligo	0.143011	0.501571	69	33	155	0.671429	0.593253
7	63917936	63917936	15	31343885	31348231	oligo	0.193687	0.83181	183	130	546	0.872891	0.944297
7	63931976	63931976	15	31330335	31333096	oligo	0.0999917	0.582215	73	61	178	0.800595	0.931619
7	64320196	64320196	15	30951243	30954008	oligo	0.491815	0.77697	15	9	16	1	0.822222
7	64360116	64360116	15	30922165	30923657	astro	0.579717	0.61746	52	23	95	0.0777778	0.077514
7	64568286	64568286	15	28935057	28945401	astro	0.433565	0.614955	310	169	886	0.947734	0.924425
7	64631566	64631566	15	28993218	28994633	astro	0.357738	0.602212	64	24	150	0.0555556	0.173504
7	65358006	65358006	15	29806189	29812613	astro	0.534641	0.661196	14	8	20	0.666667	0.680556
7	65391646	65391646	15	29841297	29846134	oligo	0.149807	0.555767	35	9	95	0.916667	0.965939
7	65869006	65869006	15	101480579	101483234	oligo	0.275319	0.659323	120	39	339	0.92	0.737473
7	67044106	67044106	15	100112373	100114554	oligo	0.407709	0.686885	103	45	213	0.519201	0.571999
7	68011226	68011226	15	98715787	98719912	oligo	0.394969	0.669882	122	63	339	0.268116	0.503406
7	68113716	68113716	15	98836852	98840224	astro	0.545394	0.72521	29	22	57	0.542328	0.770202
7	73377686	73377686	15	93078622	93087108	astro	0.165822	0.450405	241	170	367	0.244713	0.343224
7	73394766	73394766	15	93064162	93069915	astro	0.206781	0.350891	213	147	512	0.692894	0.736453
7	73402406	73402406	15	93056859	93059845	astro	0.446927	0.757417	113	39	287	0.651852	0.882914
7	73412796	73412796	15	93048500	93050720	astro	0.324988	0.509039	129	33	326	0.482143	0.682716
7	73417506	73417506	15	93043613	93045515	astro	0.297617	0.555592	154	46	418	0.775966	0.856822
7	73541686	73541686	15	92892567	92900383	oligo	0.258909	0.516365	58	20	90	0.309524	0.504292
7	75871336	75871336	15	85760138	85761114	astro	0.468247	0.666541	50	32	123	0.585859	0.760453
7	79358736	79358736	15	89194461	89197539	astro	0.404749	0.545847	56	28	118	0.714141	0.637672
7	80202206	80202206	15	90205428	90207967	astro	0.355813	0.626856	50	32	111	0.822222	0.917029
7	80208126	80208126	15	90212644	90217043	astro	0.350428	0.542111	114	82	307	0.889831	0.895184
7	81024106	81024106	15	84783498	84785963	astro	0.644502	0.807041	107	87	273	0.82662	0.940497
7	81643676	81643676	15	82881410	82889443	oligo	0.283433	0.544543	69	35	253	0.888889	0.907514
7	82201656	82201656	15	83491634	83493669	oligo	0.300676	0.76159	22	16	79	0.111111	0.259733
7	83940906	83940906	15	80941898	80944004	oligo	0.518228	0.719981	47	17	118	0.627778	0.883366
[truncated: 268 more rows]
