# Supplementary material for: Cross-species comparison reveals therapeutic vulnerabilities halting glioblastoma progression
Source: Nat Commun. 2025 Aug 6;16:7250. doi: 10.1038/s41467-025-62528-w (PMC12329047; doi:10.1038/s41467-025-62528-w)
Supplement: Supplementary file 7 — Supplementary Data 5 [file 41467_2025_62528_MOESM7_ESM.xlsx]

## Sheet: GBM_SVZ_ranked_EMD_genes_meta
	EMD_mean	SVZ_Qbias	SVZ_area	GBM_area_mean	Dysregulated	Pathway_from_GO
PLPPR3	0.53756	0.00572583	0.166288	0.0168977	TRUE
SYNPR	0.527206	0.0143072	0.136926	0.0171753	TRUE
DACH1	0.505131	0.469924	0.147421	0.0163101	TRUE
MDGA2	0.500823	0.787224	0.138104	0.0354566	TRUE
PPP1R1A	0.478933	0.646039	0.199055	0.0167485	TRUE
GFRA1	0.472718	0.906985	0.21079	0.024957	TRUE
TENM3	0.464301	0.885598	0.209686	0.0187634	TRUE
CSF2RA	0.457523	0.652347	0.148352	0.0285382	TRUE
MATN4	0.453666	0.763386	0.148584	0.0251795	TRUE
INA	0.448602	0.00129575	0.123283	0.0712855	TRUE
NRG1	0.443409	0.362387	0.167259	0.0108454	TRUE
SOX1	0.429312	0.34012	0.281977	0.0103454	TRUE
GSX2	0.426765	0.445106	0.165714	0.0102247	TRUE
KCNK2	0.425927	0.531837	0.20051	0.0101527	TRUE
NPY	0.424242	0.524984	0.291437	0.0664798	TRUE
UTY	0.413717	0.389181	0.269826	0.0341624	TRUE
PTPRT	0.411384	0.935953	0.204784	0.0230049	TRUE
WNK2	0.411218	0.684975	0.147857	0.0231388	TRUE	Wnt
SFRP1	0.406028	0.885984	0.326115	0.0539273	TRUE	Wnt
ZFY	0.405639	0.318595	0.145736	0.0259074	TRUE
EEF1G	0.402393	0.377673	1.23224	0.0500464	TRUE
EPHA3	0.401937	0.315774	0.163554	0.0192583	TRUE
MAP7D2	0.39485	0.64613	0.134974	0.0133099	TRUE
GPLD1	0.392195	0.992835	0.134101	0.0155357	TRUE
DAB1	0.392099	0.867529	0.310448	0.0153741	TRUE
VAMP7	0.39041	0.403408	0.290496	0.083373	TRUE
CSRP2	0.381243	0.0352526	0.200555	0.384445	TRUE
MFAP2	0.379013	0.26854	0.70277	0.0189474	TRUE
GTPBP6	0.375502	0.395664	0.141258	0.137051	TRUE
HLF	0.373742	0.923347	0.220593	0.0185718	TRUE
SDK2	0.373498	0.129894	0.167421	0.0159351	TRUE
KDM5D	0.372677	0.361767	0.139463	0.0384274	TRUE
SPON1	0.366047	0.409495	0.304352	0.044412	TRUE
CSDC2	0.36306	0.690409	0.17549	0.019174	TRUE
PRDM16	0.361727	0.884457	0.187996	0.010261	TRUE
EMSY	0.360647	0.347774	0.272159	0.0519744	TRUE
SMPD3	0.355305	0.212319	0.173744	0.0233608	TRUE
EFNA5	0.353345	0.46844	0.277693	0.017629	TRUE
SRPRA	0.352581	0.645742	0.217449	0.10565	TRUE
GRID2	0.350705	0.904794	0.209523	0.0941896	TRUE
ZFPM2	0.350213	0.706544	0.236413	0.0333416	TRUE
TRAM1L1	0.350173	0.457744	0.126315	0.015294	TRUE
EPHA5	0.348969	0.734807	0.212562	0.0149355	TRUE
WNT7B	0.347705	0.854217	0.156331	0.0236977	TRUE	Wnt
ERBB4	0.345686	0.115503	0.334898	0.0666033	TRUE
DDX3Y	0.343816	0.487625	0.400629	0.100725	TRUE
RSPH9	0.34373	0.83628	0.197479	0.0120312	TRUE
IL18	0.340097	0.896453	0.40638	0.0322622	TRUE
PDZRN4	0.339919	0.491963	0.124154	0.0207757	TRUE
SCN3A	0.337874	0.000210712	0.057046	0.153153	TRUE
TUSC3	0.337839	0.601046	0.441781	0.0606772	TRUE
KMT5A	0.337005	0.286497	0.185632	0.062036	TRUE
ARRB1	0.336877	0.796167	0.123289	0.0116431	TRUE	Notch
ABHD16A	0.336599	0.707838	0.186375	0.0154912	TRUE
DNLZ	0.335233	0.443052	0.313535	0.0191465	TRUE
GRIN2B	0.334891	0.307204	0.261951	0.0263805	TRUE
BRINP2	0.333947	0.0247611	0.167785	0.0704016	TRUE
SNTG1	0.333586	0.136202	0.0580493	0.23877	TRUE
CPLX2	0.33106	0.379443	0.224326	0.0216524	TRUE
TRPM3	0.32936	0.989592	0.152816	0.0481555	TRUE
NXN	0.329141	0.868558	0.183895	0.0338109	TRUE	Wnt
IL1RAPL1	0.326838	0.444518	0.425951	0.0230177	TRUE
NDN	0.326167	0.532783	0.145578	0.120996	TRUE
KMT5B	0.325019	0.330913	0.173113	0.166365	TRUE
FLRT2	0.323766	0.124737	0.207685	0.025289	TRUE
MYO1B	0.322405	0.0737436	0.163956	0.0304928	TRUE
KCTD14	0.32232	0.814918	0.188184	0.0135064	TRUE
MN1	0.321176	0.221401	0.447858	0.0110602	TRUE
RIIAD1	0.320433	0.866892	0.163737	0.0152734	TRUE
DCLK2	0.319079	0.110471	0.374558	0.21791	TRUE
FOXP2	0.318928	0.0633226	0.163006	0.0350449	TRUE
CASKIN1	0.318224	0.913224	0.147894	0.0177184	TRUE
GABRB3	0.316293	0.0877121	0.187306	0.0422768	TRUE
RLBP1	0.315596	0.656009	0.223201	0.0203289	TRUE
TNFRSF21	0.313924	0.0873468	0.0867098	0.18481	TRUE
EMX2	0.313254	0.838484	0.170649	0.0371635	TRUE
GRIA4	0.310044	0.0278618	0.0849955	0.182565	TRUE
RAB3C	0.309686	0.0481839	0.135494	0.0396704	TRUE
BOK	0.308754	0.0879165	0.274216	0.0248228	TRUE
LMO1	0.304483	0.860316	0.191487	0.114964	TRUE
NRDC	0.304177	0.445082	0.360314	0.21983	TRUE
RGS20	0.302043	0.902244	0.503402	0.0232608	TRUE
IGSF21	0.300282	0.762574	0.136897	0.12688	TRUE
PLCB4	0.298235	0.299873	0.173395	0.0216201	TRUE
ENPP5	0.297718	0.820856	0.16692	0.0232655	TRUE
TSPAN15	0.297694	0.882682	0.246074	0.0529593	TRUE	Notch
GAP43	0.295813	0.0300399	0.131091	1.01488	TRUE
EDIL3	0.295607	0.155515	0.200855	0.0418297	TRUE
ORAI1	0.295547	0.911056	0.137623	0.0459251	TRUE
TGFB1I1	0.295376	0.0694746	0.0510297	0.128862	TRUE
PDE4DIP	0.294937	0.129671	0.203812	0.247335	TRUE
ELAVL2	0.293446	0.0583054	0.418717	0.0625364	TRUE
RBP1	0.293092	0.853488	0.325413	0.74464	TRUE
RIMS2	0.29301	0.305907	0.314584	0.0363509	TRUE
PDE10A	0.290758	0.353555	0.129461	0.0121527	TRUE
HES5	0.289754	0.643005	1.395	0.055106	TRUE
IKBIP	0.289591	0.929775	0.161067	0.11508	TRUE
NXPH1	0.287534	0.0431666	0.0644598	0.144759	TRUE
FZD2	0.287096	0.783049	0.451283	0.0137566	TRUE	Wnt
FUT9	0.283628	0.85151	0.338956	0.0366655	TRUE
QPCT	0.283345	0.214929	0.134754	0.0176345	TRUE
RAB6B	0.282337	0.20062	0.258589	0.0832855	TRUE
RARRES2	0.28158	0.999633	0.16008	0.269494	TRUE
DAPK1	0.281431	0.216463	0.26363	0.0339181	TRUE
APC2	0.281053	0.161223	0.111572	0.168108	TRUE	Wnt
ASXL3	0.279491	0.0433419	0.135138	0.0341547	TRUE
DLX1	0.278997	0.0408626	0.355627	0.058156	TRUE	BMP
ASRGL1	0.277007	0.896077	0.755852	0.216593	TRUE
MPV17L2	0.275751	0.834338	0.188831	0.0812961	TRUE
LAMA2	0.275651	0.960224	0.175599	0.0277249	TRUE
PER3	0.275115	0.898292	0.130912	0.0376302	TRUE
SOCS2	0.273283	0.151234	0.0575379	0.204923	TRUE
C5orf34	0.272537	0.301874	0.362235	0.0132869	TRUE
CALD1	0.27212	0.0715727	0.310776	0.798991	TRUE
COL11A1	0.271682	0.437508	0.159666	0.0659499	TRUE
LHX2	0.27086	0.845234	0.509007	0.113691	TRUE
NAV1	0.270618	0.101087	0.354516	0.171115	TRUE
FAM171A2	0.270115	0.094338	0.189133	0.028459	TRUE
GLIPR2	0.268545	0.198427	0.0967071	0.213366	TRUE
ADGRL2	0.26815	0.74159	0.123972	0.0302743	TRUE
GNG3	0.26584	0.0907817	0.259291	0.0819086	TRUE
ROBO2	0.265459	0.153883	0.312323	0.109652	TRUE	Notch
OSBPL10	0.265222	0.341022	0.264971	0.0279259	TRUE
MTTP	0.264328	0.755365	0.124104	0.016451	TRUE
GPC6	0.264196	0.904806	0.215853	0.0385173	TRUE
SLC8A1	0.262549	0.00968475	0.126163	0.0819429	TRUE
ALCAM	0.262211	0.953282	0.327613	0.240206	TRUE
MACROD2	0.261584	0.436797	0.287015	0.0197182	TRUE
DBX2	0.261271	0.904329	0.28874	0.0286374	TRUE
DGKB	0.261095	0.779487	0.386648	0.0589868	TRUE
MAP2K6	0.260672	0.324238	0.152309	0.0237846	TRUE
NR2E1	0.259116	0.92767	0.27989	0.0364471	TRUE
FBLN1	0.258382	0.431333	0.146858	0.0596234	TRUE
AXIN2	0.258064	0.707747	0.167875	0.0223935	TRUE	Wnt
NDRG4	0.25611	0.181615	0.0699208	0.170071	TRUE
NCKAP5	0.255865	0.973212	0.144606	0.0552631	TRUE
MAML3	0.255602	0.128886	0.283189	0.0146197	TRUE	Notch
GNG10	0.254545	0.283876	0.302589	0.0271547	TRUE
NRARP	0.254345	0.769008	0.180593	0.0122169	TRUE
NEGR1	0.253347	0.522705	0.595861	0.0279303	TRUE
PANK1	0.253317	0.805756	0.131445	0.0154325	TRUE
FRMD4A	0.253192	0.733245	0.418701	0.103194	TRUE
KCNIP3	0.253151	0.717019	0.214571	0.0336911	TRUE
MAFB	0.252915	0.0484692	0.106859	0.218732	TRUE
VCAN	0.25272	0.162212	0.249235	0.443795	TRUE
SMPD2	0.251809	0.836669	0.214387	0.025196	TRUE
FAM184A	0.251632	0.890741	0.123356	0.0560223	TRUE
FZD5	0.251394	0.923237	0.147241	0.0283968	TRUE	Wnt
FRZB	0.25048	0.555936	0.133487	0.0767738	TRUE	Wnt
FUCA2	0.250191	0.920617	0.059605	0.133975	TRUE
KCNK10	0.249933	0.402063	0.140527	0.0204603	TRUE
GLDC	0.249695	0.949782	0.21079	0.0660644	TRUE
SEMA5A	0.249405	0.195667	0.0760228	0.215206	TRUE	Wnt
ELMO1	0.249205	0.017987	0.104902	0.164139	TRUE
GPR137B	0.248735	0.343868	0.147347	0.168478	TRUE
ENDOG	0.248388	0.835616	0.0727308	0.124421	TRUE
RCAN2	0.24781	0.538651	0.283898	0.0349068	TRUE
ADD2	0.247754	0.00835868	0.13578	0.0901501	TRUE
BMPER	0.247618	0.700302	0.143722	0.0310265	TRUE	BMP
GLI3	0.247359	0.937754	0.185694	0.0275743	TRUE
LGR4	0.24624	0.827396	0.160849	0.049933	TRUE	Wnt
DOCK7	0.246074	0.28503	0.404985	0.114601	TRUE
B3GALT1	0.244949	0.652343	0.404453	0.0280777	TRUE
SORBS2	0.244393	0.149306	0.155025	0.0552175	TRUE	Notch
FBXO32	0.244102	0.157692	0.0981692	0.187393	TRUE
LZTS1	0.244091	0.165893	0.264931	0.0582697	TRUE
CARD19	0.243836	0.890751	0.0609214	0.168768	TRUE
PRKAR1B	0.243486	0.0915876	0.0615865	0.124749	TRUE
FKBP5	0.243384	0.138208	0.0564108	0.204889	TRUE
TCP11L2	0.243313	0.483223	0.18356	0.0131831	FALSE
CREG1	0.243243	0.894018	0.200538	0.11281	FALSE
HJURP	0.243223	0.378281	0.277585	0.0212749	FALSE
RNF215	0.242496	0.726578	0.213138	0.016981	FALSE
DPYSL5	0.242488	0.0224531	0.214709	0.117277	FALSE
DDHD1	0.242305	0.880392	0.230524	0.0929589	FALSE
CACNA2D1	0.242224	0.437595	0.142895	0.052534	FALSE
LPCAT3	0.242076	0.936461	0.154225	0.0809062	FALSE
ARL6IP4	0.241928	0.356355	0.296304	0.532457	FALSE
CACNB2	0.241342	0.414991	0.126601	0.0150766	FALSE
XYLT1	0.240952	0.870664	0.155078	0.0470878	FALSE
ABHD17C	0.240017	0.321105	0.173481	0.0591638	FALSE
MYO18A	0.239905	0.5419	0.237094	0.016326	FALSE
TOX	0.23969	0.709865	0.315684	0.0634988	FALSE
B4GALT6	0.239571	0.59469	0.155467	0.0135165	FALSE
LUZP2	0.238628	0.812175	0.721895	0.10622	FALSE
NLK	0.238094	0.120808	0.337723	0.0645432	FALSE
C21orf91	0.237118	0.374102	0.127887	0.0204434	FALSE
PYGB	0.236762	0.939804	0.367702	0.169632	FALSE
TPRKB	0.236733	0.835763	0.342862	0.320823	FALSE
TMEM100	0.236462	0.984231	0.191775	0.214949	FALSE	BMP
KIF5A	0.235811	0.0444865	0.161466	0.113157	FALSE
ASPHD2	0.235664	0.553826	0.150956	0.0267776	FALSE
GPC1	0.235383	0.233871	0.108651	0.328795	FALSE
CPNE2	0.235225	0.889077	0.151814	0.190535	FALSE
CYBA	0.234599	0.929158	0.320378	0.221567	FALSE
MFAP3	0.232932	0.367532	0.173951	0.0143489	FALSE
PHACTR3	0.232704	0.616108	0.262582	0.115643	FALSE
CNTFR	0.232637	0.789114	0.507361	0.131926	FALSE
NICN1	0.231951	0.410218	0.194447	0.0393551	FALSE
ADPRH	0.231186	0.611701	0.36093	0.0120455	FALSE
SYBU	0.231022	0.966654	0.17267	0.0858062	FALSE
MYT1	0.229842	0.0314405	0.201066	0.0975824	FALSE
ARSK	0.22974	0.879978	0.128771	0.0412072	FALSE
BSCL2	0.229363	0.473153	0.206076	0.0169642	FALSE
PXMP2	0.228217	0.942521	0.147976	0.180294	FALSE
FKBP1C	0.228195	0.342645	0.98058	0.0708711	FALSE
DTX1	0.227959	0.674272	0.154062	0.0320568	FALSE	Notch
EPAS1	0.227892	0.987417	0.0738869	0.177553	FALSE
DSCAML1	0.227469	0.145507	0.255793	0.0382895	FALSE
CDH10	0.22735	0.951632	0.172887	0.0541367	FALSE
LRRC4C	0.226977	0.906251	0.149817	0.182172	FALSE
DCC	0.226013	0.341678	0.181136	0.0486303	FALSE
OAT	0.225942	0.960954	0.193527	0.177003	FALSE
FNBP1	0.225636	0.911174	0.23058	0.179447	FALSE
G0S2	0.225289	0.487362	0.07135	0.128379	FALSE
CTNNA2	0.224293	0.288933	0.5893	0.088733	FALSE
ADGRB1	0.224194	0.759528	0.20411	0.0811064	FALSE
BCAT1	0.223822	0.128598	0.0769157	0.208225	FALSE
GRHPR	0.223419	0.895631	0.0836261	0.411249	FALSE
SIPA1L1	0.222699	0.197901	0.296148	0.114282	FALSE
BTBD17	0.222029	0.865414	0.483787	0.0852478	FALSE
OLFM2	0.221515	0.215777	0.0751419	0.258937	FALSE
FUOM	0.22129	0.748248	0.123002	0.0407315	FALSE
ACTL6B	0.220901	0.0303037	0.135865	0.0608797	FALSE
FRAT2	0.220748	0.110602	0.169221	0.028652	FALSE
SH3YL1	0.220256	0.160609	0.0608577	0.133213	FALSE
KCNN2	0.220145	0.600581	0.381501	0.0324832	FALSE
TMEFF2	0.219655	0.269122	0.073556	0.153795	FALSE
PLXNC1	0.219369	0.652605	0.139686	0.0234865	FALSE
RNF122	0.219286	0.11756	0.151546	0.0349623	FALSE
ATCAY	0.218352	8.78085e-05	0.0624655	0.184486	FALSE
PIPOX	0.218228	0.584332	0.198208	0.0636576	FALSE
SLC2A1	0.217177	0.929514	0.0578023	0.168226	FALSE
PURG	0.216678	0.370088	0.173439	0.0219493	FALSE
C8orf37	0.216246	0.807959	0.153388	0.0174659	FALSE
BPHL	0.216246	0.802905	0.181251	0.116842	FALSE
OLIG1	0.216193	0.759786	0.110691	0.705098	FALSE
MEIS1	0.215672	0.223439	0.144637	0.0510234	FALSE
CADM2	0.215378	0.631081	0.634204	0.414631	FALSE
TUBB4A	0.21507	0.0567628	0.160617	0.14694	FALSE
CDK14	0.214924	0.229825	0.318802	0.0919143	FALSE
NUPR1	0.214874	0.418336	0.127413	0.291	FALSE
TAX1BP3	0.214868	0.189601	0.216033	0.202021	FALSE
C4orf48	0.214771	0.214542	1.09178	0.737642	FALSE
HACD2	0.214635	0.828994	0.236089	0.104075	FALSE
BCAR3	0.214612	0.878153	0.148657	0.0239096	FALSE
BOP 1,00	0.214536	0.526979	0.0870721	0.142954	FALSE
ZC3H12C	0.214443	0.182318	0.172098	0.0426808	FALSE
TPPP3	0.214243	0.937613	0.1234	0.255135	FALSE
MT1A	0.21418	0.822276	2.07831	0.0565755	FALSE
GSTM2	0.214133	0.279383	0.164042	0.052692	FALSE
OGFOD3	0.213682	0.814152	0.115181	0.141926	FALSE
GGH	0.213499	0.821894	0.326607	0.247158	FALSE
NRXN1	0.21345	0.750474	1.08434	0.263149	FALSE
RTN1	0.213035	0.248933	1.65891	0.207479	FALSE
EPHB1	0.212855	0.80171	0.130191	0.111758	FALSE
C3orf70	0.212439	0.412582	0.147257	0.128446	FALSE
PHKG1	0.212095	0.988824	0.165135	0.117638	FALSE
CBR3	0.211784	0.710358	0.244319	0.0734258	FALSE
LIN9	0.211767	0.156849	0.133753	0.0212107	FALSE
SWT1	0.211586	0.516278	0.263068	0.0195123	FALSE
WDR17	0.21158	0.960512	0.162893	0.0252901	FALSE
PPARGC1A	0.211564	0.964341	0.168411	0.0210505	FALSE
TMEM65	0.211454	0.271277	0.213938	0.0502907	FALSE
HEY2	0.211119	0.741436	0.138443	0.0570407	FALSE	Notch
ST3GAL4	0.21071	0.751581	0.410571	0.0841942	FALSE
CDC25A	0.210486	0.147911	0.137501	0.0229177	FALSE
ADAM23	0.210452	0.860707	0.222077	0.057375	FALSE
KBTBD11	0.210362	0.89068	0.215723	0.0451989	FALSE
EPHA4	0.210035	0.230904	0.329354	0.0842697	FALSE
C9orf64	0.209476	0.516101	0.157521	0.0487538	FALSE
USP53	0.208876	0.83422	0.138738	0.0633188	FALSE
KCNC1	0.208816	0.233216	0.177985	0.0212195	FALSE
SLC1A4	0.208689	0.875577	0.153428	0.0475991	FALSE
TTC39C	0.20823	0.0830076	0.14887	0.0604313	FALSE
TTC4	0.208089	0.508513	0.276981	0.0158338	FALSE
ETV1	0.207872	0.123113	0.484831	0.590666	FALSE
LGI4	0.207685	0.974993	0.136471	0.0325519	FALSE
C9orf40	0.207397	0.288648	0.412347	0.0353117	FALSE
LSAMP	0.207253	0.851459	0.86565	0.37637	FALSE
BACH1	0.206751	0.15751	0.150099	0.0841195	FALSE
TIGD2	0.206303	0.600846	0.159757	0.0170887	FALSE
ANKRD6	0.206127	0.429131	0.256884	0.0587923	FALSE	Wnt
ANGPTL4	0.205875	0.788112	0.101463	0.152712	FALSE
ENHO	0.205752	0.80205	0.55941	0.206606	FALSE	Notch
B3GNT5	0.205469	0.109899	0.174319	0.0693081	FALSE
SLC35A2	0.205328	0.858897	0.156084	0.083683	FALSE
PLXNA2	0.205214	0.120893	0.274346	0.0533979	FALSE
ATP2B2	0.205142	0.5393	0.136857	0.0368917	FALSE
WSCD1	0.204743	0.896337	0.286884	0.173947	FALSE
SNTB1	0.204644	0.58577	0.130337	0.0222812	FALSE
PAIP2B	0.204541	0.344936	0.167915	0.0207553	FALSE
S100A4	0.204516	0.921687	0.127601	0.105868	FALSE
IGSF3	0.204274	0.341689	0.15281	0.0512691	FALSE
ENPP2	0.204241	0.661915	0.175986	0.0195788	FALSE
DIAPH3	0.203589	0.725861	0.128837	0.0228051	FALSE
PPM1L	0.203587	0.143503	0.183933	0.0446473	FALSE
ARHGAP5	0.203533	0.849939	0.213302	0.231276	FALSE
PDE4D	0.203448	0.227347	0.175725	0.0838735	FALSE
GNB4	0.203245	0.160769	0.0622886	0.2057	FALSE
CRLF3	0.203122	0.731804	0.227741	0.0531557	FALSE
SMOC1	0.202489	0.152476	0.121446	0.221389	FALSE
CLIC4	0.202437	0.224675	0.340207	0.332523	FALSE
ENC1	0.202209	0.69364	0.0545315	0.213654	FALSE
SEPHS2	0.201701	0.428502	0.133474	0.0835955	FALSE
SLC35D1	0.201391	0.830812	0.126118	0.037086	FALSE
HACD1	0.201101	0.592799	0.161122	0.0365231	FALSE
RNF182	0.201003	0.601882	0.141015	0.039964	FALSE
RNF19A	0.200991	0.317927	0.112606	0.194103	FALSE
GLRB	0.20098	0.784166	0.128027	0.0700066	FALSE
SLC20A1	0.200976	0.695219	0.147263	0.143443	FALSE
UNC79	0.20089	0.145966	0.152347	0.0293154	FALSE
UBXN8	0.200755	0.417249	0.263309	0.0635415	FALSE
HYPK	0.200582	0.301911	0.475236	0.0597443	FALSE
ZNF280C	0.200451	0.491396	0.159254	0.0175751	FALSE
TP53I11	0.20041	0.0144017	0.195281	0.0404116	FALSE
DLGAP1	0.199953	0.646676	0.368977	0.0988063	FALSE
IQSEC1	0.199902	0.837111	0.171596	0.063778	FALSE
MTCL1	0.199317	0.223367	0.128433	0.0362321	FALSE
RAMP2	0.199297	0.871964	0.0890171	0.151169	FALSE
ZNF367	0.199257	0.381036	0.134721	0.0326428	FALSE
ZSWIM6	0.199164	0.141293	0.177801	0.10298	FALSE
RNF217	0.198905	0.558467	0.123169	0.026969	FALSE
PLEKHG1	0.198883	0.76379	0.156529	0.0365728	FALSE
SLAIN1	0.198629	0.0737713	0.312606	0.212906	FALSE
CHAF1B	0.198303	0.143358	0.128051	0.0380891	FALSE
APOC1	0.198269	0.953537	0.0744109	0.423709	FALSE
AKAP12	0.198064	0.355811	0.0832284	0.399424	FALSE
COX10	0.197963	0.688722	0.149006	0.0402112	FALSE
CEP83	0.197903	0.310254	0.237337	0.0589902	FALSE
MAOA	0.197878	0.683505	0.163744	0.0281009	FALSE
SAMD14	0.197777	0.139209	0.255962	0.0519903	FALSE
CACNG4	0.197683	0.136107	0.156293	0.0817979	FALSE
MIF4GD	0.197652	0.933759	0.141031	0.137701	FALSE
SLC27A1	0.197609	0.910653	0.526943	0.0711443	FALSE
RCN3	0.19752	0.701571	0.179543	0.0405524	FALSE
NINJ1	0.197483	0.823959	0.119607	0.254195	FALSE
FBRSL1	0.197481	0.597685	0.475759	0.0560077	FALSE
FOXN2	0.19741	0.67053	0.120333	0.13045	FALSE
SWAP70	0.197317	0.92298	0.12272	0.0999747	FALSE
ASTN1	0.197114	0.318672	0.330057	0.089386	FALSE
NCAN	0.197	0.429577	0.848475	0.177212	FALSE
ACACA	0.196995	0.561606	0.251881	0.0729167	FALSE
CNNM3	0.196649	0.592098	0.133329	0.0182979	FALSE
RORB	0.196515	0.817898	0.955519	0.0553462	FALSE
NEDD4	0.196512	0.385694	1.46244	0.0268672	FALSE
NR2F2	0.196507	0.425506	0.198709	0.0782112	FALSE
PYGL	0.196479	0.981292	0.0603157	0.132005	FALSE
DCXR	0.19628	0.92685	0.100222	0.443307	FALSE
ABHD6	0.196244	0.787792	0.164961	0.0730971	FALSE
ARMCX2	0.195871	0.192756	0.146547	0.123803	FALSE
PPM1E	0.195827	0.331797	0.147218	0.0242408	FALSE
TMTC2	0.195785	0.465903	0.193645	0.0441956	FALSE
CHI3L1	0.195648	0.981308	0.102852	0.625075	FALSE
PARD3B	0.195584	0.872185	0.176475	0.03058	FALSE
CDCA7L	0.195158	0.09479	0.0741486	0.176796	FALSE
LIX1	0.195147	0.804067	0.473777	0.0700193	FALSE
PFKP	0.195127	0.676168	0.0753719	0.158738	FALSE
RAB12	0.194969	0.417975	0.310522	0.0521758	FALSE
RASA2	0.194806	0.729231	0.376478	0.0518527	FALSE
ACTN1	0.194634	0.407405	0.0613637	0.257679	FALSE
C11orf54	0.194464	0.718437	0.24328	0.105206	FALSE
WBP1	0.194399	0.287436	0.300114	0.0139286	FALSE
PGM2L1	0.194318	0.0941177	0.068841	0.360819	FALSE
LRP11	0.194293	0.269257	0.144757	0.0364074	FALSE
THAP3	0.194263	0.700197	0.253248	0.0968129	FALSE
PPP2R2B	0.194119	0.960293	0.272518	0.247741	FALSE
ATL2	0.19405	0.727653	0.17338	0.0430231	FALSE
IDE	0.193954	0.682946	0.164695	0.0302759	FALSE
TADA2A	0.193827	0.52438	0.137212	0.0500404	FALSE
TAF1A	0.193697	0.242463	0.162989	0.039035	FALSE
MFAP3L	0.19364	0.915456	0.128645	0.0397972	FALSE
SDC2	0.193234	0.932709	0.32673	0.136612	FALSE
SIK3	0.193194	0.753007	0.326434	0.0904427	FALSE
ITGB5	0.193159	0.974486	0.138662	0.0332618	FALSE
IDNK	0.193134	0.334908	0.239958	0.063243	FALSE
MAGI3	0.193044	0.550263	0.140302	0.0463385	FALSE
SGIP1	0.192881	0.541097	0.307177	0.0547567	FALSE
PPP1R18	0.192794	0.0970013	0.0680184	0.138847	FALSE
POU3F4	0.192761	0.285301	0.48639	0.0778683	FALSE
C2orf72	0.192742	0.902755	0.253779	0.0455718	FALSE
GRAMD4	0.192669	0.630658	0.123902	0.038029	FALSE
GAA	0.192599	0.876868	0.18554	0.138954	FALSE
BCL2	0.192465	0.827329	0.256468	0.0283983	FALSE
PHLDA1	0.192384	0.734707	0.172764	0.792999	FALSE
ZNF407	0.192325	0.302905	0.131478	0.0204983	FALSE
C12orf73	0.192228	0.574479	0.179651	0.115724	FALSE
MEX3D	0.192181	0.123732	0.254817	0.0653512	FALSE
FRMD4B	0.192033	0.205664	0.264622	0.060167	FALSE
TIMP4	0.191953	0.989012	0.0773978	0.124972	FALSE
ECI1	0.191736	0.850327	0.47208	0.219665	FALSE
PDLIM7	0.191665	0.18774	0.21265	0.18085	FALSE
GOLM1	0.191446	0.123291	0.126768	0.393377	FALSE
ASAP1	0.191319	0.198169	0.41453	0.215117	FALSE
KLHL9	0.191021	0.376201	0.436694	0.0774524	FALSE
BACH2	0.19084	0.391116	0.212495	0.0319071	FALSE
C11orf95	0.190765	0.182293	0.175051	0.0541704	FALSE
MSRA	0.190419	0.147623	0.136451	0.206554	FALSE
PGM1	0.190254	0.965783	0.111326	0.21262	FALSE
TMEM120A	0.190237	0.523372	0.109167	0.122526	FALSE
DCLK1	0.190203	0.538596	0.978808	0.172538	FALSE
GINS4	0.189491	0.404037	0.163813	0.036632	FALSE
RTN2	0.189486	0.141706	0.208528	0.0346803	FALSE
EMP1	0.189405	0.589152	0.0697834	0.237774	FALSE
MYO6	0.189065	0.884788	0.431494	0.208602	FALSE
IZUMO4	0.189051	0.921776	0.183673	0.0363473	FALSE
SCG3	0.188624	0.70696	1.04193	0.521065	FALSE
CISD3	0.188532	0.713396	0.154563	0.104799	FALSE
JAKMIP2	0.188224	0.175805	0.174648	0.179501	FALSE
AKAP7	0.188074	0.743847	0.30224	0.161598	FALSE
PACSIN3	0.187644	0.840023	0.228563	0.0324272	FALSE
MYCL	0.187485	0.109098	0.21217	0.0254759	FALSE
TONSL	0.187281	0.56669	0.230878	0.0193037	FALSE
FAM13C	0.187087	0.717861	0.243313	0.0622538	FALSE
ZNF711	0.187026	0.047679	0.0939217	0.148127	FALSE
CYFIP2	0.186851	0.0781291	0.0787463	0.130654	FALSE
INPP5F	0.186814	0.261678	0.369741	0.0408018	FALSE
EMP2	0.186497	0.720527	0.377257	0.104882	FALSE
RAP1GAP	0.186447	0.773783	0.126574	0.0450641	FALSE
ABR	0.186386	0.708723	0.195346	0.105884	FALSE
NDE1	0.186345	0.776079	0.15768	0.060693	FALSE
SEZ6L2	0.186297	0.0304145	0.0774861	0.26762	FALSE
SEZ6	0.186083	0.141855	0.174427	0.11704	FALSE
CASP3	0.185931	0.104352	0.190316	0.157253	FALSE
USF1	0.185866	0.321635	0.260609	0.0463882	FALSE
P3H4	0.185686	0.898273	0.128486	0.13561	FALSE
C1orf53	0.185418	0.573768	0.129987	0.0573522	FALSE
PHYHIPL	0.18536	0.821011	0.425375	0.331624	FALSE
PRKCA	0.185232	0.290427	0.141273	0.17692	FALSE
VTI1A	0.185221	0.534676	0.141084	0.0385778	FALSE
NHSL1	0.185123	0.42063	0.157614	0.0868465	FALSE
HEBP1	0.185109	0.961222	0.129952	0.111123	FALSE
TEF	0.185081	0.551313	0.260008	0.0279882	FALSE
PLEKHA5	0.184996	0.295793	0.169148	0.0978913	FALSE
HIVEP3	0.184633	0.71969	0.250052	0.0843887	FALSE
HEXB	0.18463	0.872911	0.129101	0.233456	FALSE
LDB1	0.184549	0.406934	0.187916	0.022498	FALSE
PICK1	0.184133	0.509752	0.14497	0.0456022	FALSE
TOM1L1	0.183956	0.856344	0.207171	0.0353785	FALSE
MAOB	0.183931	0.925522	0.173626	0.132182	FALSE
FGF14	0.183879	0.557416	0.167101	0.0882366	FALSE
TNS3	0.183832	0.811926	0.172562	0.0842717	FALSE
TUBGCP5	0.183787	0.48725	0.154556	0.0410166	FALSE
PCCA	0.183679	0.720373	0.132289	0.052188	FALSE
PID1	0.183163	0.711465	0.265643	0.162347	FALSE
CHST11	0.183097	0.775991	0.0526764	0.148097	FALSE
SOX8	0.183033	0.705105	0.29736	0.34274	FALSE
TWSG1	0.182758	0.301347	0.0829817	0.126739	FALSE	BMP
THSD7A	0.182658	0.16405	0.0537077	0.175857	FALSE
ALG11	0.182621	0.494508	0.127548	0.0188542	FALSE
KIAA1958	0.182564	0.145771	0.142312	0.0737743	FALSE
TET1	0.182379	0.443852	0.188581	0.0532739	FALSE
TMEM123	0.182347	0.171932	0.173624	0.336053	FALSE
CELF3	0.182239	0.0439202	0.204496	0.069895	FALSE
TRIM9	0.18202	0.932379	0.222784	0.356171	FALSE
SRC	0.181957	0.494842	0.13459	0.032396	FALSE	Notch
PPP1R12B	0.181922	0.230815	0.151729	0.0639875	FALSE
ABCA5	0.181787	0.76209	0.170726	0.0570598	FALSE
KHDRBS3	0.181776	0.172949	0.37152	0.330616	FALSE
SLC25A33	0.181704	0.814967	0.16551	0.167202	FALSE
C1orf198	0.181614	0.724009	0.460906	0.091771	FALSE
ACVR2B	0.181475	0.195135	0.226057	0.0415822	FALSE	BMP
GYG1	0.181298	0.918128	0.107403	0.16435	FALSE
CLYBL	0.181279	0.911695	0.13777	0.0264322	FALSE
C2orf76	0.181272	0.256793	0.093583	0.128435	FALSE
C11orf68	0.181223	0.439124	0.128403	0.070898	FALSE
RCOR2	0.18121	0.238401	0.196814	0.104502	FALSE
SNX14	0.181173	0.77851	0.125053	0.135084	FALSE
NT5M	0.180972	0.536421	0.129435	0.035019	FALSE
AMER2	0.18094	0.36543	0.324156	0.129052	FALSE	Wnt
SPNS1	0.18055	0.614858	0.153315	0.205132	FALSE
MTUS1	0.18053	0.424558	0.133658	0.0724957	FALSE
ALKBH8	0.180422	0.347481	0.1634	0.0275947	FALSE
FLNA	0.180243	0.270702	0.204877	0.288447	FALSE
TDRKH	0.180241	0.375403	0.192314	0.0216002	FALSE
PTS	0.18019	0.679105	0.33754	0.308076	FALSE
NFASC	0.18017	0.744421	0.0558824	0.137462	FALSE
WWC1	0.180166	0.871898	0.150817	0.0335768	FALSE
SRGAP2	0.180114	0.272456	0.474791	0.0771113	FALSE
GPR19	0.17998	0.60428	0.219914	0.038727	FALSE
PTP4A3	0.179777	0.718787	0.0919881	0.138443	FALSE
NELL2	0.179688	0.2096	0.296283	0.103643	FALSE
DENND1A	0.179658	0.712274	0.305256	0.0338167	FALSE
POLK	0.179557	0.803268	0.051068	0.130963	FALSE
OGFRL1	0.179523	0.466165	0.126777	0.123471	FALSE
CUEDC1	0.179514	0.717729	0.189237	0.0933264	FALSE
RDH14	0.179069	0.785446	0.130394	0.133569	FALSE
DPP6	0.178881	0.289023	0.0876538	0.243404	FALSE
RIC1	0.178856	0.516436	0.167325	0.0217796	FALSE
PEX7	0.17882	0.742107	0.157314	0.051666	FALSE
C20orf194	0.178539	0.574902	0.484634	0.0868796	FALSE
FCGRT	0.17846	0.959496	0.0655508	0.273561	FALSE
ZNRF3	0.178104	0.782715	0.317992	0.0431759	FALSE	Wnt
PAX6	0.178021	0.568875	0.305162	0.06855	FALSE
CPQ	0.177893	0.907382	0.173418	0.0764633	FALSE
PDPN	0.177874	0.956965	0.238208	0.39578	FALSE
GNAO1	0.177835	0.605085	0.844925	0.100169	FALSE
UVSSA	0.177828	0.563776	0.164031	0.0253991	FALSE
CASP8AP2	0.177512	0.28229	0.161008	0.108141	FALSE
BCL9L	0.177434	0.407613	0.129008	0.0320642	FALSE
CADM1	0.177418	0.730475	0.474255	0.298116	FALSE
LYSMD2	0.177306	0.784236	0.213613	0.0924819	FALSE
CDK17	0.177169	0.261959	0.259792	0.0769905	FALSE
FARP1	0.177134	0.637256	0.247815	0.127372	FALSE
DUSP8	0.177086	0.0457268	0.211886	0.0611847	FALSE
AP3B2	0.176994	0.347901	0.162063	0.0347434	FALSE
EPB41	0.176879	0.344269	0.184901	0.0535391	FALSE
SNN	0.176841	0.160564	0.25691	0.201887	FALSE
SLC25A29	0.176478	0.723696	0.0555978	0.140162	FALSE
SEMA5B	0.176452	0.652132	0.168463	0.0653076	FALSE
OPHN1	0.17636	0.387618	0.217606	0.113318	FALSE
UPP1	0.176314	0.874651	0.0776544	0.174892	FALSE
POLA1	0.176234	0.194574	0.255361	0.0380337	FALSE
TMEM176B	0.176055	0.632016	0.407927	0.23187	FALSE
NEK7	0.175935	0.808749	0.14946	0.0615495	FALSE
KIZ	0.175922	0.469354	0.18228	0.162193	FALSE
MFGE8	0.175858	0.88789	1.23742	0.19496	FALSE
CAMK1D	0.175797	0.682833	0.211046	0.0657986	FALSE
IFNGR1	0.175756	0.864441	0.126815	0.192444	FALSE
NETO2	0.175707	0.166794	0.157208	0.143592	FALSE
DOCK11	0.175607	0.247426	0.176308	0.0289406	FALSE
GPRASP1	0.175563	0.47724	0.122149	0.0309418	FALSE
USP13	0.175534	0.322046	0.128719	0.0552562	FALSE
FUT8	0.175413	0.770116	0.148566	0.0816	FALSE
SPR	0.175245	0.709544	0.241749	0.0466043	FALSE
RNF165	0.175227	0.053019	0.213882	0.0940913	FALSE	BMP
NAP1L5	0.1751	0.815421	0.192913	0.125831	FALSE
LAPTM4B	0.174959	0.763335	0.154973	0.482678	FALSE
YPEL1	0.174913	0.0803597	0.193543	0.0635157	FALSE
PLAT	0.174904	0.443377	0.0859693	0.172128	FALSE
LRP8	0.17485	0.260104	0.373863	0.0487131	FALSE
BTBD9	0.174595	0.363988	0.22696	0.0258406	FALSE
TPST1	0.174331	0.424683	0.095381	0.236074	FALSE
PAM	0.174306	0.374476	0.389147	0.195416	FALSE
LARS2	0.174248	0.678278	0.166137	0.0308328	FALSE
SMCO4	0.174065	0.460546	0.124312	0.0361873	FALSE
GPD2	0.173952	0.765908	0.202055	0.0707221	FALSE
IQGAP1	0.173531	0.367544	0.25097	0.171569	FALSE
SLC16A2	0.173254	0.854382	0.177544	0.0448478	FALSE
PLS3	0.173249	0.48312	0.131479	0.133164	FALSE
CYFIP1	0.17323	0.65191	0.301912	0.107646	FALSE
KCNJ10	0.1732	0.926129	0.175457	0.0785443	FALSE
ARL 6,00	0.17313	0.590211	0.203181	0.0278392	FALSE
SLC6A6	0.172942	0.406801	0.169985	0.0500848	FALSE
MPND	0.172915	0.297089	0.330026	0.0421695	FALSE
PHYH	0.172902	0.829357	0.282763	0.111909	FALSE
CDKN2D	0.172855	0.451331	0.151964	0.112997	FALSE
RASA3	0.172825	0.823209	0.123059	0.0488294	FALSE
VOPP1	0.172643	0.172585	0.0882887	0.424321	FALSE
SLC35F6	0.172592	0.839497	0.0661132	0.129939	FALSE
L3MBTL3	0.172457	0.42351	0.160792	0.0246459	FALSE
PRSS23	0.172414	0.642666	0.158339	0.108398	FALSE
ARL4D	0.172252	0.0380788	0.178307	0.144827	FALSE
KLF15	0.172196	0.95124	0.17528	0.0452586	FALSE
PMM1	0.172175	0.796128	0.555252	0.155528	FALSE
ILDR2	0.171938	0.763725	0.159814	0.0881749	FALSE
PDLIM4	0.17187	0.913191	0.478568	0.16941	FALSE
MMD	0.171713	0.5679	0.0882443	0.143826	FALSE
C9orf85	0.17167	0.413399	0.195342	0.0743517	FALSE
FAM214A	0.171423	0.428381	0.147838	0.0608451	FALSE
C15orf61	0.171271	0.551314	0.261132	0.129007	FALSE
EFR3B	0.171258	0.61955	0.12326	0.0679619	FALSE
ARL 15,00	0.17124	0.378618	0.142587	0.0390943	FALSE
KALRN	0.171096	0.313518	0.193302	0.0657167	FALSE
MID1IP1	0.170952	0.854955	0.644009	0.201739	FALSE
MARCKS	0.170883	0.245529	1.85541	1.17176	FALSE
CRY2	0.170693	0.709426	0.148117	0.036215	FALSE
SORBS3	0.170644	0.900233	0.0510171	0.127788	FALSE
FAM110B	0.170622	0.159281	0.227829	0.215374	FALSE
ADAM9	0.170509	0.360839	0.0738611	0.228106	FALSE
FLNB	0.170335	0.271267	0.127334	0.0460149	FALSE
ELOVL4	0.170321	0.373608	0.123024	0.0610386	FALSE
CROT	0.170266	0.871654	0.320278	0.101148	FALSE
DOK5	0.170119	0.940386	0.103614	0.188654	FALSE
SCARA3	0.1701	0.998198	0.156876	0.121604	FALSE
PGP	0.169989	0.725092	0.469937	0.158594	FALSE
RALGPS2	0.169827	0.484477	0.36221	0.0417273	FALSE
MRPL38	0.169771	0.481226	0.237497	0.0250547	FALSE
GAS1	0.16976	0.772653	0.434136	0.155301	FALSE	Smoothened
HAGHL	0.169741	0.704588	0.165909	0.0965106	FALSE
SERPINH1	0.169604	0.899584	0.247376	0.26006	FALSE
S100A11	0.169599	0.360638	0.143639	0.504141	FALSE
TMEM97	0.169568	0.684664	0.114689	0.18153	FALSE
FGFR1	0.169455	0.889426	0.212704	0.174673	FALSE
TMEM243	0.16945	0.654203	0.222489	0.123732	FALSE
SEMA4B	0.169365	0.534795	0.186778	0.0456101	FALSE
TPCN1	0.169112	0.909882	0.145721	0.0405246	FALSE
EFEMP1	0.168961	0.999283	0.068382	0.232045	FALSE
CD82	0.168878	0.882245	0.0836274	0.233132	FALSE
NAV2	0.168668	0.747184	0.182006	0.187654	FALSE
NR3C1	0.168497	0.890322	0.254685	0.196953	FALSE
CHN1	0.168473	0.265973	0.16159	0.189575	FALSE
FAM181B	0.168409	0.790006	0.20981	0.339548	FALSE
TMEM87B	0.168314	0.389461	0.132438	0.0314002	FALSE
PARD6G	0.168279	0.225091	0.216729	0.028563	FALSE
AK1	0.168062	0.62469	0.0969346	0.277142	FALSE
PDK2	0.168025	0.812658	0.133142	0.0949008	FALSE
RND2	0.167977	0.374412	0.181329	0.262794	FALSE
MGAT5	0.167643	0.577462	0.296611	0.0496897	FALSE
KCTD6	0.167604	0.79808	0.141184	0.0893527	FALSE	Smoothened
PLXNB1	0.167568	0.766807	0.204001	0.0877931	FALSE
CLCN4	0.167556	0.402214	0.372856	0.0412679	FALSE
PIGS	0.167441	0.817992	0.124516	0.127064	FALSE
MFN1	0.167351	0.767378	0.207986	0.0798074	FALSE
DAB2IP	0.167294	0.47722	0.144092	0.0419548	FALSE	Wnt
SNX10	0.167177	0.521405	0.211376	0.177789	FALSE
NUDT22	0.167081	0.775048	0.0637827	0.142379	FALSE
PTAR1	0.166885	0.830231	0.153962	0.137052	FALSE
LRCH2	0.166793	0.283057	0.178103	0.0421569	FALSE
VCL	0.166734	0.737334	0.178669	0.0851931	FALSE
UGP2	0.166714	0.87185	0.537884	0.324098	FALSE
HOMER2	0.166673	0.358668	0.126508	0.0319692	FALSE
PLCB1	0.166261	0.690342	0.177647	0.105619	FALSE
TMEM135	0.166038	0.547616	0.151857	0.0259065	FALSE
GDPD1	0.165996	0.288	0.328844	0.05891	FALSE
FGFR2	0.165907	0.664609	0.278821	0.0307383	FALSE	Wnt
CRMP1	0.165825	0.0337735	0.175525	0.381944	FALSE
AGRN	0.165705	0.411276	0.137147	0.0926656	FALSE
SEMA6D	0.165682	0.64127	0.189287	0.107097	FALSE
BCL11A	0.165668	0.0569632	0.376516	0.0601449	FALSE
NAT14	0.165541	0.756365	0.113978	0.153678	FALSE
MOB3B	0.165502	0.136041	0.200721	0.097014	FALSE
GDAP1	0.16541	0.0979107	0.217512	0.148194	FALSE
TSPAN12	0.165399	0.902597	0.324537	0.12836	FALSE
GRIK2	0.165289	0.399106	0.31309	0.0701056	FALSE
HADH	0.165272	0.853722	0.316325	0.150011	FALSE
PARP6	0.165188	0.152376	0.238784	0.097054	FALSE
DCHS1	0.165187	0.207465	0.125241	0.065642	FALSE
SLC7A11	0.165154	0.966892	0.183567	0.0489544	FALSE
EFNB1	0.165126	0.319796	0.210903	0.0710087	FALSE
GTF2I	0.165102	0.511497	0.468386	0.56847	FALSE
CEBPB	0.165069	0.830548	0.157698	0.326459	FALSE
PFAS	0.165049	0.600002	0.179631	0.0363542	FALSE
OCRL	0.165049	0.562514	0.126898	0.0367914	FALSE
CEP70	0.165032	0.318028	0.149393	0.0735063	FALSE
STOX2	0.164918	0.45276	0.501842	0.0706226	FALSE
AFAP1	0.164867	0.18222	0.256745	0.0902716	FALSE
SHISA5	0.164786	0.82996	0.0800575	0.249546	FALSE
ZNF354C	0.164763	0.383255	0.152852	0.030613	FALSE
CGRRF1	0.164722	0.758251	0.177229	0.13515	FALSE
NBEA	0.164586	0.186231	0.405542	0.0636367	FALSE
EPS15	0.164504	0.818284	0.331493	0.104648	FALSE
DIP2C	0.164441	0.223516	0.325821	0.0637396	FALSE
AFF3	0.164321	0.180223	0.213496	0.0531228	FALSE
RAB33B	0.164185	0.562318	0.15356	0.0351111	FALSE
PTCH1	0.164179	0.729435	0.294741	0.0840296	FALSE	Smoothened
MCEE	0.164162	0.755853	0.321853	0.0660945	FALSE
TVP23B	0.163999	0.762481	0.171826	0.0906208	FALSE
FGFBP3	0.163986	0.81228	0.227505	0.108277	FALSE
COLGALT1	0.163929	0.48846	0.137917	0.0870922	FALSE
ULK2	0.163859	0.299428	0.219214	0.0553482	FALSE
PYGO1	0.16378	0.279728	0.172554	0.0396073	FALSE
NAMPT	0.163764	0.313675	0.143733	0.454302	FALSE
ALDH7A1	0.163756	0.864088	0.358952	0.260977	FALSE
WDFY3	0.163702	0.275985	0.26831	0.0823452	FALSE
STXBP3	0.163684	0.877789	0.155583	0.139111	FALSE
CXorf56	0.163484	0.539492	0.139829	0.052046	FALSE
CNEP1R1	0.16328	0.511696	0.24852	0.0516148	FALSE
SLC41A1	0.163244	0.862385	0.154549	0.0568796	FALSE
SH3GLB2	0.163183	0.677875	0.146788	0.0723686	FALSE
PHLDB1	0.163182	0.252522	0.0674543	0.133543	FALSE
PI4K2A	0.163176	0.524284	0.123916	0.0310656	FALSE
ATE1	0.163148	0.629674	0.299482	0.0541898	FALSE
ATP1B1	0.163118	0.57289	0.976934	0.282067	FALSE
E2F5	0.162963	0.705845	0.198731	0.0508733	FALSE
HINT3	0.162779	0.699297	0.125061	0.141073	FALSE
FARS2	0.1625	0.763479	0.361477	0.0690432	FALSE
OSBPL1A	0.162381	0.820852	0.218573	0.124474	FALSE
TMEM47	0.161914	0.796776	0.661264	0.0845702	FALSE
MAPRE3	0.16188	0.619895	0.141516	0.140442	FALSE
KCTD12	0.161872	0.570279	0.161419	0.116501	FALSE
PDGFA	0.161684	0.804346	0.173311	0.156689	FALSE
FGD4	0.161643	0.522041	0.29946	0.0486991	FALSE
EEF2K	0.161624	0.405104	0.171164	0.0446207	FALSE
CXCR4	0.161563	0.609662	0.125615	0.19732	FALSE
PELI2	0.161371	0.499301	0.17042	0.0369328	FALSE
PSPH	0.16137	0.845814	0.4972	0.217498	FALSE
CASK	0.161299	0.225298	0.314655	0.163924	FALSE
TRIM35	0.16127	0.299778	0.319314	0.0272012	FALSE
KLF2	0.161267	0.683438	0.215157	0.0931853	FALSE
SFR1	0.161242	0.358041	0.923146	0.0419933	FALSE
ABHD8	0.161238	0.542684	0.246411	0.0629954	FALSE
GPM6A	0.161199	0.6981	1.0465	1.16375	FALSE
GRPEL2	0.161076	0.276673	0.134978	0.0455291	FALSE
SUPT3H	0.160954	0.594854	0.144878	0.0281802	FALSE
BAG3	0.160836	0.773496	0.0831945	0.13471	FALSE
SOAT1	0.160786	0.920235	0.401278	0.0840395	FALSE
DYNLT3	0.160718	0.718998	0.272553	0.201239	FALSE
CNRIP1	0.160666	0.302411	0.277534	0.234245	FALSE
EFNB2	0.160657	0.232891	0.302513	0.0917025	FALSE
GPR180	0.160614	0.622053	0.12513	0.05422	FALSE
CAMK2G	0.160485	0.807241	0.208428	0.0852243	FALSE
PAQR8	0.160417	0.911629	0.162188	0.0526531	FALSE
MRPS24	0.160361	0.466767	0.589733	0.0561281	FALSE
CTSZ	0.160228	0.737316	0.429336	0.105178	FALSE
KDM4C	0.160218	0.395744	0.201578	0.0281528	FALSE
SNTA1	0.160066	0.948683	0.188354	0.0548835	FALSE
JAK2	0.159968	0.408271	0.126318	0.0189425	FALSE
BST2	0.15995	0.838954	0.0540325	0.281876	FALSE
PHKB	0.159942	0.823349	0.192969	0.143783	FALSE
IGDCC4	0.159798	0.820363	0.161513	0.0414838	FALSE
ACSS1	0.159717	0.95057	0.187141	0.0700838	FALSE
EFHD2	0.159569	0.601872	0.36451	0.106478	FALSE
SNCAIP	0.159511	0.38346	0.308466	0.0732786	FALSE
MAPK4	0.159428	0.817078	0.18674	0.0450856	FALSE
PDP2	0.159332	0.514068	0.146646	0.0359057	FALSE
TSPAN5	0.159314	0.262595	0.370996	0.235511	FALSE	Notch
CHIC1	0.159299	0.552009	0.232069	0.0250953	FALSE
KIAA1841	0.159261	0.155171	0.165863	0.0508323	FALSE
SFT2D3	0.159189	0.587073	0.140744	0.0462925	FALSE
PCDH17	0.159144	0.757686	0.331375	0.260967	FALSE
TM7SF2	0.159034	0.766942	0.056415	0.186991	FALSE
DCAKD	0.15895	0.29947	0.233286	0.120604	FALSE
SDHAF4	0.158897	0.548832	0.266757	0.0462372	FALSE
SLC22A17	0.158854	0.726007	0.577146	0.384854	FALSE
RPUSD3	0.158828	0.707892	0.0521316	0.137135	FALSE
FEZ2	0.158716	0.898369	0.0600374	0.399143	FALSE
ACADSB	0.158714	0.639613	0.126394	0.0303616	FALSE
MPDZ	0.158565	0.310917	0.214452	0.108319	FALSE
C20orf27	0.158536	0.287552	0.110239	0.238413	FALSE
ABAT	0.158496	0.75513	0.251767	0.215493	FALSE
SNAP25	0.158438	0.0787171	0.167438	0.155736	FALSE
SRBD1	0.158417	0.342748	0.127264	0.0508791	FALSE
CBR4	0.15836	0.722696	0.0724363	0.202497	FALSE
MED22	0.158279	0.170097	0.436101	0.0756458	FALSE
WWP1	0.158244	0.626968	0.154196	0.049084	FALSE
SLC6A1	0.158185	0.732213	0.475642	0.0624542	FALSE
ZNF226	0.158024	0.267634	0.0924325	0.17623	FALSE
SH3BGRL	0.157857	0.274239	0.700818	0.523517	FALSE
TMEM18	0.157818	0.795817	0.0611825	0.152524	FALSE
LAP3	0.157787	0.889637	0.378864	0.352165	FALSE
GCA	0.157481	0.791284	0.100508	0.139006	FALSE
EBPL	0.157419	0.693331	0.249001	0.23282	FALSE
AKAP6	0.157399	0.331015	0.389187	0.0900367	FALSE
EIF4EBP1	0.157373	0.589706	0.117932	0.417511	FALSE
ANXA6	0.157137	0.839039	0.130215	0.197073	FALSE
ZNF358	0.157109	0.192162	0.155598	0.153167	FALSE
SEC22B	0.157096	0.398879	0.311151	0.182328	FALSE
CHKB	0.157002	0.444143	0.185205	0.0306285	FALSE
SPOCK2	0.156956	0.650453	0.189163	0.12059	FALSE
RBMS1	0.156921	0.670251	0.115789	0.174714	FALSE
CTDSPL	0.156898	0.740422	0.132705	0.0427068	FALSE
INPP4A	0.156864	0.345716	0.184057	0.0649426	FALSE
ARMC10	0.156842	0.208625	0.179307	0.243072	FALSE
AATF	0.156808	0.455555	0.17256	0.176163	FALSE
NEDD9	0.156799	0.890807	0.0694479	0.17124	FALSE
BCL9	0.156782	0.348997	0.275856	0.0395581	FALSE
HSD17B11	0.156633	0.775038	0.252938	0.184448	FALSE
RMND1	0.156491	0.557482	0.141273	0.0663983	FALSE
DHRS1	0.156459	0.717932	0.242349	0.0808562	FALSE
ALKBH1	0.156325	0.287912	0.321325	0.0352378	FALSE
VIPAS39	0.156313	0.446937	0.133151	0.0444609	FALSE
RAPH1	0.156275	0.195674	0.17986	0.0497147	FALSE
FAM222B	0.156226	0.465582	0.147902	0.0827426	FALSE
PSD3	0.15609	0.715278	0.246336	0.171279	FALSE
HAGH	0.156045	0.703702	0.243568	0.278287	FALSE
SRGAP3	0.156039	0.481022	0.365186	0.141189	FALSE
RFX7	0.155879	0.313784	0.317092	0.0461016	FALSE
FSTL1	0.155848	0.655116	0.148151	0.113908	FALSE	BMP
AGL	0.155718	0.776104	0.161504	0.0688871	FALSE
GEM	0.155494	0.884736	0.177458	0.127101	FALSE
JAG1	0.155294	0.692955	0.209373	0.167575	FALSE	Notch
MRAS	0.155182	0.68816	0.36436	0.115921	FALSE
HIVEP1	0.155178	0.405071	0.173576	0.0354113	FALSE	BMP
PDE4B	0.155153	0.845358	0.190976	0.229018	FALSE
MMS22L	0.155108	0.185361	0.137304	0.0663379	FALSE
SHD	0.154714	0.383412	0.153571	0.258803	FALSE
C19orf25	0.154667	0.569611	0.235285	0.203658	FALSE
ZHX2	0.154658	0.675573	0.207456	0.0452858	FALSE
LBH	0.154423	0.488639	0.330919	0.149762	FALSE
ATL1	0.154346	0.155197	0.183986	0.102911	FALSE
RPAP2	0.154301	0.697616	0.0587348	0.156243	FALSE
RHOQ	0.154232	0.753493	0.0835029	0.125953	FALSE
DAAM1	0.15415	0.537171	0.379242	0.231768	FALSE
POU6F1	0.154123	0.304884	0.126814	0.0320079	FALSE
MSN	0.154089	0.354137	0.164962	0.239455	FALSE
SCLT1	0.153897	0.560225	0.189044	0.0517988	FALSE
MACROD1	0.153826	0.763637	0.196631	0.0903517	FALSE
C1orf174	0.153729	0.436516	0.166598	0.0861077	FALSE
GLRX	0.153674	0.301161	0.098271	0.204829	FALSE
HK1	0.153548	0.604449	0.136244	0.111304	FALSE
NCS1	0.153413	0.190225	0.252399	0.0622722	FALSE
GSTK1	0.153382	0.919186	0.155947	0.369649	FALSE
WLS	0.153361	0.577493	0.297946	0.25587	FALSE	Wnt
GPHN	0.153158	0.656507	0.384256	0.0608356	FALSE
CYP51A1	0.153115	0.441467	0.409069	0.0324702	FALSE
SPTAN1	0.15299	0.283753	0.341223	0.292578	FALSE
NCOA5	0.152961	0.236834	0.210499	0.0601784	FALSE
CNTN1	0.152958	0.611932	0.0866356	0.146327	FALSE
NRXN2	0.15282	0.573044	0.346607	0.185925	FALSE
BDH1	0.15277	0.656429	0.145714	0.0503813	FALSE
PRRX1	0.152676	0.951691	0.21229	0.184552	FALSE
TMEM178A	0.152492	0.382721	0.144279	0.119231	FALSE
FSD1	0.152413	0.587913	0.0801518	0.145401	FALSE
ELOVL5	0.152392	0.818835	0.283932	0.262093	FALSE
HSPA4L	0.152272	0.773794	0.26755	0.0844351	FALSE
S100A13	0.152248	0.926951	0.487516	0.29048	FALSE
CLPB	0.152235	0.570097	0.227838	0.0484286	FALSE
NFKBIZ	0.152226	0.717222	0.0806131	0.162622	FALSE
PTN	0.152182	0.847698	1.9016	1.86223	FALSE
DCTD	0.152181	0.584443	0.0595187	0.157819	FALSE
RAB3A	0.152166	0.192337	0.274645	0.121257	FALSE
SASH1	0.152081	0.872555	0.398165	0.0735399	FALSE
BGN	0.151999	0.643653	0.0807758	0.137984	FALSE
SLC25A16	0.151985	0.597914	0.160249	0.0332177	FALSE
CPEB4	0.15197	0.679481	0.313977	0.270624	FALSE
SPATA6	0.151925	0.87575	0.0576211	0.124899	FALSE
SEL1L3	0.151878	0.312908	0.136738	0.0444422	FALSE
SPATA5	0.151838	0.324384	0.136246	0.0311755	FALSE
TPI1	0.151825	0.777499	0.52758	1.53263	FALSE
CYB5D2	0.151732	0.759748	0.0813671	0.192385	FALSE
C5orf51	0.151539	0.629061	0.153921	0.0827273	FALSE
TP53I13	0.151396	0.836215	0.167055	0.158447	FALSE
BTRC	0.151297	0.496481	0.126727	0.0462476	FALSE	Wnt
EXT1	0.151222	0.438884	0.25651	0.0370496	FALSE
ZSWIM7	0.151193	0.75484	0.116555	0.273522	FALSE
CHCHD7	0.151165	0.726529	0.217266	0.147236	FALSE
FOXO1	0.151059	0.900127	0.286279	0.0737449	FALSE
C18orf21	0.151055	0.36527	0.153729	0.112945	FALSE
SETBP1	0.150998	0.302396	0.597885	0.0776388	FALSE
CWC25	0.150972	0.389768	0.209198	0.138736	FALSE
TRIB1	0.150847	0.594838	0.0994188	0.143086	FALSE
TBC1D19	0.150686	0.681606	0.146473	0.0530708	FALSE
SMIM10L1	0.150666	0.406168	0.357225	0.167483	FALSE
PALLD	0.150651	0.866556	0.0969422	0.237726	FALSE
ACOT7	0.15062	0.389095	0.139317	0.20361	FALSE
VIM	0.150605	0.460399	0.898909	1.73685	FALSE
ZNF703	0.150605	0.773515	0.183288	0.0638719	FALSE
ZNF329	0.150536	0.447472	0.292586	0.0243184	FALSE
PPP2CB	0.150487	0.275002	0.210473	0.338491	FALSE
PARD3	0.150468	0.51981	0.222835	0.054319	FALSE
AHCYL2	0.150398	0.790919	0.200946	0.0567456	FALSE
SESN1	0.150321	0.619709	0.19786	0.0624407	FALSE
C12orf45	0.150289	0.294056	0.241774	0.130894	FALSE
NAF1	0.150163	0.648477	0.133648	0.0593961	FALSE
C1orf131	0.150154	0.361614	0.361247	0.153183	FALSE
POLR3H	0.150136	0.821295	0.394758	0.145261	FALSE
DMD	0.149903	0.646243	0.376736	0.0921192	FALSE
CDO1	0.149827	0.692532	0.0708847	0.18538	FALSE
SYNRG	0.14965	0.373932	0.31086	0.135205	FALSE
C11orf1	0.149631	0.579347	0.184138	0.0945835	FALSE
SSBP4	0.149574	0.739751	0.253976	0.236757	FALSE
CD200	0.149565	0.267519	0.127157	0.0964113	FALSE
SHISA4	0.149536	0.772553	0.467285	0.263501	FALSE
TTC8	0.149508	0.748284	0.151263	0.0580382	FALSE
POR	0.149461	0.767662	0.300634	0.208529	FALSE
SLC50A1	0.149274	0.698826	0.169687	0.0718701	FALSE
MANEA	0.149273	0.708949	0.131228	0.0544398	FALSE
MSRB2	0.14926	0.816441	0.0855978	0.175783	FALSE
DPYSL2	0.149216	0.30824	1.70094	0.579984	FALSE
CHUK	0.149147	0.457962	0.211264	0.0355353	FALSE
IFT74	0.14911	0.593693	0.249193	0.0557883	FALSE
P4HA1	0.149104	0.863443	0.146409	0.160203	FALSE
EXOG	0.148977	0.12236	0.0735545	0.133464	FALSE
DNER	0.148954	0.630796	0.116298	0.458853	FALSE
CYSTM1	0.148888	0.840344	0.20809	0.273549	FALSE
PEG3	0.148888	0.341226	0.308122	0.109189	FALSE
SPRED2	0.148875	0.353665	0.210706	0.0853199	FALSE
SMPD1	0.148833	0.782907	0.19502	0.156304	FALSE
LRRC4B	0.148799	0.618657	0.208065	0.122336	FALSE
MMP14	0.14875	0.672597	0.160942	0.134799	FALSE	Notch
TMEM203	0.148723	0.63269	0.0751682	0.196218	FALSE
ABHD18	0.148689	0.584403	0.127165	0.0419544	FALSE
C7orf26	0.148618	0.193783	0.139761	0.125803	FALSE
RNFT1	0.148587	0.715756	0.181964	0.0863995	FALSE
NOVA1	0.148489	0.666574	0.139433	1.26885	FALSE
ADGRA3	0.148445	0.408563	0.127771	0.0651443	FALSE
ARHGEF26	0.148413	0.843473	0.186428	0.122468	FALSE
PAQR6	0.148334	0.923844	0.164667	0.09828	FALSE
ETAA1	0.148244	0.385879	0.139674	0.0433961	FALSE
PRMT2	0.148209	0.224202	0.325945	0.465419	FALSE
AMBRA1	0.148207	0.341237	0.192211	0.0308951	FALSE
C12orf43	0.148169	0.52828	0.384024	0.110492	FALSE
KANSL1L	0.148106	0.435239	0.21665	0.0373775	FALSE
IGF2BP3	0.148077	0.466521	0.178512	0.101565	FALSE
DBT	0.148026	0.708533	0.190859	0.0686388	FALSE
MYDGF	0.148007	0.601008	0.406037	0.616777	FALSE
SLC35A5	0.147936	0.784081	0.1794	0.119965	FALSE
PHGDH	0.147913	0.899517	1.04444	0.28547	FALSE
BHLHE40	0.1479	0.896182	0.25522	0.120443	FALSE
IRF2BP1	0.147824	0.401538	0.207895	0.072822	FALSE
TMED3	0.147786	0.751955	0.266083	0.222786	FALSE
HECTD4	0.147773	0.206873	0.126472	0.0810631	FALSE
PLEKHF2	0.1477	0.419617	0.177919	0.0780161	FALSE
EXTL2	0.147669	0.754185	0.101491	0.153434	FALSE
TSHZ1	0.14765	0.213675	0.354761	0.083143	FALSE
MRPL45	0.14764	0.442812	0.20719	0.116709	FALSE
GPATCH2	0.147606	0.689892	0.10389	0.138005	FALSE
NPC2	0.147507	0.468082	1.02488	0.495234	FALSE
C6orf226	0.147394	0.507522	0.147793	0.139033	FALSE
CENPF	0.147342	0.32653	0.0959212	0.125834	FALSE
HDAC9	0.147304	0.604821	0.255642	0.0870471	FALSE
MIER3	0.147293	0.486604	0.132505	0.0399508	FALSE
IMMP2L	0.147257	0.780267	0.119626	0.132636	FALSE
CDCA7	0.147148	0.0963359	0.622434	0.0937567	FALSE
WWOX	0.147145	0.686365	0.193952	0.0751398	FALSE
TOR1B	0.147051	0.602603	0.1362	0.0591685	FALSE
RCBTB2	0.147003	0.350758	0.217112	0.0638272	FALSE
NLGN1	0.146981	0.755048	0.304151	0.164771	FALSE
DIAPH2	0.146961	0.764267	0.153384	0.0570066	FALSE
CRTC3	0.146854	0.688162	0.287314	0.0938908	FALSE
FAM117B	0.146826	0.2278	0.130293	0.0443816	FALSE
DECR1	0.146678	0.842152	0.145132	0.357169	FALSE
LRP4	0.146617	0.907119	0.360112	0.0811449	FALSE	Wnt
PALM	0.146611	0.293283	0.334199	0.108672	FALSE
C6orf62	0.146588	0.319243	0.473398	0.448144	FALSE
TOP2A	0.14656	0.316846	0.141432	0.100882	FALSE
BHLHE41	0.146509	0.926726	0.167631	0.098818	FALSE
INTS7	0.146471	0.200953	0.17689	0.0518461	FALSE
BCAS3	0.146442	0.49988	0.249942	0.0496221	FALSE
LPP	0.146372	0.831084	0.21932	0.19273	FALSE
MAP2K1	0.146333	0.676048	0.14808	0.184269	FALSE
PCGF5	0.146321	0.833851	0.192601	0.105225	FALSE
PACRG	0.14624	0.966543	0.125641	0.0467912	FALSE
B9D2	0.146238	0.522792	0.138627	0.043444	FALSE
TMOD3	0.146227	0.307355	0.249376	0.101729	FALSE
TXNIP	0.146188	0.407429	0.181333	0.365577	FALSE
PLOD1	0.146071	0.860577	0.07851	0.151262	FALSE
PCGF6	0.145948	0.309628	0.132957	0.0593342	FALSE
ETV5	0.145913	0.689418	0.138853	0.16552	FALSE
ID1	0.145895	0.765909	0.402803	0.238288	FALSE
WWTR1	0.145883	0.919227	0.179812	0.17298	FALSE	Wnt
PAK3	0.145874	0.160982	0.631585	0.149911	FALSE
PFKM	0.145822	0.762445	0.158027	0.174314	FALSE
PSMB10	0.145789	0.623052	0.137687	0.100766	FALSE
CACFD1	0.145757	0.277513	0.171508	0.0668875	FALSE
C12orf65	0.145752	0.509929	0.137537	0.183388	FALSE
GPI	0.145674	0.75652	0.505804	0.341284	FALSE	Wnt
PKIA	0.145559	0.124329	0.359044	0.171338	FALSE
RBBP8	0.145527	0.146435	0.131386	0.0970928	FALSE
NEO1	0.1455	0.725552	0.175924	0.0638975	FALSE
GSR	0.145399	0.500025	0.176719	0.0434644	FALSE
MBOAT7	0.145329	0.749857	0.11814	0.144263	FALSE
WBP1L	0.145234	0.411556	0.12551	0.0542854	FALSE
SAT1	0.145222	0.86696	0.683092	0.914476	FALSE
AGT	0.14515	0.93673	0.10218	0.374974	FALSE
IRF1	0.145122	0.679169	0.122586	0.172515	FALSE
AK3	0.145088	0.748765	0.126321	0.221979	FALSE
CCDC107	0.145024	0.710902	0.201531	0.315217	FALSE
C18orf32	0.145022	0.51812	0.782114	0.173369	FALSE
TRIM2	0.144937	0.264378	0.686406	0.25541	FALSE
ZNRF1	0.144899	0.175544	0.272548	0.0871809	FALSE
UTRN	0.144753	0.682758	0.126111	0.067036	FALSE
TCP11L1	0.144728	0.289403	0.181809	0.0312364	FALSE
ZSCAN21	0.144717	0.22373	0.15788	0.0760704	FALSE
ST6GAL1	0.144715	0.286863	0.155409	0.0451244	FALSE
MGST3	0.144708	0.249766	0.222595	0.713893	FALSE
ALG3	0.144673	0.69296	0.0739537	0.143602	FALSE
TCTA	0.144667	0.760849	0.0762128	0.124122	FALSE
PARD6A	0.144646	0.449789	0.194311	0.0553196	FALSE
IRAK1BP1	0.144539	0.465859	0.306911	0.0441235	FALSE
SMO	0.14452	0.753701	0.122597	0.0383979	FALSE	Smoothened
SESTD1	0.14452	0.155233	0.152984	0.137856	FALSE
ATP11C	0.144372	0.261198	0.180123	0.0354296	FALSE
PIK3IP1	0.144232	0.627599	0.339342	0.057143	FALSE
SLC1A2	0.144212	0.874593	1.81737	0.18523	FALSE
LITAF	0.144168	0.431485	0.100473	0.251979	FALSE
FBXO30	0.144132	0.425336	0.177135	0.0544751	FALSE
LMAN1	0.143991	0.781638	0.263731	0.302019	FALSE
ATF3	0.143976	0.625451	0.156272	0.433395	FALSE
TM7SF3	0.143942	0.784691	0.25743	0.164296	FALSE
ADK	0.14391	0.837158	0.519878	0.12336	FALSE
PROSER1	0.143871	0.295255	0.235765	0.0434281	FALSE
NME7	0.14387	0.734755	0.177044	0.141697	FALSE
CDC42SE2	0.143797	0.215308	0.463803	0.125752	FALSE
SGCB	0.143756	0.75363	0.146187	0.335156	FALSE
MVK	0.143734	0.509931	0.124768	0.0441213	FALSE
SVIP	0.143704	0.648094	0.162758	0.19354	FALSE
SYNJ1	0.14362	0.473742	0.132325	0.0464176	FALSE
CTSF	0.143606	0.818966	0.324413	0.223828	FALSE
SLC18B1	0.143563	0.45646	0.226521	0.108051	FALSE
PLIN2	0.14353	0.445178	0.116239	0.156727	FALSE
DDAH1	0.143514	0.89981	0.781418	0.16334	FALSE
RGS2	0.143503	0.270964	0.136149	0.402928	FALSE
RBM15	0.14335	0.41908	0.173514	0.0410955	FALSE
CEBPD	0.143329	0.727526	0.224856	0.612957	FALSE
PTPRD	0.143185	0.624369	0.168874	0.0963749	FALSE
ADCYAP1R1	0.143149	0.845387	0.230889	0.0883541	FALSE
PRKACB	0.143032	0.285548	0.333535	0.172729	FALSE
PARG	0.142991	0.3658	0.130161	0.0391588	FALSE
PHLPP1	0.142951	0.784025	0.296468	0.099302	FALSE
EXTL3	0.142945	0.688566	0.122991	0.10255	FALSE
C1orf21	0.142932	0.396264	0.119702	0.22331	FALSE
TEX9	0.142927	0.647345	0.140082	0.0442669	FALSE
FNDC4	0.142909	0.760106	0.266346	0.162039	FALSE
GM2A	0.142872	0.843654	0.387064	0.0614752	FALSE
SRGAP1	0.142795	0.644048	0.063907	0.208702	FALSE
TLE4	0.142737	0.824102	0.441808	0.163565	FALSE	Wnt
TRAPPC2	0.142705	0.552769	0.164783	0.104703	FALSE
LMF2	0.142682	0.685839	0.0652424	0.128447	FALSE
SPSB3	0.14262	0.515307	0.0777059	0.210243	FALSE
BCKDHB	0.142596	0.786404	0.152162	0.0566078	FALSE
CEP162	0.142575	0.557007	0.127449	0.0665817	FALSE
EPDR1	0.142471	0.810161	0.152879	0.104279	FALSE
FMN2	0.142435	0.64689	0.338552	0.0757991	FALSE
AMOTL1	0.142349	0.390848	0.154429	0.0615981	FALSE
ANKS1A	0.14234	0.525202	0.221785	0.0384173	FALSE
EPB41L2	0.142248	0.877599	0.212914	0.19009	FALSE
C17orf75	0.142165	0.42317	0.177541	0.0835876	FALSE
ACADM	0.142157	0.741544	0.32483	0.257418	FALSE
APLP1	0.142141	0.479634	0.473054	0.39514	FALSE
USP25	0.142056	0.546211	0.152831	0.0356719	FALSE
DENND2A	0.142038	0.36183	0.134297	0.0910694	FALSE
ATXN7	0.142033	0.597935	0.135605	0.0696236	FALSE
SFMBT1	0.142018	0.270972	0.15372	0.0498006	FALSE
PPP2R5A	0.141967	0.834444	0.234623	0.0659404	FALSE
SLC36A4	0.1418	0.220082	0.0800258	0.153722	FALSE
ZBTB41	0.141799	0.473936	0.157329	0.0489202	FALSE
ERI1	0.141753	0.248949	0.139533	0.0752402	FALSE
SETD1B	0.141662	0.387956	0.153232	0.0318211	FALSE
TRAK1	0.141598	0.636847	0.175869	0.090953	FALSE
UGCG	0.141498	0.268268	0.124029	0.129441	FALSE
S100A6	0.141464	0.931462	0.656849	1.30445	FALSE
REST	0.14141	0.882147	0.104621	0.141544	FALSE
PRKD1	0.141398	0.747777	0.169256	0.0449587	FALSE
NAB1	0.141395	0.249165	0.132044	0.0918862	FALSE
WDR76	0.141372	0.342186	0.129423	0.0598642	FALSE
ROBO1	0.141334	0.439561	0.112726	0.147074	FALSE	Notch
BMP7	0.141322	0.760632	0.0793281	0.190769	FALSE	BMP
UBE2D1	0.141315	0.163229	0.424198	0.163536	FALSE	BMP
CSPG5	0.141281	0.950165	1.21377	0.230124	FALSE
DOCK4	0.141028	0.473858	0.198815	0.0745052	FALSE
KNOP1	0.140937	0.346722	0.355141	0.248279	FALSE
GRIK5	0.140842	0.526573	0.153345	0.0382489	FALSE
PRNP	0.140729	0.842673	1.02569	0.374529	FALSE
MTA2	0.140649	0.318895	0.219081	0.0610936	FALSE
NFKBIA	0.14064	0.369002	0.331205	0.568465	FALSE
NMRAL1	0.140632	0.19527	0.203649	0.183452	FALSE
RBBP9	0.140587	0.665232	0.185798	0.060138	FALSE
FAM234A	0.140533	0.705063	0.0852132	0.156627	FALSE
ALDH6A1	0.140531	0.958403	0.149878	0.180086	FALSE
IVD	0.140494	0.852869	0.302748	0.134248	FALSE
GRIA2	0.140337	0.48121	0.557015	0.409769	FALSE
RAB8B	0.140218	0.248267	0.213104	0.113198	FALSE
STXBP4	0.140216	0.59496	0.129647	0.0457234	FALSE
PI4KA	0.140192	0.500159	0.122775	0.0722567	FALSE
ZFYVE9	0.140079	0.416923	0.124222	0.0440527	FALSE
SOX21	0.140074	0.617307	0.338007	0.0864925	FALSE
PPP4R3B	0.139947	0.389479	0.240577	0.186233	FALSE
XPR1	0.139915	0.570461	0.299685	0.0979682	FALSE
FEM1C	0.139701	0.256384	0.210268	0.135049	FALSE
PCBD1	0.139486	0.261242	0.105665	0.21026	FALSE
ATP13A2	0.139449	0.513696	0.139074	0.0942322	FALSE
CNP	0.139353	0.779931	0.199382	0.476946	FALSE
DUSP6	0.139314	0.606517	0.154523	0.223701	FALSE
TPST2	0.139264	0.716019	0.187293	0.0876953	FALSE
RNF115	0.139263	0.410006	0.329963	0.16781	FALSE
CCDC80	0.139251	0.938151	0.208363	0.214724	FALSE
ADGRB3	0.139225	0.578772	0.263245	0.0686094	FALSE
CEP19	0.139177	0.447369	0.149017	0.0544352	FALSE
N6AMT1	0.139158	0.47258	0.133337	0.0391438	FALSE
CD2AP	0.139138	0.538908	0.252668	0.0478522	FALSE
MRPL53	0.138986	0.289956	0.184633	0.069257	FALSE
DDX52	0.138888	0.397278	0.202469	0.188613	FALSE
OSTM1	0.138879	0.685128	0.142663	0.140676	FALSE
AUTS2	0.138865	0.369549	1.41914	0.119231	FALSE
SALL2	0.138831	0.577634	0.153534	0.0536372	FALSE
RFC3	0.138762	0.151598	0.340471	0.0754502	FALSE
ECHDC1	0.138744	0.767718	0.0980402	0.22411	FALSE
UBTD2	0.138564	0.179421	0.156621	0.087939	FALSE
TPRG1L	0.13851	0.590448	0.203912	0.0385345	FALSE
HES1	0.13851	0.849721	0.394362	0.338805	FALSE	Notch
CELSR2	0.138508	0.579249	0.132356	0.0903492	FALSE	Wnt
GCLM	0.138441	0.764212	0.343401	0.121936	FALSE
FUCA1	0.13837	0.718675	0.324357	0.0713066	FALSE
MEIS2	0.138343	0.291649	1.5417	0.200083	FALSE
GPAT4	0.138221	0.372646	0.158305	0.139881	FALSE
DOCK1	0.137963	0.870144	0.208968	0.0400575	FALSE
LGMN	0.13791	0.792277	0.23716	0.152811	FALSE
PCYT2	0.137897	0.676561	0.235702	0.087722	FALSE
CAAP1	0.137891	0.427537	0.207249	0.0651645	FALSE
GPRC5B	0.137873	0.879603	0.189556	0.251855	FALSE	Wnt
DNAJC3	0.137833	0.80376	0.400523	0.196803	FALSE
TAF6L	0.13783	0.507535	0.124872	0.0578099	FALSE
GFOD2	0.137799	0.314764	0.124128	0.0926274	FALSE
MYC	0.137649	0.653036	0.0559503	0.239861	FALSE
SEMA6A	0.137618	0.862198	0.180771	0.165549	FALSE
AIG1	0.137612	0.913932	0.190393	0.22224	FALSE
MDM2	0.137581	0.240469	0.31001	0.281149	FALSE
FKBP7	0.137554	0.404824	0.132029	0.0744086	FALSE
SLC38A10	0.137547	0.289183	0.129956	0.102224	FALSE
MYLIP	0.137543	0.475106	0.143524	0.0943672	FALSE
PCDH10	0.137518	0.85362	0.355089	0.115548	FALSE
BARD1	0.137514	0.281006	0.0584337	0.138573	FALSE
CCAR2	0.137508	0.311845	0.133713	0.0928296	FALSE	Wnt
MID1	0.137483	0.501403	0.286709	0.0623847	FALSE
LENG8	0.137441	0.661495	0.41178	0.170489	FALSE
BACE1	0.137428	0.360563	0.184528	0.137287	FALSE
ZCCHC24	0.137397	0.856989	0.214769	0.150045	FALSE
PTPRN2	0.137369	0.275955	0.104017	0.1842	FALSE
RCOR1	0.137368	0.386554	0.144175	0.0536918	FALSE
GDAP1L1	0.137315	0.142186	0.182049	0.120084	FALSE
AGO1	0.137293	0.214414	0.224007	0.0904138	FALSE
CARNMT1	0.137195	0.479849	0.242445	0.0408181	FALSE
ZWINT	0.137187	0.363901	0.493615	0.0796363	FALSE
RHBDD2	0.137143	0.780047	0.144091	0.449788	FALSE
FSD1L	0.13714	0.213861	0.199314	0.0497997	FALSE
TXNDC16	0.137109	0.426487	0.185313	0.0578327	FALSE
TMEM251	0.137053	0.393807	0.132851	0.151127	FALSE
C16orf72	0.137031	0.449182	0.204975	0.159358	FALSE
ZC3H6	0.136951	0.636018	0.0717621	0.15063	FALSE
KIF1A	0.136944	0.547249	0.392237	0.170664	FALSE
CTSO	0.136899	0.944112	0.300952	0.0885149	FALSE
GGNBP2	0.136855	0.447592	0.376895	0.295558	FALSE
NPTN	0.136848	0.597603	0.299711	0.082826	FALSE
PLD3	0.136801	0.709934	0.143728	0.448089	FALSE
ABCD4	0.136625	0.719331	0.074233	0.201578	FALSE
VPS13B	0.136607	0.588568	0.133217	0.0459207	FALSE
MED14	0.136602	0.341253	0.12433	0.065077	FALSE
GLMP	0.136431	0.793115	0.23332	0.100596	FALSE
MSI1	0.136377	0.5078	0.513498	0.122056	FALSE
FGF12	0.136373	0.59948	0.131454	0.166571	FALSE
RALGPS1	0.136315	0.290356	0.142244	0.0473403	FALSE
BCL2L12	0.136188	0.677644	0.129959	0.0523001	FALSE
CEPT1	0.136152	0.681573	0.171678	0.0915908	FALSE
C9orf16	0.136046	0.49864	0.110124	0.566609	FALSE
SEC11C	0.136021	0.695022	0.243248	0.550545	FALSE
CEP89	0.135984	0.618332	0.0694955	0.124479	FALSE
SLC25A18	0.13598	0.913159	0.142972	0.0550089	FALSE
GBF1	0.135978	0.441084	0.19981	0.0485583	FALSE
ZBED3	0.135951	0.420589	0.159164	0.0775615	FALSE	Wnt
ZNF516	0.1359	0.475305	0.125795	0.0608525	FALSE
TMOD2	0.135822	0.604212	0.393024	0.125137	FALSE
DALRD3	0.135689	0.72391	0.24023	0.118231	FALSE
CSRP1	0.135675	0.736593	0.838922	0.166316	FALSE
PCBD2	0.135618	0.668779	0.206907	0.0457134	FALSE
FAM76A	0.135616	0.528595	0.235664	0.060272	FALSE
MEX3B	0.135578	0.0312189	0.278958	0.0494243	FALSE
MEIS3	0.13557	0.280541	0.16213	0.134203	FALSE
ADGRL3	0.135534	0.728949	0.331258	0.194643	FALSE
SMARCA1	0.135523	0.265891	0.0887598	0.180746	FALSE
C3orf38	0.13551	0.396259	0.194578	0.121502	FALSE
GPR108	0.135471	0.761732	0.101005	0.144195	FALSE
C11orf49	0.135365	0.620432	0.239177	0.180968	FALSE
NCAM2	0.135341	0.545794	0.173881	0.101179	FALSE
NUDT19	0.13529	0.558706	0.313005	0.0601386	FALSE
KCTD20	0.135274	0.219501	0.152703	0.162422	FALSE
PNPLA2	0.135195	0.725734	0.120452	0.127763	FALSE
NPEPL1	0.135177	0.826716	0.141693	0.0660722	FALSE
PKD2	0.135133	0.603589	0.14201	0.0594107	FALSE
EXOC6B	0.135037	0.368039	0.266064	0.0484144	FALSE
MVD	0.13492	0.691569	0.108965	0.127927	FALSE
SOX5	0.134841	0.468806	0.486756	0.0930445	FALSE
VRK1	0.134817	0.214751	0.188086	0.0844706	FALSE
ERF	0.134806	0.698164	0.110277	0.16392	FALSE
NES	0.134728	0.32987	0.116587	0.564333	FALSE
E2F3	0.134696	0.429788	0.123617	0.101368	FALSE
RMDN1	0.134696	0.677534	0.149275	0.12041	FALSE
DNAJA3	0.134684	0.667137	0.118514	0.130606	FALSE
RPN2	0.134647	0.767049	0.377669	0.636985	FALSE
FAM20C	0.134644	0.45784	0.0832146	0.214348	FALSE
ARHGEF12	0.134577	0.672798	0.301295	0.169289	FALSE
CTTNBP2NL	0.134572	0.227281	0.122432	0.0988256	FALSE
SUSD6	0.134547	0.520134	0.158321	0.0708857	FALSE
PTPRF	0.134524	0.788687	0.0879666	0.150719	FALSE
CMIP	0.134508	0.239195	0.306168	0.118003	FALSE
DHX32	0.134504	0.569857	0.144783	0.0481792	FALSE
SCAMP5	0.134448	0.473203	0.151167	0.103312	FALSE
PRIM2	0.134388	0.254361	0.124915	0.0451251	FALSE
EVL	0.134314	0.166365	0.269505	0.289092	FALSE
CNPY3	0.134305	0.746911	0.167426	0.195488	FALSE
NRCAM	0.134278	0.807398	0.308212	0.426509	FALSE
BMPR1A	0.134156	0.5473	0.399651	0.0599755	FALSE	BMP
PAK1	0.134141	0.380407	0.364103	0.0761368	FALSE
ZNF787	0.134136	0.355076	0.242649	0.0607464	FALSE
TRAPPC5	0.134033	0.473061	0.227839	0.0483057	FALSE
SLF1	0.134031	0.253456	0.162478	0.0834976	FALSE
KMT2D	0.134019	0.401662	0.385666	0.0424177	FALSE
ACADS	0.133999	0.601057	0.248995	0.0529979	FALSE
SSH2	0.133992	0.146005	0.255947	0.116247	FALSE
TMEM33	0.133947	0.660897	0.353839	0.22356	FALSE
TAF15	0.133938	0.406254	0.483202	0.234838	FALSE
ZER1	0.133898	0.553268	0.134436	0.0386089	FALSE
BCL6	0.133821	0.866564	0.0810539	0.155263	FALSE
TAB2	0.133805	0.435129	0.266899	0.0886241	FALSE
DNPH1	0.133786	0.345522	0.0741297	0.326356	FALSE
C15orf40	0.133661	0.396714	0.112008	0.132263	FALSE
AGTRAP	0.13366	0.949117	0.0742655	0.134468	FALSE
IMPA1	0.133498	0.605246	0.209637	0.101206	FALSE
USP24	0.133408	0.646984	0.144901	0.0556723	FALSE
NXT2	0.133335	0.697055	0.172813	0.0664898	FALSE
SDF2	0.133303	0.706135	0.474397	0.261057	FALSE
MAGEH1	0.133254	0.618356	0.573163	0.309618	FALSE
ZNF444	0.13322	0.302362	0.196743	0.124567	FALSE
APOD	0.133206	0.542093	0.322623	0.344658	FALSE
C16orf87	0.133199	0.229462	0.282819	0.184035	FALSE
DDAH2	0.133159	0.246441	0.798671	0.435413	FALSE
STOML1	0.132991	0.509973	0.122995	0.0681649	FALSE
PLPP5	0.132985	0.560297	0.0632094	0.204595	FALSE
ARNT	0.13292	0.407417	0.156234	0.0491409	FALSE
ZCCHC14	0.132916	0.216302	0.159028	0.0568264	FALSE
ARAP2	0.132912	0.952809	0.300489	0.0795567	FALSE
SESN3	0.132833	0.711035	0.455482	0.194113	FALSE
MSANTD2	0.132807	0.353998	0.14875	0.0481087	FALSE
MINPP1	0.132725	0.466102	0.14021	0.0716084	FALSE
ALKBH6	0.132708	0.491655	0.152958	0.0663808	FALSE
LRRC49	0.132657	0.38854	0.133835	0.0689057	FALSE
NR1D2	0.132623	0.690285	0.153831	0.0831967	FALSE
CAMK1	0.132604	0.394939	0.14053	0.132904	FALSE
FAM174A	0.132587	0.734506	0.26968	0.140514	FALSE
TUG1	0.132546	0.361086	0.171774	0.178438	FALSE
MDN1	0.132501	0.378289	0.1317	0.0520247	FALSE
TMCO3	0.132428	0.683372	0.157477	0.127807	FALSE
VANGL2	0.132378	0.380825	0.221439	0.0825307	FALSE
EFEMP2	0.132369	0.819827	0.13608	0.208624	FALSE
AMMECR1L	0.132294	0.507942	0.158319	0.0501971	FALSE
ATG16L1	0.132283	0.349629	0.129809	0.0423024	FALSE
IGSF11	0.132274	0.665296	0.244159	0.0742159	FALSE
DROSHA	0.132256	0.303939	0.145242	0.0678255	FALSE
AP1S2	0.132176	0.327299	0.19986	0.519618	FALSE
DRAXIN	0.132078	0.103523	0.13164	0.118116	FALSE	Wnt
RCBTB1	0.132008	0.337053	0.170786	0.0519439	FALSE
TSPAN6	0.131982	0.406886	0.310033	0.188489	FALSE
PLOD2	0.131917	0.7028	0.0607285	0.211417	FALSE
C16orf91	0.131914	0.438407	0.275996	0.153538	FALSE
MAPK10	0.131871	0.281946	0.157226	0.165403	FALSE
HEATR6	0.131844	0.316317	0.206259	0.0523957	FALSE
TMED5	0.131797	0.737356	0.343911	0.169958	FALSE
RYBP	0.131633	0.128765	0.172657	0.114106	FALSE
AIFM1	0.131576	0.595074	0.19442	0.0834148	FALSE
HSD17B7	0.131454	0.468087	0.129133	0.0790787	FALSE
HSD17B8	0.131454	0.768966	0.268332	0.0416144	FALSE
CD320	0.131449	0.713676	0.23195	0.365735	FALSE
SMYD2	0.131333	0.380212	0.0910236	0.124254	FALSE
DSTYK	0.13133	0.617886	0.123551	0.0992818	FALSE
TP53INP1	0.131304	0.325562	0.131494	0.050406	FALSE
MT-ATP8	0.131279	0.461161	0.440804	0.152192	FALSE
SNX18	0.131271	0.660223	0.127063	0.0650348	FALSE
EGR2	0.131234	0.564179	0.110454	0.147369	FALSE
PLXNB2	0.131222	0.417834	0.144876	0.095185	FALSE
ELP4	0.131202	0.579639	0.244142	0.0576802	FALSE
BRD1	0.131175	0.315326	0.412453	0.046853	FALSE
MPST	0.131104	0.664495	0.319535	0.265213	FALSE
SMIM13	0.131074	0.332333	0.135457	0.0658459	FALSE
SMIM8	0.131068	0.593355	0.241913	0.0962871	FALSE
SORBS1	0.131065	0.682439	0.295387	0.103481	FALSE
NCLN	0.131026	0.624968	0.122489	0.0984515	FALSE
MGAT4B	0.131024	0.43361	0.160726	0.0842684	FALSE
CYP20A1	0.130885	0.713732	0.217261	0.189745	FALSE
MEX3C	0.130844	0.345449	0.140609	0.083466	FALSE
MLLT3	0.130648	0.267859	0.287309	0.0825014	FALSE	Wnt
MAP2K5	0.130637	0.427004	0.12802	0.0625296	FALSE
REXO1	0.130535	0.325621	0.214571	0.0467402	FALSE
NRF1	0.130425	0.441146	0.220157	0.0308921	FALSE
PLPPR2	0.130324	0.238812	0.0892905	0.169975	FALSE
C2orf68	0.130219	0.435971	0.133585	0.120732	FALSE
RAB30	0.130185	0.585623	0.143733	0.072306	FALSE
TPP1	0.130185	0.92943	0.177242	0.179237	FALSE
FXN	0.130142	0.644727	0.343237	0.0800666	FALSE
STK38	0.130111	0.353714	0.313747	0.0611954	FALSE
NPAS3	0.130087	0.842693	0.328092	0.160513	FALSE
MTHFD1	0.130029	0.720421	0.127886	0.151649	FALSE
TEX30	0.130029	0.186804	0.168034	0.123337	FALSE
SALL3	0.129916	0.571986	0.336078	0.0930511	FALSE
GUCY1A2	0.129886	0.344006	0.126876	0.0728897	FALSE
TMEM218	0.129867	0.731312	0.186144	0.15136	FALSE
FBXL6	0.129694	0.473946	0.140575	0.0394264	FALSE
TRAPPC8	0.129622	0.377982	0.124782	0.0552582	FALSE
FAM126A	0.129606	0.299491	0.102495	0.14833	FALSE
CNTLN	0.129589	0.517879	0.192415	0.0974051	FALSE
AP3S2	0.129557	0.362114	0.170861	0.0540768	FALSE
CNOT6L	0.129467	0.294036	0.296534	0.0784959	FALSE
CDH11	0.129422	0.640908	0.328577	0.137132	FALSE
SLC25A28	0.129397	0.569282	0.130982	0.0379453	FALSE
MAP3K4	0.129388	0.371177	0.144444	0.0663927	FALSE
ZMIZ2	0.129384	0.220733	0.185357	0.0925706	FALSE
KLF9	0.129339	0.841595	0.416029	0.174308	FALSE
DCK	0.129315	0.126552	0.143598	0.137076	FALSE
KMT2B	0.129301	0.386196	0.141762	0.0634781	FALSE
LIMD1	0.129291	0.48965	0.163471	0.0755901	FALSE	Wnt
CKAP5	0.129259	0.614915	0.468286	0.129494	FALSE
AGPAT5	0.129247	0.760188	0.455076	0.187188	FALSE
SIL1	0.129239	0.758051	0.0902978	0.132264	FALSE
TAGLN3	0.129217	0.280222	0.604331	0.241053	FALSE
ZNF821	0.129177	0.129561	0.193559	0.140836	FALSE
TMEM14A	0.129118	0.774322	0.15061	0.289434	FALSE
MVB12B	0.129014	0.240806	0.255622	0.0809819	FALSE
PPP2R3A	0.128948	0.494226	0.37611	0.0447962	FALSE
TBC1D12	0.128929	0.472429	0.143375	0.0474512	FALSE
FADS2	0.128896	0.815836	0.300614	0.24371	FALSE
C1orf35	0.128895	0.447241	0.224142	0.216772	FALSE
CSAD	0.128889	0.653123	0.175668	0.119415	FALSE
GCLC	0.128882	0.646756	0.150221	0.0669641	FALSE
RORA	0.128813	0.834469	0.425574	0.0838468	FALSE	Smoothened
ZFYVE21	0.128695	0.909728	0.165291	0.181312	FALSE
KCTD3	0.128665	0.298109	0.0990882	0.139404	FALSE
PDSS2	0.128651	0.392106	0.284056	0.0471718	FALSE
THY1	0.128632	0.683517	0.112146	0.401905	FALSE
RNF6	0.128536	0.562829	0.248599	0.0722677	FALSE
TIMP3	0.1285	0.889234	0.178851	0.25674	FALSE
DENND4C	0.128479	0.521529	0.130658	0.0505326	FALSE
RNF149	0.128463	0.403434	0.132903	0.0860244	FALSE
DDR1	0.128454	0.461761	0.289703	0.49402	FALSE
LFNG	0.128365	0.888752	0.307196	0.0605496	FALSE	Notch
NFE2L2	0.12834	0.828688	0.305592	0.415105	FALSE
ZNF266	0.128282	0.288903	0.323069	0.0579213	FALSE
YIPF1	0.128272	0.657833	0.200675	0.0811296	FALSE
SDC3	0.128269	0.636345	0.109185	0.220087	FALSE
CLN3	0.128268	0.726111	0.136418	0.114664	FALSE
SNX21	0.128228	0.523442	0.135707	0.0690597	FALSE
GLE1	0.127992	0.282563	0.218428	0.0665417	FALSE
TM9SF2	0.127911	0.71409	0.324143	0.226938	FALSE
RGMA	0.12791	0.902478	0.299958	0.206373	FALSE	BMP
NEDD4L	0.127874	0.310599	0.39651	0.123518	FALSE
INSM1	0.127872	0.0954513	0.287649	0.1495	FALSE
KIAA0100	0.127868	0.608161	0.223089	0.0692668	FALSE
TRAFD1	0.127862	0.222258	0.191604	0.0867229	FALSE
WASF3	0.127826	0.809103	0.190754	0.086794	FALSE
INAFM1	0.127715	0.496011	0.101126	0.238975	FALSE
FYN	0.127703	0.269723	0.212464	0.454367	FALSE
NCAM1	0.127682	0.282966	1.2752	0.593231	FALSE
TLE1	0.127671	0.460635	0.409667	0.190307	FALSE	Wnt
ZNHIT3	0.127649	0.365167	0.213739	0.29224	FALSE
KDM2B	0.127645	0.185552	0.215169	0.084585	FALSE
GAMT	0.127621	0.796896	0.252808	0.238361	FALSE
ANXA7	0.127554	0.834651	0.0606848	0.189424	FALSE
SNRK	0.127508	0.507667	0.16666	0.0702752	FALSE
PEX3	0.127503	0.537697	0.128357	0.0620805	FALSE
PHRF1	0.127344	0.282052	0.188938	0.0635925	FALSE
XRCC4	0.127302	0.65765	0.155821	0.0731725	FALSE
CRYAB	0.127288	0.752434	0.169338	1.00274	FALSE
ETHE1	0.127239	0.590374	0.109507	0.141519	FALSE
LZTR1	0.127222	0.478196	0.128889	0.0416041	FALSE
AHDC1	0.127207	0.513063	0.143969	0.0868777	FALSE
PPFIA1	0.127207	0.438031	0.148399	0.136063	FALSE
METRN	0.127194	0.86157	0.368468	0.686486	FALSE
PINK1	0.127116	0.531372	0.318519	0.168051	FALSE
C6orf89	0.127084	0.610031	0.234796	0.155616	FALSE
PGAP2	0.12705	0.61547	0.162358	0.0617702	FALSE
LZTS2	0.127019	0.571847	0.174316	0.0591619	FALSE	Wnt
KIAA1328	0.126993	0.297786	0.170526	0.0441003	FALSE
NLGN3	0.126916	0.668853	0.248163	0.104424	FALSE
RNPC3	0.126822	0.609028	0.357291	0.0923115	FALSE
NADK2	0.126812	0.760345	0.256874	0.080585	FALSE
MBD2	0.126734	0.660359	0.191479	0.0563976	FALSE
MYO5A	0.126647	0.202362	0.176559	0.106694	FALSE
FH	0.126599	0.668521	0.18318	0.17339	FALSE
CDK7	0.126573	0.38675	0.16992	0.0631627	FALSE
RBM34	0.126526	0.308566	0.197473	0.0391678	FALSE
MYO9A	0.126518	0.30584	0.19147	0.0845145	FALSE
DNAJB2	0.126471	0.743081	0.204925	0.26427	FALSE
SNX13	0.126433	0.741683	0.0993261	0.145684	FALSE
ASB8	0.12641	0.597168	0.100401	0.17036	FALSE
GDE1	0.126357	0.6964	0.399839	0.197355	FALSE
MYBBP1A	0.12629	0.413225	0.22144	0.0626694	FALSE
RNF111	0.126276	0.347589	0.249378	0.0537156	FALSE
TMEM138	0.126263	0.675578	0.12735	0.102129	FALSE
REEP2	0.1262	0.385044	0.0610719	0.177551	FALSE
HILPDA	0.12617	0.357749	0.0921745	0.368747	FALSE
TMEM106B	0.126164	0.740846	0.243222	0.361457	FALSE
TRIM26	0.126085	0.420241	0.134409	0.0764281	FALSE
RHOG	0.126068	0.700566	0.0682191	0.157083	FALSE
SLC25A12	0.126011	0.354078	0.174908	0.0646268	FALSE
MT-ND6	0.125933	0.542854	0.72967	0.213881	FALSE
ECD	0.125775	0.348688	0.173371	0.055853	FALSE
ABHD14A	0.125737	0.753062	0.311995	0.166358	FALSE
DIABLO	0.125692	0.427577	0.190318	0.0500287	FALSE
CAMSAP2	0.125667	0.270042	0.145786	0.18122	FALSE
THEM4	0.125654	0.576332	0.169422	0.0660965	FALSE
PHLDA3	0.125634	0.662373	0.0664888	0.154005	FALSE
STAU2	0.125602	0.227826	0.193085	0.135948	FALSE
YBX3	0.125601	0.401451	0.319452	0.375214	FALSE
ANAPC1	0.125474	0.354534	0.174552	0.0562152	FALSE
RRAGD	0.125434	0.612241	0.111561	0.126931	FALSE
MAK16	0.125413	0.313679	0.220382	0.0706795	FALSE
FKBP9	0.125379	0.816679	0.126875	0.197645	FALSE
TMEM63B	0.125345	0.52526	0.226396	0.0805073	FALSE
IGF1R	0.125342	0.314428	0.690807	0.0775944	FALSE
PBX1	0.125306	0.349694	1.30692	0.28171	FALSE
INTS8	0.125302	0.307058	0.174469	0.0657852	FALSE
C14orf119	0.125223	0.420221	0.246942	0.180897	FALSE
GCDH	0.125203	0.672832	0.0604493	0.126094	FALSE
IFT43	0.125173	0.432835	0.279193	0.212228	FALSE
ZNF398	0.12516	0.32131	0.203184	0.0500559	FALSE
WTAP	0.125104	0.283586	0.483166	0.428704	FALSE
MCCC2	0.12507	0.722512	0.145174	0.091905	FALSE
BTAF1	0.124964	0.527079	0.127355	0.0425975	FALSE
SUCLG2	0.124914	0.886292	0.215231	0.116602	FALSE
SFXN1	0.12482	0.666493	0.344835	0.221394	FALSE
TUBB4B	0.124814	0.680919	0.724158	0.599284	FALSE
AKTIP	0.12481	0.384128	0.207152	0.125488	FALSE
C5orf24	0.124777	0.346796	0.55934	0.324877	FALSE
PSMB3	0.124766	0.450594	0.822021	0.643629	FALSE
ARNT2	0.124757	0.496143	0.174619	0.112455	FALSE
USP40	0.124611	0.547105	0.139908	0.0505028	FALSE
PPP2R2D	0.124593	0.227041	0.294924	0.0644855	FALSE
ODF2	0.124557	0.574532	0.185581	0.0870085	FALSE
CRAMP1	0.124521	0.350931	0.126193	0.0425961	FALSE
LARP4B	0.124491	0.400333	0.258552	0.0537765	FALSE
ANXA5	0.124454	0.884168	0.291019	0.8789	FALSE
NKIRAS1	0.124343	0.59192	0.124676	0.0786843	FALSE
CDKAL1	0.1243	0.475458	0.292736	0.0735877	FALSE
TMEM223	0.124255	0.399168	0.242554	0.142864	FALSE
PTGES2	0.124199	0.648879	0.113491	0.200354	FALSE
SALL1	0.124194	0.475976	0.132927	0.103251	FALSE
UBE2G1	0.124175	0.253648	0.407995	0.195909	FALSE
ANK2	0.124117	0.547394	0.722541	0.155235	FALSE
PSMC3IP	0.124084	0.250404	0.166875	0.0806016	FALSE
OLFM1	0.124062	0.177692	0.292476	0.245317	FALSE
ARMCX1	0.123984	0.270472	0.122848	0.179215	FALSE
RALGAPA2	0.12398	0.244667	0.122753	0.0724528	FALSE
CECR2	0.123885	0.534091	0.214407	0.0419564	FALSE
NACC2	0.123853	0.897534	0.12545	0.0921852	FALSE
MEMO1	0.123784	0.307989	0.242202	0.0633402	FALSE
TTYH3	0.123755	0.675594	0.520706	0.181003	FALSE
UBE2V2	0.123721	0.360178	0.279128	0.540435	FALSE
PTPRG	0.123708	0.568449	0.207833	0.0957271	FALSE
TOM1L2	0.123708	0.598051	0.138707	0.0890795	FALSE
SEPHS1	0.123648	0.290089	0.166914	0.0851689	FALSE
CPT1C	0.123636	0.537306	0.1326	0.104439	FALSE
GBE1	0.123617	0.614621	0.0809495	0.173293	FALSE
ADD3	0.123608	0.916037	0.326443	0.170776	FALSE
MPP6	0.123531	0.606358	0.274938	0.104944	FALSE
PTDSS2	0.123503	0.685924	0.201545	0.104239	FALSE
G6PC3	0.123495	0.803758	0.185808	0.270249	FALSE
PTDSS1	0.123451	0.49345	0.0847979	0.132686	FALSE
DNAJC21	0.123437	0.328244	0.185096	0.0994566	FALSE
LEMD2	0.123403	0.546515	0.123801	0.104921	FALSE
PRKD3	0.123353	0.284359	0.19441	0.10192	FALSE
RFX3	0.123318	0.533761	0.424729	0.0843791	FALSE
NCOA2	0.123304	0.42103	0.187029	0.0521014	FALSE
XPO4	0.123279	0.417404	0.155917	0.0455488	FALSE
EED	0.123176	0.410109	0.176077	0.0680044	FALSE
ID4	0.123163	0.744604	0.988287	0.374248	FALSE
FAM107B	0.123153	0.103947	0.152003	0.124693	FALSE
GSTM3	0.123095	0.729432	1.28533	0.31231	FALSE
FIZ1	0.123041	0.251408	0.186806	0.0483592	FALSE
LZTFL1	0.123024	0.562973	0.197957	0.0573591	FALSE
ZDHHC20	0.123004	0.350755	0.379629	0.0428513	FALSE
PMEPA1	0.122994	0.332683	0.417673	0.146995	FALSE
RASAL2	0.12299	0.493076	0.240696	0.0753245	FALSE
C5orf15	0.122978	0.445263	0.272555	0.204977	FALSE
CDKN2C	0.122854	0.382553	0.228932	0.316759	FALSE
TEX264	0.122788	0.788091	0.219869	0.255664	FALSE
IFT57	0.122788	0.781987	0.213762	0.221724	FALSE
TIMM8A	0.122723	0.535078	0.187452	0.0686744	FALSE
AIF1L	0.122585	0.562307	0.168194	0.16074	FALSE
SETDB1	0.122454	0.357689	0.211762	0.0636394	FALSE
RBFOX2	0.122437	0.0997237	0.450732	0.244736	FALSE
YIPF3	0.122434	0.672392	0.288825	0.432662	FALSE
MBP	0.122431	0.470245	0.122417	0.3399	FALSE
SLK	0.122368	0.36908	0.17356	0.061732	FALSE
PTBP3	0.122359	0.343579	0.244465	0.0813746	FALSE
TMEM170B	0.122157	0.513465	0.26489	0.0487337	FALSE	Wnt
ILVBL	0.122086	0.689338	0.132712	0.148514	FALSE
CCNG2	0.122081	0.123295	0.244312	0.155666	FALSE
HABP4	0.122066	0.459764	0.0786601	0.122039	FALSE
TMEM115	0.12206	0.645483	0.12909	0.139574	FALSE
POLE4	0.122059	0.441042	0.361965	0.238354	FALSE
VASP	0.122033	0.424549	0.122784	0.110927	FALSE
TBC1D7	0.122018	0.491322	0.123294	0.139839	FALSE
GMEB1	0.121993	0.28069	0.134595	0.0578203	FALSE
DYNC2LI1	0.121966	0.664721	0.16793	0.124652	FALSE
KBTBD2	0.121908	0.297433	0.147843	0.106879	FALSE
NFRKB	0.121899	0.308296	0.140897	0.0751634	FALSE
TRIP6	0.121873	0.802346	0.0863833	0.223788	FALSE
MAP4K3	0.121832	0.436882	0.140754	0.0659721	FALSE
CBL	0.12182	0.450462	0.141968	0.0717648	FALSE
PTPN9	0.121775	0.399951	0.174607	0.0852645	FALSE
FOXJ3	0.121757	0.342823	0.159425	0.0980934	FALSE
EXOSC5	0.121757	0.587854	0.277265	0.154114	FALSE
CEP164	0.121727	0.45875	0.154451	0.0865728	FALSE
RAC3	0.121719	0.528038	0.132146	0.177508	FALSE
ZNF532	0.121706	0.328454	0.220003	0.126844	FALSE
KLF10	0.121694	0.466777	0.175721	0.176573	FALSE
APOE	0.121648	0.789751	2.61874	1.11687	FALSE	Wnt
TRIP4	0.121634	0.537096	0.178265	0.0608048	FALSE
TSGA10	0.121583	0.423283	0.149778	0.0474634	FALSE
REPIN1	0.121441	0.587741	0.112374	0.321278	FALSE
ABTB1	0.121328	0.401461	0.172655	0.0435401	FALSE
BMPR1B	0.121306	0.982209	0.214758	0.0397384	FALSE	BMP
DNAJC13	0.1213	0.420503	0.16164	0.0462891	FALSE
TRRAP	0.12127	0.353446	0.191473	0.0671495	FALSE
MEGF9	0.12127	0.290241	0.230985	0.0762341	FALSE
TNFRSF1A	0.121262	0.839578	0.0907108	0.245212	FALSE
FBXO7	0.121239	0.609972	0.108797	0.258918	FALSE
SPRY2	0.121233	0.699521	0.576214	0.22512	FALSE
ZBTB18	0.121216	0.362435	0.248452	0.0855425	FALSE
SOBP	0.121208	0.240875	0.17595	0.145537	FALSE
GRINA	0.121182	0.689717	0.452312	0.358523	FALSE
CD63	0.121176	0.8113	1.28268	1.74232	FALSE
SKA2	0.121162	0.192062	0.106076	0.364455	FALSE
ACYP2	0.121056	0.792153	0.212438	0.253977	FALSE
USP3	0.121055	0.217251	0.434877	0.129109	FALSE
ERRFI1	0.121052	0.474245	0.0680281	0.132737	FALSE
WDR47	0.12105	0.262575	0.225664	0.0820207	FALSE
F2R	0.121021	0.35267	0.105506	0.143875	FALSE
HDHD2	0.121013	0.730977	0.315405	0.226662	FALSE
METTL1	0.120995	0.48569	0.187702	0.165545	FALSE
PPM1K	0.120993	0.737421	0.252015	0.185717	FALSE
SEC61A2	0.120948	0.486601	0.18031	0.0641872	FALSE
DDIT4	0.12089	0.713536	0.343388	0.413588	FALSE
ZFP36L1	0.120876	0.78442	0.845105	0.678472	FALSE
GABBR1	0.120797	0.586547	0.409517	0.109015	FALSE
STK3	0.120721	0.642405	0.145299	0.0818597	FALSE	Wnt
ARC	0.120667	0.525769	0.126212	0.429354	FALSE
TYMS	0.120657	0.234829	0.183708	0.224747	FALSE
XPOT	0.120546	0.692652	0.107473	0.165997	FALSE
DYNC2H1	0.120521	0.562811	0.207412	0.0555812	FALSE
LRP10	0.120457	0.753205	0.158597	0.157184	FALSE
CPE	0.120403	0.74152	2.03002	0.751836	FALSE
TNIK	0.120395	0.761822	0.279512	0.142627	FALSE
MTHFD2L	0.120379	0.371158	0.42421	0.198112	FALSE
HPRT1	0.120363	0.337135	0.188408	0.1156	FALSE
HERPUD2	0.120236	0.62437	0.219025	0.140482	FALSE
ZFP1	0.120229	0.381354	0.163691	0.0517687	FALSE
SERTAD1	0.120214	0.615916	0.124186	0.235954	FALSE
MED25	0.120199	0.633797	0.249888	0.08752	FALSE
CCDC86	0.120188	0.330871	0.17375	0.0829201	FALSE
SEC24A	0.12013	0.471318	0.134701	0.0577853	FALSE
DENND5A	0.120031	0.430174	0.291615	0.167341	FALSE
MBNL2	0.120023	0.635683	0.387657	0.0695398	FALSE
MGRN1	0.120001	0.573324	0.0756499	0.163955	FALSE	Smoothened
LRBA	0.11997	0.381432	0.200518	0.0444166	FALSE
TTC32	0.119958	0.647133	0.119088	0.139404	FALSE
ZFP30	0.119947	0.325053	0.235631	0.0487727	FALSE
ABHD12	0.119882	0.737409	0.387377	0.234361	FALSE
QSOX1	0.119837	0.495829	0.0951182	0.122557	FALSE
RRBP1	0.119781	0.815891	0.385329	0.262611	FALSE
SGCE	0.119691	0.434558	0.272713	0.207302	FALSE
RPP14	0.11964	0.50089	0.206345	0.069113	FALSE
VPS8	0.119632	0.463105	0.136336	0.087375	FALSE
UBFD1	0.119622	0.270795	0.223244	0.106036	FALSE
MED9	0.119578	0.446574	0.181256	0.0707595	FALSE
NSDHL	0.119572	0.641017	0.13325	0.0667415	FALSE
RUFY3	0.119541	0.219895	0.497179	0.357707	FALSE
GADD45B	0.119512	0.754142	0.101128	0.655349	FALSE
GPR137	0.119467	0.686627	0.0634854	0.126974	FALSE
FOXN3	0.119436	0.279251	0.711793	0.162915	FALSE
LLGL1	0.1194	0.468538	0.123476	0.0678498	FALSE	Notch
CC2D2A	0.119388	0.795106	0.178794	0.0673754	FALSE	Smoothened
AVL9	0.119307	0.254604	0.236557	0.10054	FALSE
RANBP9	0.119305	0.363587	0.184924	0.111183	FALSE
RAB34	0.119304	0.670164	0.293372	0.169205	FALSE	Smoothened
NECAP2	0.119297	0.716166	0.155233	0.194468	FALSE
NUDT9	0.119226	0.73129	0.327324	0.143392	FALSE
GAB1	0.119186	0.667365	0.149258	0.116043	FALSE
RPS6KA5	0.119156	0.408483	0.151115	0.0614826	FALSE
S100A16	0.119131	0.733655	0.948232	0.477968	FALSE
PSAT1	0.119127	0.85359	0.394607	0.295198	FALSE
C1orf52	0.119089	0.370142	0.262419	0.240872	FALSE
UQCC3	0.119082	0.51129	0.266723	0.269981	FALSE
REPS1	0.119078	0.337335	0.149302	0.0937	FALSE
PTBP2	0.119007	0.230567	0.625347	0.109216	FALSE
COQ9	0.119005	0.699258	0.148644	0.181955	FALSE
OSBPL9	0.118966	0.383735	0.252269	0.122479	FALSE
AGAP3	0.118914	0.421659	0.179828	0.12244	FALSE
GNA13	0.118914	0.671835	0.389809	0.0880256	FALSE
DUSP16	0.118907	0.438862	0.123044	0.0759919	FALSE
GSE1	0.118863	0.150454	0.155404	0.102496	FALSE
POU2F1	0.118856	0.49218	0.38361	0.153834	FALSE
AP3M1	0.118829	0.625895	0.155062	0.081219	FALSE
WDR6	0.118825	0.285871	0.0980716	0.218885	FALSE
PATZ1	0.118808	0.30558	0.139765	0.0853608	FALSE
CEP295	0.118806	0.319448	0.130209	0.0574549	FALSE
C8orf33	0.118698	0.36485	0.334388	0.335476	FALSE
SNAPC3	0.118697	0.279724	0.220662	0.123226	FALSE
TRPM7	0.118688	0.499338	0.413011	0.0594585	FALSE
MAFF	0.118614	0.539865	0.186134	0.170541	FALSE
PITPNA	0.118606	0.422524	0.339051	0.119992	FALSE
CDKN1A	0.118592	0.410906	0.142412	0.289658	FALSE
GINS2	0.118522	0.273144	0.0962717	0.125259	FALSE
ZMYND19	0.118419	0.196836	0.125363	0.0668238	FALSE
ANKFY1	0.118382	0.427189	0.165853	0.104889	FALSE
IRAK1	0.118323	0.517302	0.126379	0.110319	FALSE
LRIG2	0.118239	0.369794	0.122374	0.0587049	FALSE
UBAP2	0.11821	0.233773	0.252649	0.102698	FALSE
HMBS	0.11815	0.524585	0.146665	0.121723	FALSE
IKZF5	0.118083	0.348958	0.127915	0.0364719	FALSE
TAF1B	0.118081	0.450831	0.142042	0.069793	FALSE
TET3	0.11805	0.281533	0.303401	0.0392666	FALSE
C1orf122	0.117999	0.539015	0.238622	0.587758	FALSE
DNAJB14	0.117988	0.681704	0.248593	0.161531	FALSE
IRF3	0.117986	0.675994	0.111714	0.132979	FALSE
PCYOX1	0.117945	0.364531	0.171044	0.138009	FALSE
SIRT7	0.117907	0.618529	0.166175	0.122192	FALSE
WIPF2	0.117868	0.452175	0.115045	0.147381	FALSE
JRKL	0.117863	0.378922	0.125299	0.0490982	FALSE
MAPKAPK2	0.117856	0.446679	0.181825	0.106618	FALSE
LMBRD1	0.117844	0.772453	0.354185	0.139471	FALSE
PLP1	0.117838	0.534568	0.424561	0.343866	FALSE
MYL12A	0.11783	0.436977	0.397275	0.374549	FALSE
GADD45A	0.11778	0.365637	0.100593	0.538847	FALSE
TTC5	0.11773	0.383467	0.258158	0.0625684	FALSE
ARHGAP1	0.117711	0.372586	0.0922611	0.126825	FALSE
CNOT11	0.117706	0.395585	0.151243	0.0798705	FALSE
CTSB	0.117698	0.817922	0.616087	0.585316	FALSE
AAK1	0.117657	0.54653	0.160711	0.25896	FALSE
VPS13A	0.11765	0.628722	0.203757	0.0799135	FALSE
DERL2	0.117593	0.685566	0.144508	0.22357	FALSE
NFS1	0.117593	0.597734	0.167609	0.0848831	FALSE
PGPEP1	0.117585	0.554651	0.18482	0.100299	FALSE
ASPSCR1	0.117578	0.631974	0.311642	0.172848	FALSE
COQ2	0.117562	0.52873	0.182092	0.0662976	FALSE
RPRD1B	0.117554	0.403089	0.147155	0.0790089	FALSE
DZIP3	0.117541	0.430664	0.296962	0.120777	FALSE
CLASP2	0.117541	0.511464	0.518696	0.238803	FALSE
ATAD3A	0.11752	0.485971	0.195492	0.105977	FALSE
ABCD3	0.117479	0.748923	0.308219	0.147284	FALSE
ZNF652	0.11742	0.355566	0.133956	0.120172	FALSE
ADO	0.117396	0.304139	0.187447	0.0876437	FALSE
GSTZ1	0.11737	0.709281	0.155216	0.0952215	FALSE
MYH10	0.117343	0.165434	0.285238	0.1885	FALSE
OTULIN	0.117335	0.394662	0.207244	0.0515875	FALSE
EMC7	0.117307	0.728826	0.548457	0.394187	FALSE
CAMTA1	0.117283	0.245238	0.484447	0.562549	FALSE
CFL2	0.117213	0.287292	0.965658	0.322551	FALSE
ADAM22	0.117183	0.330069	0.18981	0.0823922	FALSE
NADK	0.117163	0.560067	0.254635	0.118968	FALSE
CLIC1	0.11712	0.503707	0.477353	0.519872	FALSE
VAT1	0.117109	0.332206	0.0981231	0.196091	FALSE
MAGI2	0.117073	0.421479	0.467962	0.120464	FALSE
ZNF260	0.11707	0.354652	0.296356	0.092388	FALSE
CORO2B	0.117053	0.541059	0.233967	0.0918658	FALSE
RFNG	0.117049	0.497145	0.133696	0.108144	FALSE	Notch
ATF5	0.117011	0.30976	0.260408	0.132647	FALSE
BLVRB	0.116989	0.851394	0.166768	0.192339	FALSE
KLF3	0.116971	0.704392	0.247295	0.168267	FALSE
LIG1	0.116956	0.196946	0.257362	0.0688967	FALSE
RAB24	0.116884	0.451663	0.334916	0.0403836	FALSE
GNL3L	0.116882	0.367087	0.240231	0.0506124	FALSE
PPP4R3A	0.116872	0.361527	0.150629	0.149665	FALSE
AUH	0.116839	0.356762	0.208366	0.0536228	FALSE
SCG5	0.116836	0.48618	0.668969	0.354879	FALSE
SPIN1	0.116778	0.223347	0.424673	0.163677	FALSE
MTMR2	0.116775	0.294627	0.173234	0.109665	FALSE
RGS16	0.116772	0.279094	0.130054	0.294335	FALSE
DNAJC17	0.116754	0.440268	0.136	0.0620892	FALSE
MIIP	0.116736	0.620404	0.0948016	0.125207	FALSE
AP4M1	0.116611	0.261391	0.121596	0.147682	FALSE
FCHSD2	0.11658	0.503755	0.30294	0.0898989	FALSE
PRR7	0.116362	0.577215	0.117405	0.144549	FALSE
PLRG1	0.11636	0.264274	0.139588	0.185425	FALSE
CTNNB1	0.116333	0.26168	0.295993	0.496633	FALSE
RANGAP1	0.116285	0.357978	0.188865	0.0661533	FALSE
PLAA	0.116268	0.296382	0.184383	0.0662483	FALSE
MICU3	0.116226	0.377651	0.261484	0.0564144	FALSE
C7orf50	0.116152	0.497965	0.103259	0.598105	FALSE
KIAA0930	0.116142	0.405787	0.124054	0.0815865	FALSE
NMT2	0.116115	0.416851	0.473643	0.0650383	FALSE
RGS3	0.116093	0.353584	0.215796	0.0868615	FALSE
IKBKB	0.116092	0.422036	0.139961	0.066808	FALSE
YEATS4	0.116083	0.211646	0.463783	0.175223	FALSE
MAPK1	0.116046	0.387511	0.415675	0.201559	FALSE
YIF1B	0.116017	0.638811	0.203304	0.200287	FALSE
ZC2HC1A	0.116006	0.261212	0.227648	0.189461	FALSE
SNAP23	0.115969	0.641852	0.138557	0.126047	FALSE
ETFDH	0.115949	0.632181	0.126912	0.105997	FALSE
PFN2	0.115902	0.273169	1.57033	0.757283	FALSE
B9D1	0.115889	0.709514	0.201319	0.0840265	FALSE	Smoothened
PPP1R9A	0.115886	0.38954	0.414874	0.119552	FALSE
ALMS1	0.11587	0.459802	0.155008	0.0439455	FALSE
SLAIN2	0.115828	0.243132	0.219662	0.0994672	FALSE
GSKIP	0.115825	0.312518	0.145029	0.0770586	FALSE	Wnt
AGPAT3	0.1158	0.70261	0.346351	0.0787969	FALSE
AHCTF1	0.115795	0.442514	0.169197	0.0868647	FALSE
TMEM98	0.115764	0.394676	0.152467	0.159184	FALSE
RGMB	0.115708	0.194034	0.134431	0.169605	FALSE	BMP
SMAD1	0.115694	0.422536	0.171786	0.146618	FALSE
RFX4	0.115651	0.953735	0.24636	0.183481	FALSE	Smoothened
RDX	0.115633	0.397531	0.902666	0.675232	FALSE
DERL1	0.115614	0.641504	0.295235	0.19512	FALSE
APC	0.115608	0.395137	0.632533	0.243467	FALSE	Wnt
EZR	0.115568	0.546935	0.714628	0.284829	FALSE
ZFP37	0.115556	0.31134	0.139383	0.0482638	FALSE
CAMSAP1	0.115519	0.174462	0.277521	0.0767765	FALSE
TGIF1	0.115465	0.608566	0.0770444	0.216156	FALSE
FADS1	0.115408	0.646566	0.296598	0.227412	FALSE
MRPS21	0.115399	0.406191	0.717781	0.650868	FALSE
SMIM20	0.115322	0.733935	0.134666	0.243136	FALSE
OGDH	0.115242	0.580887	0.218792	0.0884913	FALSE
ABCA1	0.115236	0.77078	0.431319	0.189356	FALSE
VPS50	0.11519	0.365849	0.195716	0.0631544	FALSE
ACAD8	0.115174	0.643464	0.113947	0.127048	FALSE
ATP2B4	0.11516	0.621554	0.0521142	0.137668	FALSE
LDAH	0.115153	0.414942	0.179469	0.0552529	FALSE
RAP2B	0.115033	0.290239	0.240749	0.108179	FALSE
EPB41L5	0.115018	0.546354	0.239736	0.0560448	FALSE
GTF2IRD1	0.114985	0.278048	0.180177	0.0662402	FALSE
USPL1	0.114978	0.34732	0.131695	0.0638137	FALSE
HEXIM1	0.114961	0.696737	0.182995	0.170511	FALSE
BLCAP	0.114928	0.554891	0.208511	0.253417	FALSE
NHLRC2	0.114918	0.37057	0.16069	0.0525714	FALSE
LMNA	0.114869	0.708165	0.134353	0.498303	FALSE
SLC35F1	0.114853	0.372552	0.196304	0.162449	FALSE
CTPS1	0.114853	0.237795	0.137499	0.104373	FALSE
UPF1	0.114786	0.384525	0.167273	0.0686863	FALSE
MTMR4	0.114702	0.273246	0.0813135	0.133115	FALSE
ATP11B	0.1147	0.478976	0.229327	0.047671	FALSE
RABAC1	0.114691	0.710105	0.801182	0.741038	FALSE
HACD3	0.114685	0.687984	0.414378	0.371638	FALSE
MRPL35	0.114644	0.445755	0.308485	0.112663	FALSE
RIC3	0.114619	0.595173	0.137343	0.26486	FALSE
BRI3BP	0.114604	0.482631	0.181853	0.0617568	FALSE
EIF2AK2	0.114584	0.778943	0.0606712	0.255256	FALSE
APBB2	0.114583	0.621424	0.128917	0.156623	FALSE
NRAS	0.114574	0.260095	0.499058	0.139442	FALSE
CEP85L	0.114557	0.613145	0.185655	0.107909	FALSE
SLC15A2	0.114538	0.913574	0.259814	0.0339199	FALSE
KLF12	0.114511	0.285731	0.303185	0.0850256	FALSE
ABCC5	0.114465	0.50655	0.286982	0.0934587	FALSE
SIRT2	0.114427	0.627587	0.479245	0.45807	FALSE
CDC25B	0.114361	0.675604	0.0652357	0.147826	FALSE
SPTBN1	0.114355	0.507753	0.397121	0.3768	FALSE
NIPSNAP1	0.114346	0.17569	0.123761	0.14708	FALSE
C4orf3	0.114345	0.649736	0.942132	0.629682	FALSE
RING1	0.114286	0.735421	0.234593	0.222111	FALSE
IL6ST	0.114244	0.811696	0.0955734	0.275519	FALSE	Notch
STAM	0.114201	0.386216	0.153314	0.0612566	FALSE
IGSF8	0.114169	0.434235	0.38536	0.147338	FALSE
CLIP3	0.114113	0.303888	0.475342	0.215397	FALSE
ASAP2	0.114086	0.463272	0.299795	0.0756505	FALSE
APBB1	0.114069	0.296036	0.243902	0.178702	FALSE
CLCC1	0.114062	0.656242	0.212773	0.0979968	FALSE
AP4S1	0.114057	0.502968	0.207558	0.0384388	FALSE
SBF2	0.114047	0.320328	0.357126	0.135744	FALSE
DUSP10	0.114019	0.304484	0.132826	0.128229	FALSE
RNF41	0.114008	0.230051	0.132945	0.127662	FALSE
ERO1A	0.113999	0.491832	0.0662193	0.156437	FALSE
DHDDS	0.113958	0.362896	0.145873	0.0706719	FALSE
SOD2	0.113954	0.558707	0.474497	0.550306	FALSE
HIF1A	0.113939	0.350182	0.165831	0.423915	FALSE
SMG6	0.113914	0.306128	0.385698	0.0891706	FALSE
SAMD8	0.113844	0.388612	0.202738	0.125052	FALSE
ATRN	0.113798	0.490702	0.152931	0.0710989	FALSE
ATF6B	0.113763	0.631733	0.137404	0.26707	FALSE
TBL3	0.11376	0.420021	0.132379	0.0753928	FALSE
MAGT1	0.113717	0.82716	0.245757	0.118744	FALSE
UBLCP1	0.113665	0.617594	0.137815	0.144182	FALSE
DPH6	0.11365	0.466446	0.177093	0.0698475	FALSE
CENPW	0.113638	0.234867	0.12472	0.0825818	FALSE
PCSK1N	0.113626	0.623098	0.609825	0.812491	FALSE
SIN3B	0.113611	0.429595	0.483548	0.0758379	FALSE
LMNB1	0.113606	0.127735	0.521351	0.142023	FALSE
TMEM50B	0.113587	0.746069	0.0927964	0.231114	FALSE
ZNF606	0.113569	0.331446	0.176903	0.0695876	FALSE
ATP2A2	0.113559	0.663451	0.407367	0.266623	FALSE
IRS2	0.113469	0.45721	0.0861653	0.357525	FALSE
SMG5	0.113453	0.393887	0.139742	0.0648763	FALSE
PRUNE2	0.113444	0.613723	0.107257	0.147262	FALSE
ADGRG1	0.113444	0.688735	0.427973	0.463614	FALSE
SYNE2	0.113419	0.205167	0.41446	0.220888	FALSE
SLMAP	0.113409	0.571006	0.166435	0.110645	FALSE
RAP2A	0.113392	0.328497	0.171488	0.158341	FALSE
ASPH	0.113335	0.811656	0.152217	0.295817	FALSE
CENPT	0.113319	0.28758	0.104141	0.127256	FALSE
NR2C2	0.113312	0.329245	0.222166	0.0622031	FALSE
AKT1	0.113309	0.247298	0.274952	0.123883	FALSE	Notch
RNGTT	0.113183	0.365183	0.19974	0.0597885	FALSE
MAP9	0.113169	0.419784	0.109954	0.189983	FALSE
DNAJB4	0.113138	0.656137	0.189382	0.124694	FALSE
MKRN1	0.113133	0.167313	0.476261	0.389603	FALSE
YTHDF1	0.113133	0.327739	0.220761	0.145155	FALSE
HMBOX1	0.113129	0.275434	0.225658	0.155448	FALSE
IER5	0.113106	0.537221	0.321478	0.236273	FALSE
MAP1LC3A	0.113099	0.385043	0.773184	0.375732	FALSE
NEK6	0.113093	0.740389	0.0771385	0.21599	FALSE
HMGN3	0.113072	0.679403	0.677336	0.653255	FALSE
MAGED1	0.113066	0.346871	0.831551	0.534994	FALSE
NUDT2	0.113048	0.625013	0.208726	0.131268	FALSE
CHPT1	0.113018	0.902605	0.284561	0.240786	FALSE
MEN1	0.112972	0.491257	0.122648	0.0855841	FALSE
P4HTM	0.112933	0.688277	0.0716645	0.201973	FALSE
USP19	0.11293	0.455784	0.206841	0.0548533	FALSE
ACOX1	0.11293	0.688958	0.22486	0.13412	FALSE
MAML2	0.112877	0.579323	0.409396	0.216321	FALSE
DMWD	0.112862	0.465913	0.181542	0.118974	FALSE
RCAN1	0.112844	0.494811	0.0784921	0.299178	FALSE
PLEKHB2	0.112808	0.625597	0.0731235	0.285869	FALSE
MAP3K1	0.112803	0.374471	0.240786	0.0775471	FALSE
ACOT13	0.112764	0.677641	0.288127	0.185119	FALSE
SLC38A1	0.112761	0.311801	0.459228	0.168126	FALSE
NUFIP1	0.112744	0.284929	0.138198	0.0828325	FALSE
MOB1B	0.112719	0.3808	0.200668	0.0544349	FALSE
CHM	0.112665	0.390768	0.176811	0.0692528	FALSE
COTL1	0.112595	0.570698	0.299298	0.403191	FALSE
FCHO2	0.112544	0.528485	0.277517	0.045555	FALSE
MAD2L1	0.112519	0.276479	0.0565931	0.14048	FALSE
VPS54	0.112517	0.455083	0.123487	0.052362	FALSE
ARL4A	0.112516	0.655136	0.160988	0.53861	FALSE
SETD7	0.112498	0.353375	0.194453	0.0752137	FALSE
MAPK8IP1	0.112476	0.42324	0.206158	0.201221	FALSE
FAM171B	0.112457	0.586517	0.968767	0.152818	FALSE
SP1	0.112442	0.482058	0.129356	0.050379	FALSE
RHOU	0.112402	0.416468	0.0771174	0.139598	FALSE
GNPDA2	0.1124	0.647837	0.21335	0.0980461	FALSE
EPC2	0.112396	0.280844	0.422537	0.0974522	FALSE
ANP32E	0.112376	0.341825	0.760556	0.230481	FALSE
PPP5C	0.112341	0.593734	0.215897	0.155308	FALSE
NOTCH2	0.112313	0.892913	0.469315	0.109957	FALSE	Notch
TBRG4	0.112307	0.252632	0.07158	0.190407	FALSE
NME2	0.112298	0.419172	0.583288	0.161819	FALSE
ZNF608	0.112295	0.425625	0.308034	0.146431	FALSE
MAST2	0.112254	0.257574	0.14482	0.0583444	FALSE
GLUL	0.112239	0.810416	1.53336	0.867643	FALSE
GLCCI1	0.112229	0.215418	0.110174	0.24295	FALSE
ZNF580	0.112209	0.298426	0.0970056	0.265193	FALSE
UBE2Q1	0.112184	0.33822	0.218036	0.133573	FALSE
ATIC	0.112148	0.535563	0.232968	0.175376	FALSE
NPAT	0.112146	0.411439	0.122606	0.0713457	FALSE
ATAD5	0.112004	0.204269	0.142424	0.0677892	FALSE
FAHD2A	0.111981	0.625862	0.0904283	0.140625	FALSE
FZD3	0.111981	0.245486	0.468617	0.279381	FALSE	Wnt
CIC	0.111978	0.356868	0.147412	0.0936041	FALSE
PHACTR1	0.11196	0.374922	0.328697	0.0764597	FALSE
PRMT7	0.111948	0.432839	0.147868	0.0736907	FALSE
NFAT5	0.111932	0.620709	0.237962	0.118293	FALSE
CCDC88A	0.111926	0.328079	1.2874	0.469006	FALSE
HIBADH	0.111926	0.80074	0.448118	0.142669	FALSE
RNF38	0.111914	0.24741	0.197223	0.0916475	FALSE
B3GALT6	0.111913	0.510041	0.0669701	0.133178	FALSE
ORC2	0.111865	0.369249	0.186324	0.0544322	FALSE
EIF2AK4	0.111811	0.526523	0.0757637	0.131802	FALSE
SNAPC2	0.111804	0.474146	0.126875	0.126676	FALSE
GEMIN7	0.111767	0.336862	0.373822	0.105931	FALSE
TRIM33	0.11174	0.242354	0.405573	0.16891	FALSE	BMP
PFKFB3	0.111736	0.678585	0.0634629	0.126032	FALSE
TARBP2	0.111711	0.386567	0.136626	0.0920225	FALSE
TAF13	0.111695	0.562165	0.240119	0.124832	FALSE
ARHGAP21	0.111693	0.354776	0.388363	0.22306	FALSE
SLC48A1	0.111567	0.784576	0.456803	0.0820129	FALSE
STIM2	0.111558	0.550265	0.142547	0.148527	FALSE
WRNIP1	0.111542	0.451649	0.1243	0.0912213	FALSE
DCAF12	0.11152	0.350827	0.185716	0.101375	FALSE
CPSF4	0.111495	0.300687	0.0786065	0.174441	FALSE
UFL1	0.111491	0.694273	0.18923	0.179427	FALSE
NPM3	0.111457	0.383048	0.200527	0.14727	FALSE
UBR4	0.111423	0.436171	0.166672	0.0887716	FALSE
SLC35A1	0.111383	0.44015	0.148352	0.0992632	FALSE
MTIF2	0.111277	0.348198	0.222894	0.09888	FALSE
NTHL1	0.111276	0.620683	0.071483	0.14008	FALSE
HMGCL	0.111269	0.559316	0.148036	0.118218	FALSE
ARPC1B	0.111263	0.501615	0.128725	0.282963	FALSE
SCMH1	0.111222	0.384459	0.25387	0.068295	FALSE
TMUB1	0.111177	0.619952	0.101158	0.213034	FALSE
TGFBR1	0.111161	0.265695	0.202017	0.0795339	FALSE
SENP1	0.111148	0.385916	0.127	0.0294946	FALSE
TRAP1	0.111146	0.616772	0.17262	0.22746	FALSE
MAPK8	0.111129	0.190322	0.246492	0.0772888	FALSE
LLPH	0.111109	0.259852	0.581944	0.202572	FALSE
MORN2	0.111086	0.712431	0.212579	0.256649	FALSE
POFUT2	0.11103	0.483449	0.214624	0.070208	FALSE
PLTP	0.111022	0.972424	0.0664573	0.343007	FALSE
STK11	0.110953	0.425057	0.290748	0.0782644	FALSE	Wnt
CHKA	0.110931	0.537458	0.279596	0.111851	FALSE
FAM207A	0.110813	0.374223	0.0880866	0.130828	FALSE
CTTNBP2	0.11081	0.33819	0.336353	0.157589	FALSE
RAB21	0.110761	0.632622	0.235108	0.183385	FALSE
RNASEH2C	0.110755	0.31367	0.392245	0.324753	FALSE
PIM1	0.11069	0.515774	0.276685	0.0969927	FALSE
STX18	0.11069	0.564011	0.147106	0.10401	FALSE
ANKRD46	0.110669	0.451741	0.183977	0.11989	FALSE
POLR3K	0.110644	0.192147	0.420755	0.152522	FALSE
FAM122A	0.110593	0.295779	0.105347	0.122901	FALSE
ADIPOR2	0.110589	0.620252	0.216542	0.104834	FALSE
SCAF8	0.110586	0.368373	0.219547	0.0628859	FALSE
DHCR7	0.110586	0.526851	0.143409	0.112259	FALSE
SMG7	0.110568	0.323725	0.239337	0.089773	FALSE
CD99L2	0.110485	0.456485	0.136322	0.0914766	FALSE
MRPL48	0.110442	0.596223	0.362177	0.15558	FALSE
NAA16	0.110421	0.508389	0.157772	0.0940385	FALSE
MSMO1	0.110413	0.78706	0.627618	0.187528	FALSE
YRDC	0.110389	0.248045	0.28582	0.120879	FALSE
MEF2A	0.11038	0.344506	0.171179	0.130914	FALSE
FBXO28	0.110338	0.366063	0.163583	0.0774449	FALSE
DTX3	0.110303	0.623171	0.428963	0.246132	FALSE
ZCCHC7	0.110288	0.517574	0.508604	0.140653	FALSE
NT5C2	0.110283	0.528871	0.209199	0.0796916	FALSE
CBLB	0.110269	0.321811	0.16031	0.0614116	FALSE
ACADVL	0.11024	0.779725	0.187509	0.365458	FALSE
ACO1	0.110223	0.574399	0.162102	0.0918688	FALSE
DPF1	0.110182	0.311253	0.0631062	0.146972	FALSE
CENPH	0.110137	0.234942	0.152974	0.126703	FALSE
CTDSP1	0.110106	0.694717	0.128702	0.125444	FALSE
LSM14B	0.110087	0.246011	0.191984	0.0924521	FALSE
YTHDC2	0.110073	0.422003	0.144401	0.0858579	FALSE
DENND1B	0.110016	0.474377	0.1682	0.0589795	FALSE
SERTAD2	0.109999	0.426487	0.279673	0.0812532	FALSE
FAM210B	0.109956	0.398327	0.406286	0.201663	FALSE
RFC4	0.109867	0.176473	0.201491	0.143325	FALSE
ETFA	0.10981	0.704013	0.339373	0.282901	FALSE
NAPA	0.109793	0.529484	0.343747	0.264136	FALSE
ANAPC2	0.109791	0.447461	0.166242	0.0818857	FALSE
CSNK1G1	0.109759	0.293645	0.19439	0.053171	FALSE	Wnt
PIGP	0.109739	0.657158	0.349929	0.125897	FALSE
KLHL5	0.10973	0.686644	0.176989	0.112449	FALSE
GIT2	0.109725	0.339101	0.132913	0.0897298	FALSE
NLN	0.109679	0.486085	0.123389	0.119137	FALSE
ARL5B	0.109666	0.26595	0.12386	0.0671327	FALSE
CASD1	0.109666	0.511613	0.148624	0.0922048	FALSE
TRPS1	0.109631	0.772385	0.481756	0.11301	FALSE
NOP14	0.109612	0.437429	0.220669	0.0647403	FALSE
RAB11FIP2	0.109555	0.453228	0.197037	0.0603185	FALSE
SSBP3	0.109536	0.299039	0.513138	0.128382	FALSE
PRADC1	0.109533	0.670617	0.08	0.152565	FALSE
AGO3	0.109528	0.577139	0.1278	0.179733	FALSE
SLC16A1	0.109493	0.752303	0.0886424	0.280244	FALSE
POLR2F	0.109368	0.42619	0.785137	0.713509	FALSE
MTMR3	0.109345	0.353027	0.199018	0.0610217	FALSE
FAM193B	0.109262	0.317497	0.129706	0.0502069	FALSE
TSPO	0.109256	0.68301	0.248234	0.444551	FALSE
TNRC18	0.109217	0.379636	0.353157	0.0795006	FALSE
SBK1	0.109159	0.12873	0.370935	0.0899738	FALSE
ACYP1	0.109141	0.493289	0.138627	0.151859	FALSE
CCPG1	0.109112	0.57203	0.0726744	0.137949	FALSE
FASN	0.109035	0.597763	0.232356	0.11898	FALSE
PTPN4	0.108981	0.425279	0.335737	0.0842434	FALSE
PEX19	0.108903	0.317565	0.282525	0.119395	FALSE
ZDHHC3	0.108872	0.345287	0.160386	0.122129	FALSE
GPS2	0.108854	0.347719	0.369521	0.0835791	FALSE
EGLN2	0.10881	0.275324	0.229626	0.188296	FALSE
GALK1	0.108779	0.787666	0.103452	0.127039	FALSE
LRIG1	0.108772	0.866187	0.0862655	0.172257	FALSE
EIF2B3	0.108721	0.559789	0.100795	0.130379	FALSE
MSRB1	0.108663	0.456611	0.127886	0.127745	FALSE
PRKACA	0.108627	0.438519	0.334283	0.093283	FALSE
GUSB	0.108615	0.673586	0.0916986	0.22109	FALSE
ARID5B	0.108612	0.43574	0.181861	0.296316	FALSE
VAMP4	0.108608	0.535417	0.215238	0.0954541	FALSE
RNF180	0.108559	0.485736	0.211485	0.178706	FALSE
ECH1	0.108538	0.724391	0.486713	0.480969	FALSE
PEX5	0.108528	0.343012	0.133286	0.0718403	FALSE
TRIM37	0.10852	0.383603	0.289244	0.123289	FALSE
CCDC34	0.10851	0.339019	0.448494	0.146355	FALSE
ZCCHC9	0.108488	0.352695	0.34397	0.112174	FALSE
CDC42EP4	0.108475	0.701838	0.232338	0.236925	FALSE
PJA1	0.108467	0.235003	0.340357	0.177484	FALSE
PHF12	0.108459	0.343516	0.163222	0.0735274	FALSE
PKD1	0.108417	0.492375	0.0585026	0.132357	FALSE
ASB3	0.108309	0.475842	0.188255	0.100533	FALSE
TIPARP	0.108284	0.577545	0.350976	0.140083	FALSE
NUP107	0.108161	0.219714	0.0766703	0.190376	FALSE
ZFHX3	0.108158	0.44331	0.217512	0.0865574	FALSE
DMXL1	0.108139	0.50146	0.238206	0.0685605	FALSE
TFB2M	0.108134	0.34972	0.164706	0.0637675	FALSE
TUBG1	0.108044	0.426744	0.140724	0.192143	FALSE
INTS12	0.108037	0.287647	0.0749875	0.138356	FALSE
PHC2	0.108028	0.219633	0.288788	0.250511	FALSE
MRPL34	0.107974	0.350353	0.625881	0.25875	FALSE
PEX16	0.107944	0.604339	0.119875	0.124737	FALSE
CHCHD6	0.107875	0.553223	0.286442	0.168188	FALSE
DTNA	0.107845	0.922354	0.654571	0.318308	FALSE
ANTXR1	0.107798	0.594113	0.0549905	0.130466	FALSE
WDR77	0.107784	0.414757	0.155564	0.133479	FALSE
TRNT1	0.107763	0.346873	0.233939	0.0863563	FALSE
TMEM121	0.10772	0.427446	0.122663	0.115759	FALSE
DNM2	0.107706	0.519275	0.179547	0.12199	FALSE
PLIN3	0.107673	0.871717	0.205548	0.239368	FALSE
PTTG1IP	0.10767	0.769815	0.342387	0.472762	FALSE
SDHAF3	0.107638	0.581405	0.0981795	0.216598	FALSE
RABEPK	0.107635	0.653531	0.103868	0.146024	FALSE
CNOT3	0.107611	0.370083	0.301483	0.11322	FALSE
SAP30L	0.10757	0.477412	0.248083	0.0631161	FALSE
BRWD3	0.10755	0.321464	0.136991	0.047137	FALSE
GPSM2	0.10751	0.604694	0.101798	0.176599	FALSE
VEGFB	0.107493	0.645953	0.338622	0.140506	FALSE
DEXI	0.107468	0.502549	0.0893761	0.172718	FALSE
NGLY1	0.107346	0.664019	0.137768	0.146674	FALSE
ZFHX4	0.107344	0.538373	0.184544	0.139166	FALSE
TWF2	0.107337	0.546764	0.134325	0.171586	FALSE
MOSPD1	0.107337	0.257876	0.144343	0.0824125	FALSE
EXOSC3	0.107331	0.460201	0.203584	0.11804	FALSE
ABHD10	0.107295	0.419295	0.212081	0.0666726	FALSE
NDUFAF4	0.107279	0.568783	0.284329	0.205878	FALSE
PIKFYVE	0.107268	0.458884	0.130413	0.072802	FALSE
INPP1	0.107243	0.604947	0.0988955	0.123497	FALSE
UBE4B	0.107142	0.334398	0.17711	0.0745402	FALSE
NSMF	0.107093	0.539863	0.232893	0.133297	FALSE
FCF1	0.107091	0.39844	0.314758	0.0793106	FALSE
CKB	0.107085	0.67165	2.79868	1.50786	FALSE
MED27	0.107064	0.484862	0.152589	0.117843	FALSE
TSC22D2	0.107026	0.268965	0.378143	0.121499	FALSE
ASXL2	0.107016	0.516601	0.260918	0.0776337	FALSE
PPP1R35	0.107001	0.514119	0.271404	0.134276	FALSE
C19orf53	0.106998	0.396987	0.99122	0.806762	FALSE
ZNF609	0.106991	0.297335	0.331881	0.0685645	FALSE
DPYSL4	0.106956	0.353508	0.0715702	0.133364	FALSE
TSSC4	0.10692	0.431095	0.115683	0.253275	FALSE
CLSTN1	0.106916	0.677553	0.219552	0.250233	FALSE
ZFAND1	0.106903	0.562349	0.158383	0.103789	FALSE
NEK1	0.106895	0.480646	0.135891	0.116285	FALSE
PTEN	0.106879	0.357546	0.544744	0.107642	FALSE
HELZ	0.106872	0.343792	0.269835	0.152312	FALSE
JARID2	0.106863	0.374113	0.355721	0.098241	FALSE
KANK1	0.106835	0.425163	0.100593	0.140136	FALSE	Wnt
CFAP20	0.106832	0.555125	0.400098	0.322995	FALSE
VHL	0.106803	0.500778	0.130875	0.147163	FALSE
MAN1B1	0.106768	0.426779	0.0986148	0.139183	FALSE
BTBD2	0.106698	0.484698	0.137693	0.084884	FALSE
OGFR	0.106684	0.305332	0.285798	0.172991	FALSE
PYURF	0.106605	0.707893	0.124012	0.600155	FALSE
METTL21A	0.106539	0.616476	0.0803692	0.12594	FALSE
TMEM181	0.10649	0.437019	0.104431	0.127007	FALSE
MRGBP	0.106481	0.465619	0.142167	0.0925418	FALSE
CARHSP1	0.106444	0.220148	0.387103	0.386068	FALSE
CUL2	0.106415	0.404597	0.155183	0.0732408	FALSE
TMEM80	0.106339	0.642361	0.212979	0.0885408	FALSE
MTHFD2	0.106324	0.311219	0.0967823	0.259282	FALSE
CCNT1	0.106303	0.297903	0.293289	0.0714081	FALSE
[truncated: 3,416 more rows]

## Sheet: GBM_EMD_ranked_by_QA_AD_groups
	QA_vs_AD_EMD
ZFP36	0.189852
S1PR2	0.1837
SOCS3	0.179158
KLF4	0.174822
FOSB	0.174708
ATF3	0.160379
DEPDC1B	0.159052
NFKBIZ	0.157356
MAFF	0.156087
FAM114A1	0.155566
VEGFA	0.150287
WDR89	0.147255
UST	0.145751
PBK	0.145692
SOX3	0.145347
TRIB3	0.145317
INPP5B	0.143288
NPAS4	0.142384
IRF1	0.141994
LHFPL3	0.138254
AGPAT2	0.137558
SRRM4	0.137126
CDH13	0.137034
CENPK	0.135984
E2F2	0.134849
NEDD9	0.13374
PLOD2	0.132987
MYC	0.132321
HILPDA	0.130172
EGR2	0.130135
SEPSECS	0.129603
PAWR	0.129109
SLC39A14	0.128241
TTC39C	0.126793
GCNT2	0.124391
SERTAD1	0.123432
ARNTL	0.123134
PPP1R15A	0.121713
ZKSCAN2	0.121142
ECE1	0.120898
ZNF367	0.119906
FOSL2	0.11979
SALL3	0.119345
INSIG1	0.118545
EFNB2	0.118359
YBX3	0.117846
LIMD1	0.117329
CSMD2	0.116566
CSRNP1	0.116475
EGR1	0.116355
TNFAIP6	0.115861
ELMO1	0.114791
CENPN	0.114739
CCDC8	0.114685
CSPG4	0.11397
KLF6	0.112248
DUSP1	0.112192
ANKS1A	0.112109
AMBRA1	0.11205
MND1	0.111836
ZNF496	0.109728
PEG10	0.109379
JUNB	0.109313
CELF4	0.109296
CDKN1A	0.108808
IRS2	0.108455
EIF2D	0.107759
MIS18A	0.106901
CCNB2	0.106855
PDGFRA	0.106534
SCO2	0.106236
MYADM	0.106074
RAD51	0.106038
MPP1	0.105501
LPIN1	0.105492
ELL	0.105182
PPP1R9A	0.105034
PM20D2	0.104769
BLOC1S3	0.10453
FOS	0.104489
MSX1	0.104302
TOP1MT	0.103929
FCHO2	0.103864
METTL15	0.103809
SNN	0.103272
BTG2	0.103138
WHAMM	0.102902
RFWD3	0.10285
SETBP1	0.102443
FAM234B	0.102283
ZFYVE21	0.102217
SPTY2D1	0.102181
CLSPN	0.100277
ZCCHC24	0.100225
PRPF39	0.100223
USP28	0.0997993
PORCN	0.0997288
NR4A1	0.0984829
NAMPT	0.098279
TMEM209	0.0982211
LRRC1	0.0981362
ZFP36L1	0.0976593
ANKRD27	0.0970775
C20orf194	0.09695
ZFP36L2	0.0968271
SOX8	0.0968188
TNIP2	0.0966679
AP1S2	0.0966565
BCL6	0.0962259
USP20	0.0961761
LPCAT4	0.0958407
OLIG2	0.0955304
SLC1A5	0.0955213
CDS2	0.0953532
NFKBIB	0.0953455
LINGO1	0.0951856
SNRK	0.0949922
FECH	0.0949914
EGR3	0.0948016
C9orf72	0.0941221
NEURL1B	0.0939258
MYO1C	0.0934277
ERF	0.093333
EMP2	0.0933219
SDE2	0.0932901
GBE1	0.0932695
TCF7	0.0928587
NFKBIA	0.0928411
E2F1	0.0926919
CALY	0.092653
PER1	0.0926465
SLC7A5	0.0926239
SPATA2	0.0925809
SEC24A	0.0925684
RGS16	0.0923702
KIF1A	0.0923516
TGFB1I1	0.0914541
ABL1	0.0912698
CPT2	0.0912117
ERRFI1	0.0912023
DDHD1	0.0910467
LONRF1	0.0910093
DCLRE1B	0.0907949
SPTLC1	0.0904748
MEPCE	0.0900839
ANGPTL2	0.0900838
RPL22L1	0.0900276
FAM171B	0.089864
NTN4	0.0897893
RBM38	0.0897496
FAM13A	0.089741
B3GNT5	0.0890522
APC	0.0890256
ERN 1,00	0.0885766
FBXL4	0.088313
CHRAC1	0.0881347
IGHMBP2	0.0881187
TEAD2	0.088051
GLE1	0.0879822
SRGAP2	0.0874322
EGFR	0.0873875
DLL3	0.0873818
LAMC1	0.0873642
GSTM4	0.0873587
LAMB1	0.0873484
CPOX	0.0871026
JMJD8	0.0865759
LMNB2	0.0864064
SGTB	0.0863013
DAGLB	0.0859611
SAMD4A	0.0859231
TMEM159	0.0859059
KDM2A	0.0855033
FEN1	0.0854024
ZNF628	0.0853439
EPHB3	0.0851845
CLVS1	0.0851193
DZIP3	0.0850922
PIK3C2A	0.0849982
SHMT2	0.084982
RIPPLY2	0.0849766
KIFAP3	0.0848429
STK35	0.0847554
NREP	0.0846813
SH2B3	0.0842808
CLK2	0.0842197
ADCY3	0.0840172
DLG1	0.083846
TRIP6	0.0837437
DPH3	0.0836133
LRRC75A	0.0835601
RNF169	0.0835274
DNMT3A	0.0835239
KIF13B	0.0835027
ZNF121	0.0834227
RAB3A	0.0832739
DIP2B	0.0830942
MAML2	0.0830734
CYP2R1	0.0829979
XPOT	0.082962
KIAA0895L	0.082854
HMGB2	0.0827374
ZNF740	0.0826515
LARP6	0.0826469
EIF2AK3	0.082536
PHF13	0.0824527
TYMS	0.0824476
MEF2D	0.0823956
PALB2	0.0823316
NICN1	0.0821451
DCP2	0.0819882
ELOVL6	0.0819225
NME2	0.0817623
SSH1	0.0815661
MOB3B	0.0815345
PKIA	0.0815165
SLC25A48	0.0814704
CAST	0.0814554
ACSL4	0.0813704
CENPH	0.0813159
MON1B	0.0812581
FBXO5	0.081256
NAGA	0.0810716
TEX30	0.0806549
MKNK2	0.0806088
CLDN15	0.0804569
GCN1	0.0803332
CSF1R	0.0803222
ZNF516	0.0803053
BIRC5	0.0802175
GAS1	0.0801981
FAM210A	0.0801364
OPCML	0.0801337
ZFR2	0.0800927
DUSP26	0.0798776
NFIL3	0.0795795
ORC6	0.0794777
ADPGK	0.0792985
RP2	0.0790908
TRAM1	0.0789905
GYPC	0.0789854
PECR	0.0789799
NPM3	0.0789226
NDE1	0.0785448
TGIF1	0.078218
FGFR1	0.0781761
UAP1	0.0781633
TUBE1	0.0777135
TAGLN3	0.0777127
GUCD1	0.0775061
NEK9	0.0774204
AHDC1	0.077416
TTC21B	0.0773212
DCBLD2	0.0773075
FAM120C	0.0772866
ERLIN1	0.0772158
POLR1A	0.0772116
DTX3L	0.0772109
PTAR1	0.0770768
SLC16A1	0.0770723
LZTS2	0.0768119
ANP32B	0.0765618
SERPINH1	0.076535
ATG9A	0.0762578
CTR9	0.0762285
SLC5A3	0.0761293
IER5	0.0760888
PCYOX1L	0.0760707
MYO6	0.075922
ATP1B2	0.0758765
ATG7	0.0758746
RAPGEF2	0.0756023
FBXO34	0.0755626
GOLT1B	0.0753692
ARFGEF3	0.0753387
KIDINS220	0.0752645
KIF21B	0.0751915
PSME4	0.0750883
UGDH	0.0750751
ESYT2	0.0750621
SPRY2	0.074997
HDAC4	0.0749482
PARVA	0.0749414
BCL11B	0.0749183
SALL1	0.0748317
TOE1	0.0747862
C18orf21	0.0747311
KIF13A	0.0747146
CCNY	0.0745881
HEATR6	0.0742861
EZR	0.074244
PNRC1	0.0742344
GINS1	0.0742324
JMJD6	0.0741629
PAXIP1	0.074
P2RX4	0.073883
CHTF18	0.0737919
ERCC8	0.0736737
CTDP1	0.0736455
SIX1	0.0736094
PPP1R3B	0.0734878
INSIG2	0.0733807
EXT1	0.0733762
IFRD2	0.0732862
MAP3K1	0.0732852
CCDC181	0.0732362
MRGBP	0.0732117
JUND	0.0731961
LIAS	0.0731922
ZNF8	0.073117
EEFSEC	0.0730848
ZCCHC2	0.0729656
ING1	0.0729409
UGCG	0.0729106
ILDR2	0.0728725
PRMT6	0.0728664
PDE4DIP	0.0727326
GSTM2	0.0727169
RTKN	0.0725488
TNK2	0.0725486
FANCA	0.0724445
TMEM87B	0.072432
CDC42EP4	0.0724189
SMIM13	0.0723264
ACP6	0.0722663
NAP1L5	0.0722106
HEXIM1	0.0721387
TMEM216	0.0721327
S100A11	0.0720834
YTHDC2	0.0720521
POC5	0.0719653
MTHFD1L	0.0718677
AIFM1	0.0717401
PDPR	0.0717171
TOM1	0.0716825
XRCC2	0.071645
VIM	0.0716382
MAPKAPK3	0.0716002
PLPPR1	0.0715563
SLC20A2	0.0715502
TMEM14A	0.0715419
OSBPL5	0.0715153
GAS6	0.0714962
DNAAF5	0.0714768
ZC3H8	0.0713913
SH3D19	0.0713419
CHAF1A	0.0712468
NMNAT3	0.0711309
POFUT1	0.071124
WEE1	0.0711191
GNAZ	0.0710977
GNPNAT1	0.0710892
B9D2	0.0710627
SLC9A3R1	0.0709922
TRIOBP	0.0708718
GID4	0.0708516
TRAPPC5	0.0707967
TMEM97	0.0707246
ARRDC3	0.0707234
PHF21A	0.0706946
SPSB3	0.0706049
NUS1	0.0705736
PYCR1	0.0705494
PRRX1	0.0705357
GSTM3	0.0705351
GREB1	0.0705339
DSTYK	0.0704339
PRRT3	0.0703986
EIF5A2	0.0702268
BMS1	0.0702032
FAM53C	0.0701147
SORBS3	0.0700691
ANAPC2	0.0699954
USP9Y	0.0699922
CDK5R1	0.0699857
MCM5	0.0699801
SDCCAG8	0.0699743
CUL4A	0.0696807
SHTN1	0.0696558
SLC35C1	0.069651
TAF13	0.0696509
RPRD1B	0.0696254
BBS9	0.0696143
TAP1	0.0696025
GPATCH2	0.0695759
TAF5	0.0695541
TMEM129	0.0695051
RCL1	0.0694106
VPS13D	0.0694085
PGPEP1	0.0693532
ZNF394	0.0692873
DNAJB12	0.069279
TCF3	0.0692764
DOK1	0.0692698
RNF4	0.0692617
NUP205	0.0692516
LMTK2	0.069189
PDLIM1	0.069187
LRRN1	0.0690939
FARP1	0.0690881
ESYT1	0.0690165
ECT2	0.0687596
ZBTB11	0.0687286
GGA3	0.0685986
TUBGCP6	0.0684684
IGFBP5	0.0683941
ZCCHC7	0.0683481
REXO2	0.0683428
ZNF182	0.0683281
RPP38	0.0682416
AGBL5	0.0682406
ZNF853	0.0682315
CALU	0.0681002
TRNT1	0.0680993
HEATR1	0.068017
MCM2	0.0680099
A2M	0.0679478
LAMP1	0.0679073
DDX51	0.0678887
C19orf81	0.0678732
PHKG1	0.0678232
CENPQ	0.0677947
ZNF266	0.0676307
FEZ1	0.0676017
KMT5C	0.0673309
HAUS3	0.0671289
GADD45A	0.0670169
NOTCH1	0.0669949
CYB561D1	0.0669791
NXT1	0.0669201
RRM2B	0.0669007
C4orf46	0.0668802
ZDHHC20	0.0666644
SLC39A13	0.0666585
ADD1	0.0666193
CENPL	0.0664345
MCM6	0.0663988
RNF111	0.0663393
XBP1	0.0663173
ENTPD5	0.0662482
DHX34	0.0661639
POLG	0.0661136
PDS5B	0.0660509
GRB10	0.0660263
LIG3	0.0659629
NFXL1	0.0659483
EXOSC3	0.0659354
RANBP6	0.0659182
NADSYN1	0.0658996
SLC5A6	0.0658987
PUS3	0.0658874
CDH11	0.0658103
FA2H	0.0658068
PLK3	0.0656697
PUS1	0.0656545
SIKE1	0.0656408
TBC1D9B	0.0656356
DYRK1A	0.0654514
ACSL3	0.0654457
MCEE	0.0654187
GPM6A	0.065373
N4BP2L1	0.0653398
JOSD1	0.0653385
WIPF1	0.0652951
CNTROB	0.0652058
DHX37	0.0651907
APPL2	0.0651491
CDC25B	0.0651316
PAQR4	0.0651276
DPH6	0.0650876
POLR1B	0.0650789
ATF4	0.0649868
INPP5K	0.0649377
SMC2	0.0648012
RNF6	0.0647131
SHC3	0.0644116
HMOX2	0.0643957
RCC1	0.0643388
HAUS2	0.0642803
TMEFF2	0.0642755
ATP6V1H	0.0642492
RBMS1	0.064237
RRP8	0.0642279
CSRNP3	0.0642178
SCYL3	0.0641821
SUV39H2	0.0641769
MCL1	0.0641224
ETAA1	0.0640346
PKD1	0.0639284
TRIM32	0.0639029
ANKRD37	0.0638021
CCNL1	0.0638018
SIVA1	0.0637187
TMEM54	0.063658
KLHL15	0.0636267
DUSP14	0.0635666
CNOT3	0.0635278
IER2	0.063519
PRIMPOL	0.0635107
SGK1	0.0635042
VPS54	0.0633637
ATF7IP	0.0633175
RCCD1	0.0633172
PCF11	0.0633079
B3GALNT2	0.0633042
NFIA	0.0632481
INO80	0.0632269
ZNF592	0.063209
CEP89	0.0632011
MTIF2	0.0631932
ORC5	0.0631674
CREB5	0.0631494
CDC42BPA	0.0631449
CPXM1	0.0631282
PLEKHA4	0.0630966
SESTD1	0.0630886
GUCY1A2	0.0630757
PDGFA	0.0630604
CCDC34	0.0630387
LRIF1	0.0629164
ABHD5	0.0628868
KIAA0930	0.0628386
NUP153	0.0626991
TMEM38B	0.0626707
SAMHD1	0.0626366
SNRPN	0.0624055
SMYD3	0.0623092
SOBP	0.0623028
DDX19A	0.0621541
TMEM121	0.0619117
IRAK1	0.0618515
FBXO38	0.0618364
CDV3	0.0617802
HIP1	0.0617687
PCED1A	0.0617454
GNAI1	0.0617427
APAF1	0.0617253
TMEM214	0.0616313
DSCAM	0.0616305
STK24	0.0616125
C4orf48	0.061608
VASP	0.0615659
SCRN2	0.0614502
MEST	0.0614471
LIPA	0.0614405
RPA3	0.0614221
LPCAT1	0.0614109
BNIP2	0.0614052
NRBF2	0.0613761
NCOA7	0.0612998
PNRC2	0.0612954
SLC35B3	0.0612401
PPWD1	0.0612373
RRP12	0.0612188
PPAT	0.0610615
SLC35A3	0.0609605
SLC43A3	0.0609421
SDF2L1	0.0609121
PPP2R1B	0.0608897
NSUN3	0.0608833
ELAVL4	0.0608324
MTERF3	0.0608278
KCNH7	0.0608155
RAB11FIP5	0.0608035
SNX9	0.0606999
TRAPPC11	0.0606676
ELAVL2	0.060645
GFM2	0.0605413
NUP37	0.060507
CAPN1	0.06049
ANAPC1	0.0604619
CHRNB1	0.0604442
NSMCE4A	0.060375
PARVB	0.0603054
MID1	0.0603045
ANKRD28	0.0602934
FBXO4	0.0602929
DIAPH1	0.0602905
GFOD2	0.0602896
TNIP1	0.0602303
OGDH	0.0601295
CENPF	0.0599567
ZNF703	0.0599327
SRRD	0.059859
E2F6	0.0598258
LHFPL4	0.0598215
FBXL12	0.0598194
CCND1	0.0598045
TPD52L2	0.0597713
HCFC1R1	0.059757
DSEL	0.0597353
ZNF689	0.0597121
SFT2D3	0.0596827
LDLRAD4	0.0596485
BRPF3	0.0596392
SNRNP48	0.0595841
DBF4	0.0595783
DEDD	0.0595282
SPRYD7	0.0594608
CHPT1	0.0594486
CTNNAL1	0.0594389
ACTL6B	0.0594328
IFT46	0.0593584
CCDC138	0.0593564
KIF26A	0.0593442
HID1	0.0593239
FBXW4	0.0593148
CDIP1	0.0592963
CDK2AP2	0.0592849
DPP3	0.0592057
CSNK1G2	0.0591995
PLGRKT	0.0591338
MBNL1	0.0590899
RNASEH2A	0.0590738
HCFC2	0.0590481
COQ10B	0.0590439
SPTAN1	0.058966
LMBR1L	0.0589619
C5orf22	0.058936
TUBB2A	0.0589215
GYG1	0.0589144
WARS2	0.0588951
RPP40	0.0588948
GID8	0.058883
ULK2	0.058875
HDAC6	0.0588558
UNC119B	0.0588489
ADAM23	0.0588235
SRCIN1	0.0587737
JAG1	0.0587698
SS18L1	0.0587661
UNK	0.0587611
DOT1L	0.0587044
AKNAD1	0.0586588
PSMD5	0.0585948
CXXC4	0.0585659
SOS 2	0.0585601
C14orf93	0.0585279
EBF4	0.0585229
SLC1A3	0.0583398
SLC33A1	0.0583064
DZIP1	0.0582847
CKS2	0.058284
APBB2	0.058202
REEP2	0.0581852
TRIM11	0.0581819
DNAJB1	0.0581644
NHLH1	0.058109
NR3C1	0.058097
FAM3A	0.0580215
MVK	0.0580025
ACSF3	0.057991
NUMBL	0.0579428
BNIP3	0.0579249
FANCG	0.0579212
TMEM50B	0.0578888
RBM15	0.0578732
MAP2K3	0.0578344
PPP1R21	0.0578307
CELF3	0.0577781
ETF1	0.0577703
MAPK10	0.0577556
WDR45	0.0577507
ZNF260	0.0577157
ZNF48	0.0576972
TUB	0.0576886
RFC4	0.0575895
FBXO48	0.057589
ATL3	0.0575413
MRI1	0.0575394
UBIAD1	0.0575078
MYH9	0.0575027
DCAF5	0.0574416
CAPN5	0.0574297
RRP1B	0.0573633
GORAB	0.0573289
SMPD4	0.0573097
CHGB	0.0572895
SIRT1	0.0572366
GALNT15	0.0570994
IPP	0.0570974
ANKMY2	0.0570791
NUB1	0.0570703
CENPV	0.0570624
HYOU1	0.0570406
RBM12	0.0570138
WDR44	0.0570104
RRP9	0.0569897
WDR45B	0.0569876
C2CD2L	0.0569353
ALCAM	0.0569168
PHKG2	0.0568011
SIN3A	0.056796
RNPC3	0.0567782
DHX35	0.0567694
C3orf38	0.0567692
ZBTB21	0.0567528
NRSN1	0.0567449
BTBD2	0.0567235
C18orf25	0.0566999
S100A16	0.0566911
UBTD2	0.0566691
STRBP	0.0566322
ASAH1	0.0566252
CSNK1G3	0.056613
ETV3	0.0566029
ZBTB2	0.0565413
CCNJ	0.0564935
ARCN1	0.0564535
AMOTL2	0.0564262
AMMECR1L	0.0563867
ITSN1	0.0563257
CRYAB	0.0563207
PDS5A	0.0563153
ZNF711	0.0562721
SPIN1	0.056261
KLHL36	0.0562361
SCN3A	0.0562287
E2F5	0.0562222
THG1L	0.056218
LUZP1	0.0562036
LRIG2	0.0561982
TULP3	0.0561974
AKAP7	0.0561889
EHBP1	0.0561718
WDFY2	0.0561336
ANKFY1	0.0560909
PPP1R15B	0.0560661
G0S2	0.0560333
RBBP8	0.0559863
PHLDA3	0.0559775
SLC25A14	0.0559384
BLCAP	0.0558452
ZCCHC8	0.0558252
RWDD2A	0.0558091
FAM126A	0.055796
PIGW	0.0557775
OSBP	0.0557684
GINS2	0.0557545
PDIK1L	0.0557403
MTFMT	0.0557234
INTS5	0.0557076
RAP2C	0.0556755
GPAT4	0.0556559
PAQR3	0.0556208
IMPDH1	0.0555318
CEBPG	0.0554801
CHMP7	0.0554237
UBR4	0.0554083
MTCL1	0.0553928
HYPK	0.0553832
SESN2	0.0553669
EP300	0.0553344
PTBP1	0.055331
PFAS	0.0552479
NAB2	0.0552197
DNAJC3	0.0551791
THEM6	0.0551771
TOB2	0.0551497
SACM1L	0.0550758
NT5M	0.0548732
TAF12	0.0548704
CKAP4	0.054833
CNKSR3	0.0547821
C1orf109	0.0547769
TMEM126B	0.0547636
RFC3	0.0547574
UCHL1	0.0547303
TAF1D	0.0547254
SAP130	0.0547109
SRD5A1	0.0547065
LRFN4	0.0546754
WDR11	0.0545722
GDAP2	0.0545671
COG7	0.0545363
MROH1	0.0545289
CSGALNACT2	0.0545149
FAM20C	0.054511
ZMYM3	0.0544918
JUN	0.0544763
SUPT20H	0.0544631
CENPP	0.0544611
ARL4A	0.0544313
COG1	0.0544294
EML2	0.0544205
PEAK1	0.0543634
TSR1	0.0543162
CCNE1	0.0542958
CSNK1G1	0.0542946
TPM4	0.0542563
RHNO1	0.0542499
KLF3	0.054243
EXOSC1	0.0541691
GTF2A1	0.0541022
RBBP9	0.0540941
ZNRF1	0.0540854
ANTXR1	0.0540816
PPA1	0.0540436
ZDHHC9	0.0540089
AP1B1	0.0539488
AK2	0.0539323
WDR55	0.0539258
EMSY	0.0539157
TRIP10	0.0539026
ZFHX3	0.0538654
LRRC49	0.0538533
RBBP6	0.0538432
UTP20	0.0538373
GLS	0.0538355
ZDHHC5	0.0538137
SLC35F5	0.0537855
ZBTB14	0.0537574
PCDHGA10	0.0537346
TRIM41	0.0536849
KIAA1328	0.0536536
MEX3C	0.0535876
NOB1	0.0535657
FASTKD3	0.0535102
NCOR2	0.0534297
MRPL10	0.0534229
SMYD4	0.053421
CPD	0.0534095
CRLS1	0.0533447
SENP7	0.0533244
NAA25	0.0533143
NUP54	0.0532872
ELOVL4	0.0532667
ORC3	0.0532226
KLHDC4	0.053179
PTK2	0.0531365
FBRS	0.0531181
METTL23	0.0530465
TSPAN17	0.0530149
BRPF1	0.0529748
EEF1G	0.0529669
NFRKB	0.0529556
DNAJC1	0.0529547
CCDC86	0.0529459
RBAK	0.0529458
GPR180	0.0529145
DUSP6	0.0529109
ACP2	0.0528807
OSBPL7	0.0528796
ADI1	0.0528473
RNF139	0.0528262
CPNE2	0.0528218
CHEK1	0.0527668
SLC39A10	0.0527466
TRMT6	0.0526887
RBFOX2	0.0526843
C11orf95	0.0526811
TERF2IP	0.0526544
ZNF551	0.0526532
SLX4IP	0.0526199
HPCAL1	0.0525707
BCL11A	0.0525336
CHD1	0.0525215
ARMC5	0.0525027
RMI2	0.0525011
ZC2HC1A	0.0524508
AP5S1	0.052443
LIN54	0.052422
CNOT6	0.0524162
GDPD1	0.0523567
PALLD	0.0523537
HPS1	0.0523205
HIPK1	0.0523169
DPYSL2	0.052316
RERE	0.0522906
RMND5A	0.0522905
USP36	0.0522739
GCFC2	0.0522648
IGF2R	0.0522521
PDCL	0.0522301
POLH	0.0522284
PRPF3	0.0522241
FBL	0.0521918
WIPF2	0.0521273
IRF7	0.0521193
ZNF408	0.0520932
SLC48A1	0.0520835
MAP1B	0.0520203
NCS1	0.0520197
KBTBD2	0.0519953
SNRPA1	0.0519496
FAM110B	0.0519429
NUBP1	0.0519193
ACTN4	0.0519024
PHF10	0.0518762
TSSC4	0.0518421
ALG11	0.05183
NCAM2	0.051814
RIMKLB	0.0517918
MBD1	0.0517419
THY1	0.0517277
BRMS1	0.0517265
CREBZF	0.0517153
PPFIA3	0.0516915
PIGL	0.0516769
CADM1	0.0516142
UBE2Q2	0.0516134
AKIRIN1	0.0515993
DTYMK	0.0515825
MZT1	0.0515587
CLIC1	0.0514621
TXNDC16	0.0514583
EPB41	0.0514505
TMEM192	0.0514216
ZNF598	0.0514034
P3H4	0.0513505
C11orf24	0.0513432
SH3BP4	0.0512568
ZNF354A	0.0512143
BAHD1	0.0511608
TLE4	0.0511338
PAN3	0.0511177
NTAN1	0.0511078
ACVR2B	0.051077
PRIM2	0.0510339
CCDC186	0.0510182
FAM122B	0.0510063
COLGALT1	0.0510054
RLIM	0.0509479
CALD1	0.0508907
RMDN3	0.0508871
REXO1	0.050882
RAD51C	0.0508713
FBLL1	0.0507798
RRM1	0.0507188
TCTN1	0.0506958
BDH1	0.0506536
PUSL1	0.0506379
CDT1	0.0505989
SLC18B1	0.0505963
TMEM158	0.0505009
TIMP1	0.050485
OCEL1	0.050483
NRAS	0.0504796
ALDH6A1	0.0504303
ARF6	0.0503973
PRMT3	0.0503439
CRK	0.0503425
DDX20	0.0503307
TAF8	0.0503202
MRPL11	0.0503077
NFKBIL1	0.0502954
TDRD3	0.0502911
CLINT1	0.0502792
DHDDS	0.0502633
RSU1	0.050251
C1orf56	0.0502104
PIK3R1	0.050193
LPP	0.0501817
ATL1	0.0501407
ADNP2	0.0501318
KRAS	0.0501121
MTO1	0.0500904
KLF16	0.0500797
ETV6	0.0500776
RASD1	0.0500442
CTBP2	0.050038
GNL3	0.0500351
ZNF511	0.0500314
SLC35A4	0.0499918
TMEM203	0.0499727
CTSA	0.0499501
CEP78	0.049943
NRXN2	0.0499421
SENP5	0.0499344
CPLX2	0.0499273
RPF2	0.0498947
DDX3Y	0.0498772
MCM7	0.0497984
POLR3D	0.04978
PIM3	0.0497301
ESRRA	0.0497249
BCL7A	0.0497223
RUSC2	0.0497207
DTNBP1	0.0496563
APLP1	0.0496428
ZNF830	0.049631
OXNAD1	0.0496074
CIB1	0.0495874
STRN	0.0495534
PLXNA3	0.0495431
PIP5K1C	0.0495305
DDAH2	0.049465
LENG1	0.0494571
UCK1	0.0494323
PACS2	0.0494233
PHKB	0.0494206
EIF4EBP1	0.0493483
LDLRAD3	0.0493198
YPEL1	0.0492851
QSOX2	0.049271
C19orf12	0.0492645
ODC1	0.0492519
NFYB	0.0491989
AMPH	0.0491719
SCFD2	0.0491587
DCTPP1	0.0491433
RPL17	0.0491399
RNF2	0.049138
RPS6KA3	0.0491217
PDE12	0.0491036
MLC1	0.0490859
PGP	0.0490842
MYL12A	0.0490413
SWAP70	0.0490241
HDAC9	0.0490184
ARC	0.0489869
DBT	0.0489572
PRPF4	0.0489452
PANX1	0.0489249
JMJD4	0.0489152
TMEM161B	0.0489104
LRRN3	0.0489095
PEG3	0.0488909
CASP2	0.0488042
REV3L	0.0487406
LIMA1	0.0487311
SVBP	0.0487301
NARS2	0.048716
SBF2	0.0487091
ZIC1	0.0486677
MAP7D1	0.0486382
SLC4A7	0.0486342
NLE1	0.0486327
PRDM4	0.0486148
OXSM	0.0485691
XRRA1	0.0485673
CEP170	0.0485151
MTMR6	0.0484919
STRADB	0.0484906
RSL1D1	0.0484643
IFT57	0.0484542
SLC2A8	0.0484184
MYPOP	0.048409
TMEM41B	0.0483837
ITGB3BP	0.0483788
BCL7C	0.048366
ARID1A	0.0483612
SQSTM1	0.0483564
RNF114	0.0483477
SENP1	0.0483454
SRF	0.0483443
TRMO	0.0483304
MGAT2	0.0483244
BAX	0.0483128
SRFBP1	0.0483071
NGLY1	0.0482847
SPTBN1	0.0482505
PGAM5	0.0482503
ACSS1	0.0482369
NFIB	0.0481644
MCM4	0.0481313
CIZ1	0.0481296
PTPN1	0.0481259
TAX1BP3	0.0481243
GMPR2	0.0481234
OTULIN	0.048121
CRTAP	0.0480994
FBXO17	0.0480698
SEC31A	0.0480656
ZNF248	0.0480603
MAVS	0.0480393
STRN4	0.0480327
ANKRD46	0.0480276
ELK4	0.0480176
DIRAS1	0.0478949
KDELR2	0.0478799
RGS2	0.0478503
ZDHHC3	0.0478455
DAXX	0.0478366
TTI2	0.0478335
TRIM9	0.0478129
PEPD	0.047808
KCND3	0.047791
PPTC7	0.0477423
RBSN	0.0477393
GPN1	0.0477389
BEST1	0.0477067
QRSL1	0.0477043
OSBPL1A	0.0477032
STK11	0.0476026
SNRPB	0.047574
MID1IP1	0.047556
SOGA1	0.0475525
CGRRF1	0.0475253
ZPR1	0.0475251
MTHFD1	0.0475218
VANGL2	0.0474559
KIF3B	0.0474496
ZFYVE19	0.0474297
RRBP1	0.0474142
SERINC1	0.0474094
RBM33	0.0473769
MTF1	0.0473759
SETD6	0.0473735
SLC38A7	0.0473315
USP49	0.0471635
GPAA1	0.0471388
PLIN3	0.0471382
TRIAP1	0.0471055
FAAP100	0.0470989
SLC26A2	0.0470918
LCLAT1	0.0470883
SFXN1	0.0470672
PAK1IP1	0.0470021
POLR2B	0.0470002
NOL4L	0.046983
SPRED2	0.0469258
FBXW11	0.0469141
ACAT1	0.0468909
NR1H2	0.0468901
TTI1	0.0468823
MAPKAPK2	0.046839
ZRSR2	0.0468021
GRK6	0.046785
SVIP	0.0467733
SIK3	0.0467422
VPS41	0.0467407
ZNF768	0.0467259
POGLUT1	0.0467206
TLK1	0.0467057
KIF1B	0.0467044
NINJ1	0.0466914
CCDC18	0.0466906
TMEM175	0.0466784
ALKBH5	0.0466696
C5orf24	0.0466533
IQCC	0.0466356
ZNF570	0.0466157
SEC23A	0.0465911
MOB2	0.0465577
SNX1	0.0465446
CCDC117	0.0465397
RMDN1	0.046536
MRPS27	0.0465358
ALKBH6	0.0465073
HSD17B4	0.0464786
PCNA	0.0464502
GOSR1	0.0463757
ZMPSTE24	0.0463455
COL6A1	0.0463289
GLIPR2	0.0463096
TEFM	0.0462965
TMEM8B	0.0462781
HTT	0.0462751
CHPF	0.0462671
METTL14	0.0462622
JAK1	0.0462479
GTF2I	0.0462442
MAFG	0.0462384
UHRF2	0.0461943
UBR5	0.0461823
PTP4A3	0.0461749
MYO19	0.0461313
RUNDC3A	0.0461189
HERPUD2	0.0461116
MAP1S	0.0461103
RPP14	0.0460871
H6PD	0.046064
LSM 12,00	0.0460542
SHC1	0.0460213
CRELD2	0.0460081
PCDHB16	0.0459982
RFFL	0.0459871
SLC35F1	0.0459854
DNAJA3	0.0459289
ZNHIT6	0.0458982
P4HB	0.0458975
PNO1	0.0458906
NRIP1	0.0458871
DONSON	0.0458653
TTC8	0.0458303
ATP2C1	0.0457941
DBN1	0.0457524
DUSP15	0.0457333
GDI1	0.0456791
SLC50A1	0.0456548
PREP	0.0456347
GALNS	0.0456007
MORC4	0.0455964
CERS6	0.0455616
TRRAP	0.0455548
PPM1K	0.0455513
ALKBH2	0.0455377
KLHL24	0.0455351
CCNT1	0.0455329
PXDC1	0.0455284
SPIDR	0.0454945
USP25	0.0454811
SDAD1	0.0454335
THRA	0.0453721
DVL2	0.0453269
DDX50	0.0453242
LMNA	0.0453118
FASTKD2	0.0453115
XPC	0.0453003
ALDH18A1	0.045286
PANK2	0.045265
C11orf96	0.0452622
ELOVL1	0.0451922
ZDHHC17	0.0451822
MRS2	0.0451815
ATRX	0.0451605
ASCL1	0.0451503
MIS12	0.0451496
DROSHA	0.0451463
ME3	0.0451107
CEP95	0.0450185
CERS2	0.0450094
RIOK3	0.0449907
ZBTB43	0.0449825
SLC25A38	0.0449745
NGDN	0.0448848
ADAM17	0.0448714
ZYX	0.0448696
MRPL2	0.0448583
FAM160A2	0.0448515
WRNIP1	0.0448044
ARSA	0.0447203
HOMER1	0.0447062
RGP1	0.044696
BRIX1	0.0446826
USP13	0.0446807
APBA3	0.0446798
C16orf72	0.0446764
HOOK2	0.0446495
MALSU1	0.0446471
MXD1	0.0446456
NDFIP1	0.0446028
MIDN	0.0445932
HSPA5	0.044567
CBLL1	0.0445594
ZNF189	0.0445475
DUS1L	0.0445109
REPIN1	0.0445012
TAGLN2	0.0444951
ALMS1	0.0444808
C1orf53	0.044465
TTC9C	0.0444624
ZC3H12C	0.0444511
MRPS12	0.0444468
KDM7A	0.0444433
DLL1	0.0444015
YEATS2	0.0443623
C1GALT1C1	0.044359
C18orf32	0.0443582
RCOR1	0.0443556
TYW3	0.0443263
CIPC	0.0442724
GMPS	0.044261
MLLT10	0.044237
CSTF2T	0.0442277
PHTF2	0.0442138
CSRNP2	0.0441878
HES6	0.0441425
MASTL	0.0441279
HAGH	0.0441145
PTRH1	0.0440906
THOC1	0.0440885
ZNF704	0.0440867
FAM110A	0.0440841
SERP2	0.0440754
GABARAPL2	0.0440273
BARD1	0.0440184
CTTNBP2	0.0440162
EPN2	0.0440051
ZNF426	0.0439637
CDKN2AIP	0.0439389
ATG101	0.0439322
KMT2B	0.0439284
ATP6V0D1	0.0439223
ZNF721	0.0439197
DTNA	0.0439109
ATG13	0.0439086
GOLGA1	0.0439081
C11orf1	0.0438947
WDR25	0.0438936
RDH13	0.0438836
METAP1	0.0438597
LSM14B	0.0438036
PJA1	0.043797
RGMB	0.0437394
CERK	0.0437318
MIB2	0.0437232
UVRAG	0.043719
RAB2B	0.0437095
DHX16	0.043699
C2orf42	0.0436981
VAMP4	0.0436802
AKT3	0.0436764
CCS	0.0436449
PAG1	0.0436222
ZMAT3	0.0436158
IMPDH2	0.0436021
PDLIM3	0.0435979
ZMAT1	0.0435742
ADGRL1	0.0435561
CLUH	0.0435426
SH3RF1	0.0435157
TAF5L	0.0434987
MSTO1	0.0434962
SEC16A	0.0434934
SMIM12	0.0434784
LMNB1	0.0434524
ATG4C	0.0434425
TRAPPC8	0.0434082
WDR54	0.0434006
MAK16	0.0433967
SH3KBP1	0.0433825
TTC32	0.0433258
TMA16	0.043309
NANS	0.0432755
SMARCD3	0.0432734
FBXO7	0.0432422
IKZF4	0.0432392
HMGXB3	0.0432275
LIFR	0.0432105
CCDC130	0.0431987
ITPK1	0.0431732
THOC6	0.043171
PBRM1	0.0431422
DIMT1	0.0431321
CCDC6	0.043055
RNF123	0.0430355
HSPH1	0.0430281
CTNS	0.0430156
ENKUR	0.0430078
PPP1R12B	0.0429952
RAD23A	0.0429504
TMED5	0.0429335
RAB39B	0.0429126
WDR43	0.0429071
FER	0.0428973
SLC25A26	0.0428488
LSG1	0.0428466
BFAR	0.0428392
B3GALT6	0.0428244
TLK2	0.042821
MYO9B	0.042789
C12orf73	0.0427886
CRADD	0.0427648
AACS	0.0427599
FEM1C	0.042738
IQSEC1	0.0426908
MAPKAP1	0.0426814
HELLS	0.0426703
RNF168	0.0426672
RPP21	0.0426361
CRYZL1	0.0425721
SRBD1	0.0425696
GPATCH4	0.0425661
CCDC92	0.0425568
ZNF317	0.0425566
PBX3	0.0425497
CABIN1	0.0425388
KXD1	0.0425053
CDK13	0.0424817
TNKS	0.0424767
ZNF263	0.0424366
AKAP8	0.0424344
GRN	0.0423907
BNIP1	0.0423821
NOP58	0.0423803
CTSF	0.0423621
SCYL1	0.042344
CLIC4	0.0423358
TRMT44	0.0423339
STK32C	0.0423203
TBC1D1	0.0423008
VMP1	0.0422976
CD81	0.0422627
CCHCR1	0.0422377
AGO4	0.042233
LYAR	0.0422318
SAV1	0.0422204
TMPO	0.0421179
CEP63	0.0421056
DDX28	0.0420902
RBBP7	0.0420142
RAB21	0.0419563
BMPR2	0.0419495
SCAP	0.041949
ARL8A	0.041937
CCNE2	0.0419318
CSPP1	0.0419057
USP21	0.0418884
STARD3	0.0418806
SLC25A37	0.0418743
NAT10	0.0418334
MAGOHB	0.0417901
WDR6	0.0417703
SF3A2	0.0417677
FHL1	0.0416988
NT5C2	0.0416783
NAB1	0.0416684
KIF21A	0.0416656
A1BG	0.0416654
DUSP8	0.0416652
FKBP14	0.0416514
ARAF	0.0416172
ACADS	0.0415876
RUSC1	0.041581
NR2F1	0.0415738
SPTBN2	0.0415708
MED10	0.0415693
MAP4K3	0.0415613
NIF3L1	0.0415121
PHC1	0.0414994
CCDC28A	0.0414958
LEMD3	0.0414922
RPS6KA4	0.0414596
SZT2	0.0414474
BTG3	0.0414338
MIER1	0.0414036
TTC33	0.0413979
SLC8A1	0.041397
GALE	0.0413951
ATP6V0E2	0.0413947
OSER1	0.0413619
SARM1	0.0413446
WDR26	0.0413393
BLOC1S6	0.0413179
ZNF503	0.0412568
ETV5	0.0412434
KIAA1958	0.0412309
GCLM	0.0412259
TET2	0.041224
CCDC97	0.041204
GDAP1L1	0.0411954
FADD	0.0411857
PPIL2	0.041161
IQCB1	0.0411541
CYLD	0.0411434
USP7	0.0411396
COPG2	0.0411341
CHCHD3	0.0411055
PARP11	0.0411033
EIF3M	0.0410797
CNBD2	0.0410743
LATS1	0.0410657
CEP41	0.0410609
ARFGAP1	0.0410473
WDFY1	0.0410186
RBCK1	0.041011
NFKBIE	0.0410008
TMEM33	0.0409965
IMP4	0.0409938
MT3	0.0409808
ZFYVE27	0.040946
LONP1	0.0409392
RALGAPA2	0.040934
OSBPL8	0.0409169
RAB40B	0.0408959
NAA30	0.0408861
ZBTB16	0.0408536
NUDT2	0.0408236
C1orf21	0.040786
INO80D	0.0407707
MACF1	0.0407683
DCTD	0.0406992
NKTR	0.040695
HIRA	0.0406871
GRPEL1	0.0406856
PEX16	0.040685
CHCHD4	0.0406248
STX8	0.0406226
TAOK1	0.0406211
ARL6IP5	0.0405655
ADSL	0.0405456
TMEM167B	0.0405366
ZXDC	0.0405314
AKAP9	0.0405294
NAA50	0.0405268
RRP7A	0.0405211
SYNE2	0.0405189
NACAD	0.0405151
DDX39A	0.0404982
SCYL2	0.0404874
ZNF444	0.0404762
GRINA	0.0404757
ABCD3	0.040473
CCDC112	0.0404573
ZEB1	0.0404316
DAPK3	0.0403743
ENDOG	0.0403578
KLF13	0.0403429
NAA35	0.0403358
TMEM138	0.0403324
SOD2	0.0403233
LRRC14	0.0403173
PSMG2	0.0403134
ARHGEF40	0.0403104
UBE4A	0.0402993
TTC7B	0.0402925
ABT1	0.0402888
GEMIN7	0.0402827
BCHE	0.0402537
CTDSPL2	0.0402471
YDJC	0.0402213
ZNF623	0.0402192
CCDC93	0.0402178
NPTN	0.0402177
HACD3	0.040214
TCF4	0.0401734
COMMD9	0.0401594
C16orf87	0.0401499
PTPN9	0.0401257
RFC5	0.0401042
CLSTN2	0.0400969
PCGF1	0.040092
AQP4	0.0400899
MAGI2	0.0400898
MTA2	0.040078
ATP13A3	0.0400759
AKIP1	0.0400755
TELO2	0.0400469
OLFM1	0.0400396
EARS2	0.040038
SMOX	0.0400165
LAMP2	0.040013
HIF1A	0.0399979
ATP6AP1	0.0399874
GEMIN2	0.0399704
CALM2	0.0399372
PIGK	0.0399246
GSPT2	0.0399035
COPS7B	0.0398863
CTTN	0.039866
PHF1	0.0398584
SERTAD2	0.039846
CARD19	0.0398418
CHERP	0.0398389
PINLYP	0.0398299
ACER3	0.0398256
PPP2R2D	0.0398229
DHRS13	0.0398218
ANKH	0.0397662
DLAT	0.0397653
ITM2B	0.0397647
WDR91	0.0397549
ZNF746	0.0397491
GOLPH3	0.0397328
UBE2E1	0.0397253
ATE1	0.0397182
LCA5	0.039709
NME4	0.0396954
RABGGTB	0.0396869
SOX6	0.0396715
SLC35F6	0.0396671
MED14	0.0396466
WDR59	0.0396399
DIABLO	0.0396385
ERBB3	0.0396186
CHD3	0.039599
N6AMT1	0.0395729
PNPLA2	0.0395664
ANKRD6	0.0395572
TGS1	0.0395394
SENP2	0.0395391
VPS11	0.0395112
POLR2D	0.039511
EDC3	0.0394932
OSGEPL1	0.0394927
COQ5	0.0394909
ALKBH4	0.0394779
RNF208	0.0394692
LRRC8B	0.0394583
CRMP1	0.0394246
SFSWAP	0.0394072
SPAG9	0.0394021
MTG1	0.0393931
NCBP1	0.0393824
METTL17	0.0393788
XPO5	0.039365
LAMTOR2	0.0393635
WDR13	0.0393537
HIGD1A	0.0393522
ANGEL2	0.0393409
GAB1	0.039303
ZKSCAN8	0.0392824
AASS	0.0392618
MRPL22	0.0392543
PPP3CC	0.0391297
MGAT1	0.0391274
LARP1	0.0390568
WDR46	0.039056
RIN2	0.038979
MOB3A	0.0389709
MVB12A	0.0389131
ZNF146	0.0388852
SUZ12	0.0388821
CCDC77	0.0388455
DYNC1LI2	0.0388408
CEBPZ	0.038824
GEMIN5	0.0387947
CDH1	0.0387827
EFEMP2	0.038766
ZNF579	0.038718
GNA11	0.0387138
SORT1	0.0387088
GTF3A	0.0387059
ITGAV	0.0387025
LARP1B	0.0386877
PKN1	0.038681
XIAP	0.0386377
MAP2K1	0.0386322
UXS1	0.038624
CDC42SE2	0.0385951
ATCAY	0.0385741
IRF2BP1	0.0385705
CMIP	0.0385612
DDX21	0.0385547
MGAT4A	0.0385219
TECPR2	0.0385097
POLR2F	0.0384851
PTBP2	0.038456
SLC25A12	0.038453
CAPN10	0.0384323
CENPB	0.0384138
TST	0.0383945
TAPT1	0.0383924
ING5	0.0383613
PTPN23	0.0383569
NUP133	0.0383504
WDPCP	0.0383421
RPIA	0.0383156
PRPF40B	0.0383148
CNOT1	0.038292
MCM3	0.0382887
DOHH	0.0382839
GOLGB1	0.0382751
POMGNT1	0.0382706
DHTKD1	0.0382491
PSMD12	0.038237
SNAPC2	0.0382274
REPS1	0.0382193
MSMO1	0.0382156
BORCS5	0.0382088
DYNC2LI1	0.0381946
FXR2	0.0381745
DPH2	0.0381374
STT3A	0.038125
IDH2	0.0381221
MBTPS1	0.0380972
ADH5	0.038096
WDSUB1	0.0380836
NOL9	0.0380705
HMGCS1	0.0380588
IKBIP	0.0380425
GNB1L	0.0380362
NUDT21	0.0380343
PHLDA1	0.0380194
GFPT1	0.037944
NUP35	0.0379399
ITFG1	0.0379207
TSPYL4	0.037918
GAN	0.0379106
ACTR1A	0.0378892
PSMG3	0.037876
ARIH1	0.0378639
CCER2	0.0378549
VAC14	0.0378401
LMBRD2	0.0378342
TPGS2	0.0378303
TXNL4B	0.0378278
BCL2L12	0.0378201
UFM1	0.0378139
NUP62	0.0378091
UBQLN2	0.0377721
SMIM18	0.0377642
STX4	0.037762
NAA40	0.037759
FKBP5	0.0377333
OSGEP	0.0377307
TMEM63B	0.0377246
ZNF12	0.0377113
DENND4A	0.0377041
NTMT1	0.0376543
ALAD	0.0376514
ZNF593	0.0376494
ST3GAL3	0.0376415
EEF1D	0.0376375
COPS2	0.0376305
SPSB4	0.037614
TARBP2	0.0375419
OPA3	0.0375385
PPARD	0.0375329
CRLF3	0.0375137
TUBB4A	0.0375048
MCC	0.0374678
PLEKHA2	0.0374656
EID2	0.0374471
CD83	0.0374424
SEC11C	0.0374363
LSM 8,00	0.0374326
NSMCE2	0.0374008
PKIB	0.0373976
KCNMB3	0.0373849
MZF1	0.037378
TSEN54	0.0373389
DGKH	0.0373283
CSK	0.037318
COX10	0.0373125
RAB4A	0.037307
DECR2	0.0373045
BCL2L13	0.0373031
BTBD10	0.0373028
RRNAD1	0.0372978
SNAPC3	0.037297
NOA1	0.0372789
ARL5B	0.0372637
HERC4	0.0372605
HPRT1	0.0372544
SERINC5	0.0372426
HELQ	0.0372331
CCDC59	0.0372019
CMTM3	0.0371706
HPS5	0.0371619
ING4	0.0371483
LIG4	0.037143
KNSTRN	0.0371361
PAICS	0.0371195
DNAJB9	0.0371123
CST3	0.0371031
TRIM52	0.0370959
KLHL18	0.0370694
PAPSS1	0.0370693
DNAJC19	0.0370653
STK40	0.0370624
MAGT1	0.0370184
HAT1	0.0370168
TDRKH	0.0370004
MAGED1	0.0369915
RAB24	0.0369691
AFTPH	0.0369626
MDH1	0.0369516
SYP	0.0369374
SNRNP40	0.0369273
ASAP2	0.0369203
IPO4	0.0369036
HOXA7	0.0369018
PID1	0.0368939
FBXL5	0.0368844
OTUD7B	0.0368749
GKAP1	0.0368674
SBK1	0.0368607
HMGCR	0.0368554
NOL4	0.0368474
PSMB8	0.0368402
SSR3	0.0368399
XXYLT1	0.0368289
FAM135A	0.0368284
MBD4	0.0368219
CYFIP2	0.0367994
TBL2	0.0367976
HINT2	0.036796
TMUB1	0.0367859
IP6K1	0.036762
NOP9	0.0367478
PXDN	0.0367217
ELP5	0.03672
NTSR2	0.0367095
YME1L1	0.0366996
SOX5	0.0366779
LRRC40	0.0366585
SIK2	0.0366407
ARID2	0.0365924
DUSP23	0.036583
FAM181B	0.0365725
MAP3K12	0.0365594
ARHGEF9	0.0365578
CCNB1IP1	0.0365438
NUP98	0.0365135
DCTN6	0.0365108
SNIP1	0.0365048
ACD	0.0364823
HIPK3	0.0364491
AGFG1	0.036446
UIMC1	0.0364394
PTRHD1	0.0364382
CLASP2	0.036438
FIGNL1	0.0364281
PDE10A	0.0364156
NIN	0.0364057
DDX11	0.0363953
DDHD2	0.0363861
PCYT1A	0.0363838
HDDC3	0.0363784
MYNN	0.0363777
ARID3A	0.0363667
TRIP12	0.0363207
CDC27	0.0363053
PAPOLA	0.036289
CASP6	0.0362469
CLPX	0.0362426
MTR	0.0362158
RLF	0.036215
UHRF1	0.0362055
BUB3	0.0361989
TBC1D20	0.0361573
COA6	0.036133
ZNF667	0.0361211
TMOD3	0.0360959
VEZT	0.0360868
GEN1	0.036058
NCAM1	0.0360549
TLN1	0.0360541
TOMM40	0.036026
MGA	0.0360173
FKBP10	0.0360163
GLTP	0.0360146
POLR2C	0.0360133
AGAP3	0.0360047
ZCCHC3	0.0360011
TOR1B	0.035978
ICMT	0.0359737
COX18	0.035953
SF3A3	0.0359506
IL6ST	0.0359324
SRSF7	0.0359284
TFEB	0.0359186
TUBB2B	0.0359153
IFT27	0.0359009
TRIM33	0.0358953
EIF2A	0.0358892
PCOLCE	0.0358841
GATAD1	0.0358707
BRD2	0.035862
ZDHHC16	0.035844
APEH	0.0358422
CLSTN1	0.0358379
PPP1R12C	0.0358367
RRP15	0.035801
EHD1	0.0357884
GNB5	0.035735
ROCK1	0.0357289
AKT2	0.0357252
PEBP1	0.0357241
DPY19L3	0.0357194
ABHD18	0.0357176
NLGN2	0.0357173
USP24	0.035711
SIGMAR1	0.0356665
MARK2	0.0356564
SSH2	0.0356339
SNX16	0.035633
MEX3D	0.0356205
NEDD1	0.0356197
HSD17B12	0.035618
PDIA4	0.0356107
CKLF	0.0356003
APOO	0.0355932
IQCK	0.0355665
ILVBL	0.0355537
ARMCX1	0.0355431
ZNF318	0.0355318
GLA	0.0355087
CCDC88A	0.0355076
PLEKHA3	0.0354753
DERL2	0.035469
HBP1	0.0354486
TRIO	0.0354366
IDI1	0.0354281
UBE2O	0.0353973
FAM160B2	0.0353969
GNPTG	0.0353753
PPP1R16A	0.0353624
GBA2	0.0353582
SYVN1	0.0353064
CCDC85B	0.0352985
TRAF7	0.0352559
TTC9B	0.035251
CDC37L1	0.0352366
FTSJ3	0.0352235
TTLL1	0.0352165
ATP11B	0.0352094
ELMOD3	0.0351996
GNB3	0.035199
JAM2	0.0351982
HDLBP	0.0351768
MAPK14	0.035174
DCAF17	0.0351718
RHOG	0.035168
SUPV3L1	0.0351222
ONECUT2	0.0351181
POU6F1	0.0351099
TSTD1	0.0351048
C16orf70	0.0350809
TFRC	0.0350807
FCF1	0.0350747
CRIP2	0.035033
RAB40C	0.0350173
BCS1L	0.0349927
PCBD2	0.0349922
RABL3	0.0349839
GTPBP10	0.0349678
GBA	0.0349538
PYGO2	0.0349532
MRAS	0.0349479
TP53I13	0.034917
NKAIN1	0.0349136
ZNF22	0.0349076
OSTM1	0.034905
TRAK1	0.0349034
CLDND1	0.034875
LEAP2	0.0348583
TNPO3	0.0348465
NFYC	0.0348448
MORN2	0.0348445
HEBP2	0.0348231
ATXN7L3B	0.0348213
NOL3	0.0348001
SCFD1	0.0347967
WDFY3	0.0347946
THOP1	0.0347916
TPT1	0.0347867
SEC62	0.0347404
TM9SF4	0.0346737
PI16	0.0346674
ATP7A	0.0346399
MTFR1	0.0346203
ERCC3	0.0346195
RALGPS1	0.0346056
GPC1	0.0346052
ANKRD10	0.0346024
ORMDL3	0.0346012
ACTR10	0.0345985
WAPL	0.034596
SCAI	0.0345905
PPP1R11	0.0345622
SP2	0.0345569
MAGED2	0.0345542
CSRP2	0.0345471
TUBB4B	0.0345333
DYNC1H1	0.034533
MPP6	0.0344905
SMC5	0.0344734
C19orf47	0.0344713
ZNF574	0.0344446
SCAF1	0.0344211
RPS6KB2	0.0344208
NOP56	0.0344008
RAPGEF1	0.0344004
DNALI1	0.0343619
ADIPOR2	0.0343596
EIF2S2	0.0343461
MSH6	0.0343343
MRPS6	0.0343297
KIN	0.0343167
CYFIP1	0.0343109
CEPT1	0.0342866
UNC45A	0.034275
KLF10	0.034273
RIPK2	0.034261
ARF3	0.0342596
RBM22	0.0342517
TIMM9	0.0342516
RPS6KB1	0.034226
UPP1	0.0341948
WDR12	0.0341872
DPY19L1	0.0341796
KAT7	0.0341751
VEGFB	0.0341612
C11orf68	0.0341578
ZW10	0.0341395
DPP9	0.0341352
KBTBD4	0.0341215
PRNP	0.034109
ADO	0.0340835
ABCE1	0.0340834
TRMU	0.0340733
SS18	0.0340707
SLC35E3	0.0340634
MSRA	0.0340231
SLC20A1	0.0340152
AKT1S1	0.0340131
NSMCE3	0.0340059
LENG8	0.0339835
ZFAND2A	0.0339818
TBC1D10B	0.0339601
PHF6	0.0339589
APP	0.0339542
NBAS	0.0339504
NT5DC2	0.0339377
TTC17	0.0339371
NUDT1	0.0338967
TIMM44	0.0338944
CWF19L2	0.0338692
CSTF3	0.0338238
LRRC4C	0.0338073
TMEM19	0.0337971
MED12	0.0337965
TOR3A	0.0337952
POGK	0.0337868
CENPJ	0.0337866
[truncated: 4,853 more rows]
