# Supplementary material for: Cross-species comparison reveals therapeutic vulnerabilities halting glioblastoma progression
Source: Nat Commun. 2025 Aug 6;16:7250. doi: 10.1038/s41467-025-62528-w (PMC12329047; doi:10.1038/s41467-025-62528-w)
Supplement: Supplementary file 12 — Source Data [file 41467_2025_62528_MOESM12_ESM.xlsx]

## Sheet: Figure1
Figure 1	Panel	Experiment	Data type	Source data	Notebooks
	a	n/a	Scheme	Biorender
	b	In silico analysis	scRNA-seq	GitHub, GEO	04_SVZ_QAD_in_fetal_development_and_bulk_and_scRNA_GBMs
	c	In silico analysis	scRNA-seq	Sheet “Figure1c”	04_SVZ_QAD_in_fetal_development_and_bulk_and_scRNA_GBMs
	d, e	In silico analysis	bulk RNA-seq & microarray	Github, TCGA	04_SVZ_QAD_in_fetal_development_and_bulk_and_scRNA_GBMs
	f, g	In silico analysis	scRNA-seq	GitHub, GEO	04_SVZ_QAD_in_fetal_development_and_bulk_and_scRNA_GBMs

## Sheet: Figure1c
	Gestational_week	Indvd	cellnum	Q	A	D	cyc
	22	Fan2018_22WF_ctx_seurat	1148	0.0182927	0.011324	0.924216	0.0461672
	23	Fan2018_23WF_ctx_seurat	1522	0.0164258	0.0137976	0.940867	0.0289093
	17	Polioudakis2019_seurat_368	509	0.00196464	0.0943026	0.656189	0.247544
	18	Polioudakis2019_seurat_370	420	0	0.114286	0.509524	0.37619
	17	Polioudakis2019_seurat_371	440	0	0.131818	0.640909	0.227273
	10	Fan2020_HE10W3_ctx_seurat	498	0	0.0381526	0.285141	0.676707
	10	Fan2020_HE10W_ctx_seurat	500	0	0.048	0.222	0.73
	11	Fan2020_HE11W_ctx_seurat	523	0	0.0344168	0.468451	0.497132
	12	Fan2020_HE12W2_ctx_seurat	441	0	0.0453515	0.723356	0.231293
	12	Fan2020_HE12W3_ctx_seurat	475	0	0.0336842	0.503158	0.463158
	12	Fan2020_HE12W4_ctx_seurat	533	0	0.00187617	0.283302	0.714822
	12	Fan2020_HE12W_ctx_seurat	368	0	0.0434783	0.730978	0.225543
	14	Fan2020_HE14W2_ctx_seurat	615	0	0.0455285	0.676423	0.278049
	16	Fan2020_HE16W_ctx_seurat	281	0.00355872	0.0604982	0.758007	0.177936
	17	Fan2020_HE17W2_ctx_seurat	266	0.0037594	0.075188	0.541353	0.379699
	20	Fan2020_HE20W_ctx_seurat	382	0.0026178	0.0235602	0.884817	0.0890052
	21	Fan2020_HE21W2_ctx_seurat	494	0.00607287	0.0303644	0.759109	0.204453
	21	Fan2020_HE21W_ctx_seurat	257	0.0505837	0.0544747	0.770428	0.124514
	25	Fan2020_HE25W_ctx_seurat	383	0.0156658	0.0130548	0.939948	0.0313316
	26	Fan2020_HE26W_ctx_seurat	96	0.0104167	0	0.916667	0.0729167
	7	Fan2020_HE7W_ctx_seurat	513	0	0.0526316	0.0506823	0.896686
	8	Fan2020_HE8W_ctx_seurat	355	0	0.0450704	0.259155	0.695775
	9	Fan2020_HE9W2_ctx_seurat	325	0	0.0461538	0.0984615	0.855385
	16	Nowakowski_2017_seurat	455	0.00879121	0.0967033	0.698901	0.195604
	20	Nowakowski_2017_seurat	455	0.00879121	0.0659341	0.786813	0.138462
	17	Nowakowski_2017_seurat	284	0.00352113	0.119718	0.669014	0.207746
	18	Nowakowski_2017_seurat	497	0.00201207	0.112676	0.631791	0.253521
	24	Nowakowski_2017_seurat	317	0.0283912	0.0315457	0.88959	0.0504732
	15	Nowakowski_2017_seurat	854	0	0.0796253	0.704918	0.215457
	16	Zhong2018_GW16_pfc_seurat	743	0.00269179	0.0565276	0.803499	0.137281
	26	Zhong2018_GW26_pfc_seurat	549	0.0765027	0.0236794	0.863388	0.0364299
	23	ds3_Smith2021_Fetal_sample_h17_seurat_1	55596	0.020559	0.0518742	0.824628	0.102939
	23	Smith2021_Fetal_sample_h17_seurat_2	50163	0.0213903	0.0532863	0.823914	0.101409
	23	Smith2021_Fetal_sample_h17_seurat_2	5483	0.0204268	0.0485136	0.820354	0.110706
	postnatal	Smith2021_Postnatal_sample_hP2_seurat	51780	0.0276748	0.0159521	0.926458	0.029915
	19	ds3_Bhaduri2021_GW19_1	4080	0.00294118	0.0808824	0.844363	0.0718137
	19	ds3_Bhaduri2021_GW19_1	33298	0.00282299	0.0825275	0.843264	0.0713857
	19	ds3_Bhaduri2021_GW19_2	37312	0.00233169	0.077589	0.846859	0.0732204
	14	neocortex_GW14	7816	0.000255885	0.150077	0.654427	0.195241
	17	neocortex_GW17	3686	0.00108519	0.10038	0.678785	0.21975
	18	neocortex_GW18_2_1	34343	0.000844422	0.163876	0.731445	0.103835
	18	neocortex_GW18_2_2	34293	0.000903975	0.163736	0.73149	0.10387
	18	neocortex_GW18	53701	0.000167595	0.0281931	0.949331	0.0223087
	20	neocortex_GW20_31	17837	0.00358805	0.11364	0.784325	0.098447
	20	neocortex_GW20_34	24961	0.00244381	0.110693	0.82064	0.0662233
	20	neocortex_GW20	35382	0.00551128	0.102708	0.778786	0.112995
	22	neocortex_GW22	24794	0.0291603	0.205856	0.654473	0.110511
	22	neocortex_GW22T	11237	0.0383554	0.211088	0.666014	0.0845421
	25	neocortex_GW25_1	29855	0.0363758	0.123296	0.797287	0.0430414
	25	neocortex_GW25_2	23932	0.0400719	0.126066	0.794668	0.0391944
	25	neocortex_GW25_2	5838	0.0402535	0.125899	0.794793	0.0390545
	CS22	CS22	7041	0	0.232069	0.44042	0.32751
	CS22	CS22_2	2824	0	0.0640935	0.34313	0.592776
	CS20	CS20	6813	0.000587113	0.115514	0.744899	0.138999
	CS19	CS19	1349	0	0.0993328	0.0185322	0.882135
	CS15	CS15_2	9809	0	0.479865	0.0191661	0.500968
	CS14	CS14	1419	0	0.39253	0.00352361	0.603946
	CS12	CS12	2299	0	0.401479	0.0126142	0.585907
	CS13	CS13	5911	0	0.425478	0.0189477	0.555574
	CS14	CS14_3	7681	0.00507746	0.352037	0.253483	0.389402

## Sheet: Figure2
Figure 2	Panel	Experiment	Data type	Source data	Notebooks
	a	In silico analysis	scRNA-seq	see Figure1
	b, c, d, e, f	n/a	Scheme	Biorender
	g, h	In silico analysis	scRNA-seq	GitHub	08_external_GBMs_ptalign_and_QAD_geneset

## Sheet: Figure3
Figure 3	Panel	Experiment	Data type	Source data	Notebooks
	a	n/a	Scheme	Biorender	Mathematical modeling supplement
	b	Mathematical modeling	scRNA-seq	STable.2, GitHub	10_GBM_QAD_dynamics_by_population_models
	c, d, e	Mathematical modeling	scRNA-seq	STable.2, GitHub	10_GBM_QAD_dynamics_by_population_models
	f	In silico analysis	bulk RNA-seq & microarray	STable.1, GitHub	11_TCGA_bulk_GBMs_and_methylation_QAD_prediction
	g	In silico analysis	bulk RNA-seq & microarray, bulk methylation array	GitHub	11_TCGA_bulk_GBMs_and_methylation_QAD_prediction
	h	In silico analysis	bulk RNA-seq & microarray, bulk methylation array	STable.6, GitHub	11_TCGA_bulk_GBMs_and_methylation_QAD_prediction

## Sheet: Figure4
Figure 4	Panel	Experiment	Data type	Source data	Notebooks
	a	n/a	Scheme	n/a
	b, c, d, e, f, g	In silico analysis	scRNA-seq	STable.3, GitHub	12_comparative_pseudotime_expression_dynamics_by_EMD

## Sheet: Figure5
Figure 5	Panel	Experiment	Data type	Source data	Notebooks
	a	n/a	Scheme	Biorender
	b	FACS & single cell RNA sequencing	Dual protein & scRNA-seq	Available upon request
	c	Immunofluorescent confocal imaging	Microscopy	Available upon request
	d	Molecular cartography	Dual spatial protein & gene expression	STable.4, Zenodo	13_QAD_spatial_transcriptomics_and_ventricle_growths
	e	In silico analysis	Dual spatial protein & gene expression	GitHub	13_QAD_spatial_transcriptomics_and_ventricle_growths
	f	Immunofluorescent confocal imaging	Microscopy	Available upon request

## Sheet: Figure6
Figure 6	Panel	Experiment	Data type	Source data	Notebooks
	a	n/a	Scheme	Biorender
	b	Survival analysis	Kaplan Meier Curve	Sheet "Figure6b"	14_SFRP1_PDX_PDA_and_WGBS
	c	In silico analysis	scRNA-seq	GitHub, GEO	14_SFRP1_PDX_PDA_and_WGBS
	d	In silico analysis	scRNA-seq	STable.5, GitHub	14_SFRP1_PDX_PDA_and_WGBS
	e	Mathematical modeling	scRNA-seq	STable.2, GitHub	10_GBM_QAD_dynamics_by_population_models
	f	Immunofluorescent confocal imaging	Microscopy	Available upon request
	g	Molecular cartography	Spatial gene expression	Zenodo	13_QAD_spatial_transcriptomics_and_ventricle_growths

## Sheet: Figure6b
	censored deaths are of SFRP1-bearing mice which were killed with or after their littermate controls (ie. before the onset of symptoms)
	genotype	treatment_start	treatment_end	comment
	sfrp1	3/2/2023	8/2/2023	# killed (censor)
	sfrp1	3/2/2023	6/16/2023	# killed (censor)
	sfrp1	3/3/2023	6/16/2023	# killed (censor)
	sfrp1	3/3/2023	8/2/2023	# killed (censor)
	sfrp1	3/3/2023	8/2/2023	# killed (censor)
	wnt	3/4/2023	6/16/2023
	wnt	3/4/2023	8/23/2023
	wnt	3/4/2023	8/23/2023
	wnt	3/4/2023	8/23/2023
	wnt	3/4/2023	6/16/2023
	wnt	3/5/2023	8/2/2023
	wnt	3/5/2023	8/2/2023
	wnt	3/5/2023	8/2/2023
	wnt	6/14/2023	12/20/2023	# huge lymphoma (but didnt die?)
	wnt	6/14/2023	12/20/2023
	wnt	6/14/2023	12/20/2023
	wnt	6/14/2023	12/1/2023
	sfrp1	6/14/2023	12/20/2023	# killed (censor)
	sfrp1	6/14/2023	12/20/2023	# killed (censor)
	sfrp1	6/14/2023	12/20/2023	# killed (censor)
	sfrp1	6/14/2023	12/20/2023	# killed (censor)
	sfrp1	6/14/2023	12/20/2023	# killed (censor)
	sfrp1	6/14/2023	11/30/2023
	sfrp1	5/11/2022	10/20/2022
	sfrp1	5/11/2022	11/3/2022	# killed (censor)
	sfrp1	5/11/2022	11/2/2022	# killed (censor)
	sfrp1	5/11/2022	11/3/2022	# killed (censor)
	sfrp1	5/11/2022	11/3/2022	# killed (censor)
	sfrp1	5/11/2022	10/4/2022
	wnt	5/12/2022	9/9/2022
	wnt	5/12/2022	9/9/2022
	wnt	5/12/2022	10/4/2022
	wnt	5/12/2022	9/5/2022
	wnt	5/12/2022	10/6/2022
	wnt	5/12/2022	10/6/2022

## Sheet: Figure7
Figure 7	Panel	Experiment	Data type	Source data	Notebooks
	a	n/a	Scheme	Biorender
	b, c	Whole genome bisulfite sequencing	Bulk genomics	STable.6, GitHub, GEO	14_SFRP1_PDX_PDA_and_WGBS
	d	In silico analysis	scRNA-seq	GitHub	14_SFRP1_PDX_PDA_and_WGBS
	e	n/a	Scheme	Biorender

## Sheet: SFigure1
SFigure 1	Panel	Experiment	Data type	Source data	Notebooks
	a,b,c	In silico analysis	scRNA-seq	GitHub, GEO	01_SVZ_NSCs_lineage_pseudotime
	d	In silico analysis	scRNA-seq	STable.2, GitHub	02_SVZ_QAD_geneset
	e	In silico analysis	scRNA-seq	Sheet "SFigure1e"	04_SVZ_QAD_in_fetal_development_and_bulk_and_scRNA_GBMs
	f, g, h	In silico analysis	scRNA-seq	GitHub, GEO	03_HBO_NSCs_lineage_pseudotime_and_SVZ_comparison

[truncated: 12 more sheets: SFigure1e, SFigure2, SFigure2ef, SFigure3, SFigure3j, SFigure4, SFigure5, SFigure6, SFigure6a, SFigure7, SFigure8, SFigure8a]
